# Supplementary material for: Cold exposure induces lipid dynamics and thermogenesis in brown adipose tissue of goats
Source: BMC Genomics. 2022 Jul 21;23:528. doi: 10.1186/s12864-022-08765-5 (PMC9306100; doi:10.1186/s12864-022-08765-5)
Supplement: Supplementary file 1 — Additional file 1: Table S1. Information of RNA-seq [file 12864_2022_8765_MOESM1_ESM.xlsx]

## Sheet: Sheet1
Table S1 Information of RNA-seq
#ID	RT1_Count	RT2_Count	RT3_Count	RT4_Count	Cold1_Count	Cold2_Count	Cold3_Count	Cold4_Count	RT1_FPKM	RT2_FPKM	RT3_FPKM	RT4_FPKM	Cold1_FPKM	Cold2_FPKM	Cold3_FPKM	Cold4_FPKM	FDR	log2FC
Capra_hircus_newGene_11083	2213	1959	2154	654	2	7	0	0	283.507	234.557	213.124	72.116	0.159793	0.790613	0	0	2.86e-42	-9.53163
KCNK3	435	262	305	403	2572	2418	2210	1142	11.1681	6.2813	6.04293	8.91847	51.3344	56.0888	48.637	26.402	1.98e-10	2.55715
TFRC	358	410	547	807	3433	14209	6954	2363	1.79669	1.92238	2.26453	3.72979	14.0433	69.0082	32.0302	11.4282	1.07e-09	3.72857
Capra_hircus_newGene_7098	849	255	436	532	6577	2860	4839	3401	5.66937	1.58882	2.24975	3.06371	34.1197	17.2356	27.6686	20.4325	1.11e-09	3.0508
Capra_hircus_newGene_15879	143	39	57	92	1515	1492	2223	275	1.78814	0.520127	0.488962	1.2256	13.6615	18.8944	19.7618	3.4395	4.78e-09	4.00581
Capra_hircus_newGene_15162	156	98	114	64	731	495	787	465	0.830921	0.490732	0.678871	0.582828	3.36695	3.03662	4.52973	4.61198	5.24e-08	2.49748
DHCR24	916	854	897	1172	6721	3509	4333	2561	20.4319	17.7885	15.4391	22.5221	116.364	70.5769	82.678	51.3377	6.99e-08	2.15373
ENSCHIG00000014579	18	7	12	0	285	101	419	160	0.332793	0.110027	0.15996	0	4.09863	1.68461	6.65532	2.65602	9.43e-08	4.65333
SRGAP1	165	142	256	308	1033	678	808	782	1.77286	1.42962	2.12301	2.89736	8.75144	6.59651	7.55389	7.58108	9.43e-08	1.9708
Capra_hircus_newGene_11280	550	485	806	901	111	135	213	84	2.63951	2.41114	3.12475	3.37025	0.338753	0.480452	0.721657	0.297305	1.1e-07	-2.28271
THRSP	872	6084	1490	1062	93	271	105	166	66.5986	434.154	87.8566	69.8691	5.51234	18.6118	6.79668	11.37	1.88e-07	-3.89348
Capra_hircus_newGene_857	235	326	186	226	14	32	48	22	10.0179	13.0075	6.10271	8.30434	0.448235	1.22579	1.74999	0.837462	3.08e-07	-3.05252
ERBB2	3598	4007	5152	2894	1089	468	971	1046	33.1721	34.534	36.7105	23.0107	7.78827	3.88592	7.65713	8.66298	3.74e-07	-2.10009
IMPDH1	785	3062	1565	1992	405	453	315	197	4.10166	14.9566	6.31554	8.96978	1.64034	2.13328	1.40598	0.923597	4.7e-07	-2.41285
Capra_hircus_newGene_8268	1197	1115	1031	1274	6360	4596	4760	2568	19.182	16.6907	12.7551	17.6024	79.1441	66.4528	65.2809	37.0009	5.97e-07	1.97601
ENSCHIG00000011667	297	676	456	1010	118	23	51	8	12.2863	26.1879	14.5923	36.1026	3.77638	0.840945	1.80479	0.272944	1.37e-06	-3.61607
PAPSS2	495	619	435	655	1833	2828	1575	1702	9.23872	10.7999	6.27269	10.5488	26.5909	47.6632	25.1734	28.5804	1.57e-06	1.86331
DUSP4	2397	1267	3147	2739	10106	7219	9876	7613	16.1201	7.96195	16.3417	15.8717	52.7561	43.7901	56.8281	46.0198	2.79e-06	1.90636
NCOA7	361	314	545	377	2204	738	1488	1399	4.29701	3.48717	5.01113	3.86767	20.3653	7.92298	15.1602	14.9694	3.63e-06	1.8966
Capra_hircus_newGene_11177	4	8	15	9	69	84	61	50	0.057221	0.102647	0.158431	0.100502	0.768915	1.08387	0.729564	0.636654	1.01e-05	2.92432
CIB4	17	11	23	30	156	94	154	96	1.07461	0.632017	1.10693	1.6023	7.66448	5.33315	8.30273	5.44723	1.34e-05	2.6581
ITGA7	4224	3405	5614	5814	14604	10615	23676	19756	23.0029	20.721	26.1468	28.4991	68.4179	56.5654	113.139	112.176	1.34e-05	1.9032
NR4A3	166	76	78	46	1383	974	179	743	0.981624	0.416125	0.351086	0.232243	6.35079	5.21566	0.906841	3.94661	1.34e-05	3.0906
TEKT2	15	5	17	12	275	68	172	45	0.36431	0.108011	0.336388	0.250662	5.48926	1.57169	3.77799	1.01763	1.34e-05	3.49301
TUBA4A	15	2	10	11	59	161	382	48	0.363167	0.007864	0.170253	0.220537	1.15151	3.68109	8.35176	1.06899	2.26e-05	4.09904
LPL	24135	24531	16422	30943	126781	105485	83309	51303	581.146	551.873	305.298	642.005	2369.17	2290.43	1716.01	1110.13	2.37e-05	1.91769
ESRRB	62	90	171	129	1903	1171	253	240	0.326399	0.440021	0.693361	0.584568	7.78774	5.56745	1.13882	1.13426	2.67e-05	3.00704
Capra_hircus_newGene_45	28	5	31	27	176	143	155	127	0.229227	0.039424	0.200109	0.190171	1.15426	1.09197	1.11953	0.963491	2.67e-05	2.7513
GRK3	1538	715	777	986	5092	4433	4333	2414	25.7451	11.1643	10.0335	14.2111	66.1538	66.9025	62.0338	36.3086	2.74e-05	1.97914
RFX4	201	120	116	158	1360	198	922	947	1.54775	0.861202	0.688208	1.04843	8.14954	1.37609	6.08892	6.57149	4.57e-05	2.49694
ENSCHIG00000010967	534	228	155	297	1800	1481	1110	1171	48.4221	19.3285	10.8489	23.1883	126.82	121.243	86.1826	95.5655	4.7e-05	2.13192
ADAMTS4	296	137	193	101	6260	354	427	8491	2.03344	0.877141	1.02167	0.593513	33.4109	2.19273	2.50842	52.4806	6.97e-05	4.39514
TP53INP2	1398	1230	1802	1403	7354	4891	3137	3102	11.6509	9.58013	11.5931	10.0758	47.5729	36.7656	22.3683	23.2376	7.46e-05	1.67284
HCAR1	225	297	206	211	17	39	71	40	7.71342	9.49664	5.4387	6.22152	0.447927	1.179	2.07481	1.21655	7.77e-05	-2.46354
APCDD1	4347	6717	6918	3837	1544	1083	1676	2127	40.6912	58.7504	50.0084	30.9513	11.2131	9.14253	13.417	17.8927	7.85e-05	-1.72004
HIST1H1C	226	13	104	36	1774	775	717	934	10.2193	0.522729	3.64506	1.37011	62.4873	31.6997	27.8394	38.0883	8.53e-05	3.38486
GPM6A	477	416	1090	1385	262	81	251	126	10.1484	8.24748	17.859	25.348	4.31276	1.55847	4.53171	2.40751	0.000114302	-2.15819
NPR3	1210	857	755	2234	4834	7050	5884	2772	11.475	7.58834	5.52257	18.254	35.5802	60.295	47.7412	23.623	0.000118011	2.03719
ENSCHIG00000013044	2087	2424	2562	1246	21055	5113	4636	10369	16.1561	17.5352	15.3155	8.30915	126.514	35.6992	30.7046	72.1474	0.00011815	2.28888
ENSCHIG00000023417	135	1654	208	1119	16	50	92	6	3.37532	38.616	3.99756	24.1094	0.29039	1.09456	1.9412	0.129854	0.00011922	-4.22153
HIST1H2AC	150	52	33	53	299	597	456	428	13.2042	4.27791	2.18058	4.00404	20.4143	47.3328	34.3386	33.8287	0.000125646	2.56422
CPM	248	174	246	196	3691	254	1765	661	5.86355	3.74702	4.25931	3.82502	67.8152	5.39881	36.1404	14.2055	0.000138809	2.84173
Capra_hircus_newGene_14342	125	801	268	674	72	101	80	74	1.4032	8.31392	2.25331	6.42372	0.595694	1.02233	0.752687	0.723703	0.000159892	-2.47319
FST	386	1357	608	620	116	184	223	198	6.15099	20.2363	7.48946	8.52221	1.42496	2.63454	3.03765	2.83504	0.000190188	-2.00959
AKAP4	497	550	1243	301	219	79	183	108	4.59132	4.74628	8.86832	2.39236	1.56797	0.655913	1.44697	0.908628	0.000205319	-2.0816
ENSCHIG00000021377	3443	6723	5517	2972	1636	1182	1231	1746	33.6371	61.3813	41.6241	25.0228	12.3998	10.415	10.2861	15.3336	0.000217317	-1.65883
SLC25A12	543	270	438	453	1627	1031	1449	910	7.94165	3.59266	4.73994	5.4641	17.6617	13.0346	17.3295	11.425	0.000234902	1.55331
TRIM62	443	428	723	368	169	76	122	190	8.77528	7.92163	11.0499	6.27445	2.5992	1.35739	2.06782	3.37112	0.000234902	-1.76843
CIDEC	5248	12036	9580	8060	1833	2773	2178	3496	271.431	581.639	382.587	359.2	73.558	129.305	96.3273	162.464	0.000234902	-1.70738
GATM	2053	3509	5526	1682	405	915	871	962	10.9749	17.5262	22.8096	7.74653	1.67814	4.40735	3.98213	4.61803	0.000276686	-1.9267
RIC8B	659	551	665	886	3289	2540	2049	946	4.55637	3.60915	3.67912	5.31599	17.9223	15.8067	12.6047	5.87113	0.000276686	1.677
CKM	103	62	1115	917	64	51	38	50	0.938742	0.524595	7.86503	7.21364	0.448044	0.419673	0.293155	0.40626	0.00028871	-3.27479
ENSCHIG00000026925	1225	1739	2020	1084	271	295	482	690	62.7341	83.2581	77.7538	44.3531	6.89134	8.7783	17.2696	28.3606	0.000293561	-1.73982
ENSCHIG00000021270	716	6878	1243	2166	141	350	607	146	8.61243	77.3721	11.5513	22.4678	1.31738	3.79873	6.24811	1.57357	0.00030103	-3.1349
TRIM45	369	894	712	366	198	176	210	112	6.61382	14.9769	9.8556	5.6472	2.74848	2.84423	3.21987	1.7972	0.00050573	-1.72541
Capra_hircus_newGene_17683	289	200	183	497	1145	907	1099	606	2.15274	1.3922	1.05443	3.19627	6.63043	6.10065	7.01611	4.06343	0.000508961	1.68962
ENSCHIG00000024522	890	1943	1475	1298	614	478	438	160	17.6301	36.6445	23.0096	22.3102	9.29374	8.64161	7.29883	2.89836	0.000514782	-1.72209
Capra_hircus_newGene_7993	28	5	13	19	294	46	88	137	0.302303	0.038871	0.102346	0.16734	2.45453	0.447954	0.810073	1.32921	0.000574782	3.06089
USP2	2378	971	1777	1904	9660	3672	5253	5083	21.8425	8.31708	12.5933	15.0406	68.618	30.3968	41.2656	42.0556	0.000614809	1.73304
TAFA4	41	8	7	58	261	785	611	33	0.26264	0.047158	0.030503	0.324519	1.33021	4.6659	3.42962	0.189685	0.000614809	3.86832
ENSCHIG00000003679	217	466	617	410	136	85	133	24	5.41108	10.8797	11.9076	8.82024	2.62439	1.90123	2.84473	0.529463	0.000625171	-2.13231
HIST2H2BF	114	169	110	202	391	942	549	280	10.3298	14.2681	7.6501	15.7495	27.5469	77.1251	42.6275	22.8137	0.00063165	1.88513
HR	506	417	1613	694	282	187	149	273	3.99401	3.06109	9.88368	4.76954	1.69071	1.33642	0.992784	1.92874	0.000658835	-1.75613
TGM2	1808	1821	2205	3584	2822	15483	8872	10361	26.1646	24.5283	24.5403	44.5655	31.5739	201.418	109.43	134.296	0.000734819	2.06678
Capra_hircus_newGene_15543	254	170	277	287	1376	266	785	1302	1.40545	0.569244	0.9273	1.07763	5.72592	1.2508	3.26129	5.90213	0.000734819	1.93984
MMP16	770	615	665	868	1752	2545	2942	1148	14.5637	10.8957	9.73633	14.1867	25.7656	43.5236	47.7045	19.5509	0.000764016	1.5371
GPR68	135	349	298	260	55	79	78	71	4.17546	10.092	7.1289	6.9331	1.30325	2.19896	2.04448	1.96506	0.000927832	-1.82165
Capra_hircus_newGene_44	15	3	20	20	142	44	60	117	0.14714	0.020989	0.148152	0.163749	1.10651	0.382638	0.501272	1.02868	0.000982493	2.67921
ASB2	1777	980	4022	545	536	46	179	269	20.473	10.5478	35.7799	5.40925	4.78784	0.477766	1.75759	2.7766	0.000982493	-2.78476
TLCD2	103	61	51	504	823	1872	1203	685	4.1578	2.28266	1.5883	17.6138	25.9248	68.533	41.7915	24.9674	0.00118139	2.73227
LBH	199	169	209	312	1413	446	1484	282	21.5809	17.1399	17.5206	29.2459	119.253	43.7076	138.103	27.5723	0.00134108	2.02941
ENSCHIG00000020309	49	590	881	1354	50	89	109	7	0.250389	2.86747	3.54075	6.26003	0.200238	0.549088	0.48148	0.031613	0.00134108	-3.38443
ENSCHIG00000026532	138	1909	253	1002	16	30	101	0	3.28367	42.927	4.69713	20.7873	0.292902	0.62637	2.07546	0	0.00140782	-4.47277
Capra_hircus_newGene_15443	1158	1863	2559	954	543	363	421	787	35.3869	50.6898	57.6919	24.815	12.8193	7.83422	8.86511	18.7832	0.00143141	-1.56267
Capra_hircus_newGene_15015	27	14	19	32	78	102	151	83	0.890128	0.441529	0.487338	0.904761	2.04293	3.09446	4.41448	2.55169	0.00152789	2.18688
HIST1H1E	44	14	20	15	275	72	78	179	2.29437	0.643031	0.781884	0.646665	11.1554	3.37817	3.46272	8.39512	0.00152789	2.63411
AVPR1A	176	262	269	211	600	1343	607	341	4.75486	6.62531	5.62238	4.92209	12.6228	32.8524	14.075	8.30736	0.00152789	1.6883
RHOBTB1	807	1422	1225	1153	336	554	550	233	10.2526	16.8626	12.0001	12.6156	3.30093	6.38007	5.91653	2.64364	0.00198619	-1.42654
SPATS1	30	78	34	34	11	0	7	5	1.5039	3.6434	1.32007	1.44788	0.392868	0	0.268313	0.192163	0.00203211	-2.92528
ENSCHIG00000018489	72	51	21	114	132	1079	808	108	1.74674	1.13855	0.376768	2.37761	2.48295	23.6253	16.7822	2.35693	0.00203211	3.0475
ASGR1	9845	17088	13306	15815	4859	5480	4332	6491	73.1015	118.552	76.2874	101.193	27.9961	36.6939	27.5174	43.313	0.00205507	-1.36514
ENSCHIG00000021089	63	361	45	36	9	16	0	9	0.375628	2.03084	0.20888	0.185806	0.040946	0.083582	0	0.045666	0.00209421	-3.91137
KRT8	98	68	63	2002	43	42	14	27	1.45741	1.03122	0.726323	22.252	0.426812	0.669527	0.148042	0.505727	0.0021609	-4.05716
PDXK	357	255	422	722	1129	908	1423	962	10.7665	7.19013	9.78812	18.8434	26.3554	24.7218	36.6427	26.1496	0.00252374	1.37955
PANK1	560	153	183	460	2136	2816	1582	397	10.8928	2.76712	2.76329	7.7243	32.4755	49.6118	26.3685	7.04696	0.00264692	2.30071
SCUBE2	699	1026	884	1114	328	152	410	427	7.62281	10.4579	7.44693	10.4792	2.79022	1.49177	3.82786	4.18941	0.00280817	-1.45948
Capra_hircus_newGene_2895	209	107	125	330	1090	737	1374	194	6.20675	2.92956	2.81472	8.34992	24.788	19.2857	34.9739	5.18464	0.00280817	2.13103
LDLRAD3	445	418	709	480	189	137	95	264	13.9584	12.2239	17.1674	12.9638	4.59712	3.87397	2.52445	7.41984	0.00280817	-1.52555
Capra_hircus_newGene_3092	273	311	368	143	83	60	85	98	8.99425	9.57933	9.37845	4.05432	2.10525	1.77385	2.37736	2.8977	0.00280817	-1.71925
ENSCHIG00000027251	3200	3912	4305	3756	1137	1142	2190	1432	178.3	203.632	185.218	180.342	49.1445	57.3705	104.385	71.6942	0.00302067	-1.32014
MST1R	191	222	518	311	38	123	64	94	1.05914	1.1537	2.22471	1.48703	0.160582	0.615959	0.302528	0.46859	0.00319634	-1.85308
MIDN	839	590	1305	1137	2203	2591	2383	1697	5.36909	3.50991	6.37263	6.2348	10.825	14.8144	12.9291	9.893	0.00320014	1.25046
ETNPPL	50	300	160	219	9	27	43	41	0.51838	2.94518	1.29466	1.98641	0.072603	0.25131	0.382792	0.382785	0.00320014	-2.52065
Capra_hircus_newGene_1158	283	318	374	230	1435	1187	1342	228	1.30281	1.56481	1.53187	1.57179	5.64541	4.83299	5.30081	1.02481	0.00327728	1.79925
ENSCHIG00000013143	52	38	479	484	39	38	32	23	2.95099	1.79233	19.024	21.4357	1.55345	1.73104	1.49487	1.19022	0.00327728	-2.84656
Capra_hircus_newGene_14406	56	212	84	199	30	31	37	19	0.712823	2.61939	0.827106	2.18221	0.295321	0.345617	0.402216	0.208848	0.00341691	-2.20423
SPOCK2	1942	540	1330	1638	3749	3060	11170	3700	21.3181	5.5338	11.2671	15.4952	31.9324	30.2867	104.895	36.4998	0.00349784	2.00242
Capra_hircus_newGene_16705	24	10	9	108	27	2370	212	361	0.058388	0.030097	0.022481	0.507544	0.072243	6.07209	0.544612	0.9892	0.00351588	4.37119
ENSCHIG00000022816	118	193	12	93	513	1400	1045	190	2.11241	3.29385	0.129528	1.20635	6.79947	22.579	15.1193	3.00216	0.00359529	2.86046
ENSCHIG00000000367	981	1568	1096	1604	567	472	585	614	11.0643	16.5245	9.54695	15.5942	4.96394	4.79253	5.64281	6.2192	0.00368087	-1.20205
TMEM171	10	11	12	14	51	31	38	125	0.314886	0.333221	0.30029	0.386147	1.28672	0.907608	1.05153	3.72001	0.00368087	2.4293
PDE3A	420	219	702	311	2645	498	1315	1152	5.59159	2.71589	7.22271	3.5675	27.3431	5.97764	14.9875	13.7928	0.00375065	1.78898
SNCG	109	102	75	266	413	863	448	261	9.73725	8.51897	5.1314	20.5219	28.747	70.0568	34.4684	21.0407	0.00433518	1.87417
Capra_hircus_newGene_4266	41	10	2	44	122	538	508	36	0.694724	0.147695	0.020815	0.651911	1.62577	8.34563	7.46849	0.5468	0.00445643	3.58989
ENSCHIG00000021346	224	107	106	275	1328	663	524	255	1.67453	0.744145	0.606986	1.76589	7.70387	4.46551	3.34753	1.70788	0.00466628	1.91456
Capra_hircus_newGene_13828	19	29	39	57	91	340	93	115	0.145366	0.215441	0.237876	0.395582	0.565049	2.46717	0.634372	0.826763	0.00516268	2.22217
LCLAT1	996	726	1454	1084	5047	1760	3074	1633	5.95252	4.11644	6.79564	5.73024	23.1426	9.85284	15.6987	8.66942	0.00516268	1.44888
Capra_hircus_newGene_894	64	81	117	53	9	20	23	20	2.68956	3.70288	4.37307	2.23191	0.302147	0.761052	0.874235	0.724471	0.00519234	-2.05819
C3	4209	6162	7534	19145	1643	1419	681	4047	29.2078	39.9531	40.3195	114.489	8.83403	8.86448	4.0324	25.2389	0.00523976	-2.14931
ANOS1	33	18	22	50	511	58	95	111	0.548334	0.269974	0.276368	0.710513	6.63761	0.871843	1.35207	1.66531	0.005446	2.60599
ACTN2	49	41	336	178	38	15	21	25	0.577057	0.447556	3.09491	1.82275	0.343663	0.156412	0.205988	0.26462	0.0057446	-2.46819
CEP152	158	259	164	323	60	49	51	101	1.06001	1.62623	0.849937	1.87154	0.30795	0.295982	0.292347	0.609664	0.00601124	-1.74956
CACNB2	49	25	72	47	215	279	141	83	0.810515	0.295951	0.826199	0.520288	2.29499	3.30406	1.65125	0.962955	0.00602302	1.92841
FBXO21	1960	1519	2954	1625	18090	1550	5265	8925	10.4976	7.60205	12.216	7.50352	77.2313	7.48745	24.1294	42.9936	0.00602474	2.07717
MYH2	46	30	295	267	32	26	20	21	0.27111	0.16441	1.35278	1.36536	0.144289	0.138718	0.100045	0.10794	0.00607097	-2.54853
Capra_hircus_newGene_4878	186	242	663	261	150	23	90	45	2.5758	1.97691	7.44251	2.16107	1.55565	0.135375	0.741825	0.298973	0.00621669	-2.06909
HIST2H2BE	1163	803	1127	625	3097	1964	2008	1916	105.539	68.0742	79.0266	48.8867	218.273	160.795	155.947	156.334	0.00627504	1.26624
ENSCHIG00000013760	500	218	243	642	1506	813	3829	672	10.9739	4.47135	4.11978	12.1482	25.6693	16.0972	71.9532	13.2659	0.00627504	2.08401
ITPR2	7878	7795	4703	8960	25132	23191	18462	11846	33.6287	31.0891	15.5007	32.9583	83.2577	89.2682	67.4166	45.4434	0.00627504	1.40191
FAM222B	446	593	872	394	270	252	170	229	8.1835	10.1798	12.3709	6.23668	3.84213	4.1599	2.65722	3.7783	0.00627504	-1.27531
ENSCHIG00000014217	96	16	120	45	123	38	67	14804	1.66844	0.259933	1.60917	0.669209	1.66697	0.59141	0.990484	232.388	0.00638678	5.88937
STX12	1762	2852	4299	1761	981	561	887	1372	60.4759	91.4551	113.928	52.0907	26.1318	17.3611	26.0261	42.3124	0.00657442	-1.41635
GLYCTK	1408	6652	4107	2422	754	1204	1504	395	29.5994	130.758	65.896	43.7409	12.3732	22.6635	26.8659	7.50693	0.00664539	-1.88206
ENSCHIG00000020917	295	136	135	244	1359	714	589	260	7.18545	3.08593	2.53871	5.12003	25.7065	15.6864	12.2838	5.69204	0.00671029	1.79048
Capra_hircus_newGene_5394	285	1175	1647	406	194	128	375	182	6.86681	22.0821	25.8037	8.4525	3.59219	2.7427	6.50915	3.90764	0.00695893	-1.90407
FDFT1	1923	4410	2855	3453	1481	824	1539	1186	49.2369	105.473	56.514	76.3911	29.4432	19.2502	33.6951	27.5009	0.0071015	-1.30451
Capra_hircus_newGene_3784	15	14	6	113	165	114	1088	164	0.229989	0.144775	0.049978	1.21699	1.84095	1.40249	13.1532	2.05158	0.0072755	3.44178
MDFIC	106	116	143	126	551	241	221	307	4.37629	4.46866	4.56543	4.50908	17.7524	9.01889	7.82489	11.4423	0.00736824	1.43937
ADRA1A	493	365	668	1200	2484	1318	2425	1054	8.28933	5.73505	8.66872	17.3808	32.4217	19.9895	34.8915	15.9281	0.00768716	1.45748
KLHDC7A	1021	653	532	2226	4859	6667	6336	986	14.7745	8.82258	5.9354	27.7519	54.567	87.0054	78.431	12.8171	0.00775404	2.09643
TIPARP	351	313	458	359	1209	421	719	1589	5.17094	4.29934	5.21334	4.56081	13.8221	5.59463	9.05686	21.0483	0.00775404	1.45171
TCAIM	592	587	1727	566	287	182	325	383	13.9619	12.9288	31.4422	11.4935	5.24016	3.85586	6.55681	8.11437	0.00775404	-1.4599
ENSCHIG00000020130	2684	4215	5944	3397	2247	1016	1398	1860	27.1159	39.7882	46.3698	29.5737	17.6178	9.24993	12.0785	16.8812	0.00775404	-1.2648
ENSCHIG00000025977	91	50	158	56	652	128	332	222	5.25009	2.69751	7.03795	2.76635	29.3003	6.67798	16.4301	11.5199	0.00780657	1.92869
Capra_hircus_newGene_673	262	95	19	234	16	23	37	18	4.53479	1.44121	0.185094	3.50443	0.207867	0.269749	0.420919	0.2624	0.00785579	-2.74044
GALNT10	1910	1110	1722	1835	6200	3968	4432	2103	12.4956	6.78314	8.70051	10.3438	31.4812	23.4101	24.8087	12.3627	0.00832813	1.33713
NUPR1	829	657	1854	701	438	272	223	506	115.146	85.2036	201.626	83.8781	47.8701	34.4858	26.7028	63.8795	0.00843081	-1.41192
TST	1940	3544	2241	2474	883	548	700	1547	75.0854	128.167	66.953	82.509	26.5206	19.0995	23.1521	53.8044	0.00886481	-1.43855
DMRT2	1672	841	1398	935	5181	2646	2474	2399	13.2056	6.20287	8.51858	6.36287	31.7592	18.8526	16.7162	17.0274	0.00891801	1.36627
Capra_hircus_newGene_2897	2767	1758	1140	4838	9894	20606	14708	2256	17.357	10.3042	5.52012	26.1481	48.1649	116.565	78.9261	12.7161	0.00896113	2.17431
CHCHD4	320	140	321	334	674	824	789	442	26.3311	10.7386	20.415	23.6515	43.076	61.1782	55.5872	32.6742	0.00901253	1.31621
ANKH	504	916	644	529	379	204	217	278	8.83056	15.0015	8.71359	7.99451	5.15596	3.21665	3.25011	4.37695	0.00912435	-1.2592
SLC16A7	4647	3936	3284	4220	11756	18593	6967	6794	90.1158	70.412	49.0819	70.5192	173.465	325.737	115.613	114.905	0.00918774	1.44476
ENSCHIG00000024688	1495	1961	1468	1566	1108	422	566	685	78.6285	95.1635	58.7422	70.8388	44.656	19.561	25.0654	32.3521	0.00929173	-1.23037
Capra_hircus_newGene_5044	93	126	285	66	21	48	28	4	3.6708	4.63685	8.68643	2.24396	0.621479	1.68037	0.922187	0.127854	0.00929945	-2.41332
Capra_hircus_newGene_8004	12	14	7	11	45	40	54	39	1.09746	1.27811	0.492018	0.911055	3.43771	3.50867	4.51874	3.4656	0.00944817	2.00492
SDC4	5039	2888	8883	4572	16896	9301	9384	21452	74.2784	39.7587	101.179	58.1712	193.176	123.6	118.295	284.603	0.00948854	1.48401
HMGCS2	16286	4479	8648	7278	32585	18650	31297	32491	367.845	94.5175	150.814	141.64	571.175	379.849	604.711	659.519	0.0097266	1.61743
KLF2	583	1000	1094	432	387	358	297	191	3.95155	6.33563	5.72867	2.52389	2.03727	2.18787	1.72036	1.16074	0.00983992	-1.30851
Capra_hircus_newGene_16256	94	144	56	96	15	0	15	29	1.10088	1.67451	0.586905	0.885541	0.11336	0	0.133261	0.264228	0.00983992	-2.71165
IDI1	983	1655	1048	1419	2052	6490	3776	2060	5.42649	8.5368	4.46669	6.74872	8.79366	32.3163	17.834	10.2214	0.00983992	1.51994
ENSCHIG00000024760	72	47	46	142	257	144	767	168	4.82153	2.91001	2.37929	8.18961	13.3546	8.71494	44.088	10.0938	0.00989817	2.14507
Capra_hircus_newGene_12217	22	2	7	21	118	37	116	48	0.289693	0.057993	0.295616	0.466516	2.20023	1.0965	2.71309	0.829819	0.00989817	2.57198
Capra_hircus_newGene_2220	543	302	630	367	2123	556	871	1630	7.66339	3.98451	6.81519	4.46347	23.2483	7.05937	10.518	20.674	0.00989817	1.50368
HIST1H2BD	763	835	585	642	1375	3079	1871	1035	69.2692	70.7795	41.0194	50.2125	96.8796	252.125	145.355	84.4764	0.00990792	1.37978
SLC25A25	561	727	576	327	4131	957	866	1427	5.22935	6.33355	4.12824	2.61237	29.9419	8.06294	6.88801	11.9644	0.0100564	1.70793
KLC3	66	66	589	14	14	6	9	32	1.48643	1.38296	10.344	0.249019	0.228217	0.120001	0.164155	0.637276	0.0100564	-3.37715
Capra_hircus_newGene_3721	206	152	248	159	72	78	35	64	2.12992	1.56409	2.02524	1.43388	0.575708	0.749074	0.317225	0.65784	0.0100564	-1.59191
BUD13	361	434	618	382	179	210	236	127	6.3648	7.14769	8.40379	5.79866	2.44841	3.32494	3.54562	2.00647	0.0108563	-1.21007
ENSCHIG00000010457	38	58	38	40	12	13	9	11	2.2179	3.19988	1.70912	2.02597	0.524667	0.663229	0.439498	0.578629	0.01113	-1.92897
MYH6	559	81	982	334	3839	126	12093	2380	3.31211	0.444867	4.49181	1.70593	17.6737	0.6702	61.377	12.686	0.0115924	3.3085
PRXL2A	804	1849	1273	1933	694	561	581	711	40.281	86.6185	49.2739	83.4937	27.0058	25.342	24.8837	32.044	0.0120049	-1.16078
Capra_hircus_newGene_10114	395	144	312	174	890	390	984	656	5.12101	1.76462	3.16385	1.96596	10.9262	4.56083	11.7693	7.74205	0.012826	1.49855
ACBD5	1691	1156	1949	1439	6295	1973	3784	3190	36.5873	23.2677	32.4505	26.7661	105.335	38.4429	69.8726	61.8348	0.012826	1.29346
GOT1	4315	1408	2803	3312	11077	6296	10140	5296	59.7675	18.2179	29.9811	39.5269	119.074	78.6345	120.154	65.9271	0.0130317	1.45018
RCC1	776	1320	851	1602	316	401	665	460	11.0766	17.4944	9.28063	19.7542	3.6533	5.33205	8.29654	5.90266	0.0131389	-1.26296
HMGCLL1	42	51	104	103	14	29	4	17	1.41507	1.6017	2.70551	2.98334	0.356875	0.855475	0.114199	0.490227	0.0132131	-2.13497
SLC38A2	982	852	1726	1024	3932	1422	1722	6343	21.1833	17.1692	28.7644	19.0314	65.8618	27.6798	31.7984	123.047	0.0139426	1.61944
SAR1B	2383	1429	2743	2936	6213	6098	5005	3614	17.8849	10.0194	15.8965	18.9841	36.1887	41.2688	32.1332	24.3745	0.0139426	1.16807
FAM49A	565	1039	1023	966	228	487	430	368	13.1837	21.9233	17.8467	18.8057	3.99505	10.0484	8.30084	7.46785	0.0147066	-1.18624
Capra_hircus_newGene_17184	464	584	608	298	158	62	87	283	7.78053	9.82849	8.76725	4.49217	1.86467	0.774408	0.921756	3.81327	0.0147066	-1.68971
Capra_hircus_newGene_4850	424	236	415	230	2014	359	565	1295	2.35159	1.37791	2.01513	1.06193	3.58344	1.23369	1.43018	3.43385	0.0147738	1.68323
GRB14	470	286	192	111	137	39	15	39	10.0011	5.6791	3.15909	2.02509	2.25518	0.735834	0.260202	0.741644	0.0147774	-2.3121
OTOF	22	17	40	15	153	53	97	50	0.073922	0.053307	0.103482	0.044037	0.415302	0.161848	0.283499	0.153347	0.0148785	1.92709
PPTC7	629	227	462	645	1908	967	1777	688	13.3058	4.47745	7.53678	11.7521	31.337	18.4368	32.159	13.0821	0.0152883	1.43371
HOOK2	1240	3507	2190	2862	494	1222	1180	413	19.94	52.6881	27.1941	39.6586	6.16235	17.7173	16.2112	5.93994	0.0152883	-1.52256
EPHX1	5995	12145	15348	8503	6253	3149	2433	4519	99.1182	185.431	193.942	120.723	81.3496	49.4644	36.1851	67.7535	0.0152883	-1.31208
TMEM140	524	539	569	438	288	158	299	147	31.2586	30.0886	26.2542	22.5133	13.3362	8.46893	15.2592	7.87021	0.0152883	-1.21143
HLF	246	238	435	164	81	56	103	124	6.35463	5.74057	8.66635	3.63322	1.61153	1.28729	2.27464	2.87861	0.0174956	-1.51037
HBEGF	41	69	22	31	336	308	44	114	0.639283	1.02509	0.261066	0.41601	4.15752	4.42732	0.591473	1.62257	0.0177183	2.24139
FABP3	1185	293	689	633	2647	1567	4492	972	101.93	23.5267	45.7921	46.8952	176.803	121.563	330.741	75.1812	0.0186094	1.75687
Capra_hircus_newGene_14977	872	1305	2090	2375	801	306	816	709	29.0477	40.6374	53.778	68.1982	20.7138	9.17593	23.247	21.2135	0.0190458	-1.26341
NSMF	474	467	962	538	309	219	272	297	10.2777	9.46216	16.1339	10.0582	5.19576	4.27872	5.02927	5.79417	0.0191712	-1.08952
SCN7A	355	544	223	3405	262	186	243	199	1.56267	2.23932	0.759464	12.9863	0.894709	0.737749	0.918004	0.786703	0.0191712	-2.28079
RASA3	1265	2361	2258	2366	560	561	522	1422	16.6535	29.0557	22.9644	26.8461	5.72161	6.6631	5.87632	16.8263	0.0196733	-1.35392
MLLT3	123	112	110	162	34	52	24	50	1.72632	1.46875	1.19341	1.96231	0.36411	0.651607	0.280616	0.624656	0.0197257	-1.63087
DUSP26	99	188	406	90	38	11	55	65	0.927425	1.64552	2.94999	0.727331	0.277212	0.088845	0.436553	0.549201	0.0208949	-2.09644
ENSCHIG00000026739	47	40	53	44	6	21	9	11	0.326978	0.278397	0.30623	0.269693	0.025916	0.123625	0.047078	0.058933	0.02186	-1.91958
PPIF	1979	1243	1072	2077	3596	6569	4478	2119	14.1568	8.2976	5.95847	12.7943	19.9809	42.3324	27.3929	13.6088	0.02186	1.38644
ZC3H12A	107	112	192	118	426	116	195	1617	1.02203	1.1766	1.66902	1.14929	3.69363	1.01587	1.87708	16.4328	0.0218624	2.25181
ADAM11	104	701	56	708	40	117	44	76	1.57991	9.94357	0.651098	9.26146	0.470887	1.60206	0.563159	1.02912	0.0218624	-2.46408
ABTB2	58	22	49	110	198	180	214	158	0.555804	0.198664	0.365817	0.91402	1.4852	1.56817	1.76756	1.37128	0.0219147	1.68395
SLC25A15	74	30	92	97	287	193	270	115	2.62085	0.993123	2.49633	2.93372	7.89248	6.12868	8.18586	3.62006	0.0222914	1.59023
Capra_hircus_newGene_17558	125	89	28	258	251	2353	592	125	1.7985	1.08204	0.296928	3.18278	2.84787	47.591	6.8413	1.58284	0.0224896	2.74277
Capra_hircus_newGene_7911	124	9	5	62	364	855	682	46	0.855914	0.046393	0.023796	0.385078	2.56392	6.21	4.21002	0.294938	0.0241506	3.17449
BTG2	317	511	709	300	1035	1133	432	3048	22.1407	33.3666	38.2163	18.0112	56.1079	71.4202	25.8144	191.462	0.0249546	1.71026
Capra_hircus_newGene_10482	957	1550	1723	1613	837	439	685	809	47.5731	71.9491	66.1185	69.1145	32.2335	19.6241	29.1377	36.0997	0.0251007	-1.02905
ETV1	60	67	102	84	247	254	185	115	1.25805	1.2055	1.6644	1.41764	3.97517	4.41601	3.03894	2.00361	0.0251007	1.39176
FAM13A	4734	7772	6603	2353	1101	704	2870	2071	24.7033	37.8747	26.5106	10.5865	4.45451	3.3143	12.8047	9.71827	0.0255071	-1.63606
ENSCHIG00000016842	912	1059	1135	925	502	356	708	377	86.865	94.2476	83.484	75.9382	37.0716	30.5598	57.7278	32.2441	0.026323	-1.02959
UAP1L1	637	853	803	617	397	305	393	357	10.255	12.8198	9.97767	8.55274	4.95286	4.42588	5.40269	5.15695	0.026323	-0.981034
ENSCHIG00000003395	480	658	607	497	314	205	324	217	32.5244	41.6721	31.76	29.0146	16.501	12.4867	18.8009	13.1728	0.026323	-1.06388
SOX12	48	83	67	70	38	16	10	6	1.74987	2.82689	1.87005	2.18959	1.06129	0.510481	0.30405	0.181098	0.026323	-1.94105
SNTB1	231	275	221	276	558	781	473	370	7.69452	8.57603	5.68061	7.93165	14.4618	23.523	13.5113	11.0922	0.0263344	1.1316
ENSCHIG00000023592	2301	3621	1953	2146	1710	314	848	801	114.39	168.205	74.9487	91.9327	65.9407	14.061	36.0515	35.7863	0.0263344	-1.48149
PRSS23	1176	1423	1562	1153	8192	1246	2520	3341	36.056	40.769	36.9968	30.478	195.023	34.4449	66.1055	92.0816	0.0263344	1.51354
ENSCHIG00000010663	236	534	697	206	177	131	115	183	4.33861	9.14909	9.87765	3.26579	2.53915	2.15543	1.80792	3.02269	0.0263344	-1.3994
ENSCHIG00000010723	35	9	5	11	63	125	52	68	2.94066	0.701164	0.302534	0.746303	4.09762	9.41619	3.71681	5.12797	0.0269472	2.27902
HIF3A	856	1248	1713	1039	363	63	245	701	14.1021	19.2157	21.8224	14.7578	4.63032	0.928766	3.44212	10.3879	0.0269472	-1.74859
SRXN1	264	87	261	103	2886	234	352	333	22.1557	6.83071	16.9368	7.4668	188.539	17.7556	25.2937	25.1468	0.027078	2.33927
NGLY1	2176	2358	2153	2208	1455	791	1154	1001	14.5219	14.704	11.0957	12.6946	7.53464	4.75868	6.58444	6.00474	0.0273057	-1.01166
Capra_hircus_newGene_17895	339	522	470	277	829	1060	391	2570	17.4574	25.1758	18.7283	12.3135	33.1924	49.3259	17.2546	119.274	0.0273665	1.64961
CCL8	29	61	27	16	39	36	8	2699	0.947226	1.85912	0.660434	0.445153	0.987283	1.04936	0.213582	79.3975	0.0279172	4.45709
ENSCHIG00000008340	29	5	10	13	69	140	36	41	2.53178	0.385561	0.660392	0.960546	4.65156	11.0967	2.69798	3.16991	0.0289807	2.27437
CYP2F1	372	504	1733	1222	495	360	146	292	6.26539	7.94381	22.5759	17.7548	6.46834	5.47076	2.09665	4.42641	0.0300121	-1.46569
CBLN4	420	261	149	83	93	48	78	51	5.54214	3.21803	1.51598	0.939116	0.94922	0.561788	0.879148	0.59934	0.030389	-1.841
ADSSL1	250	706	666	273	232	175	203	135	5.84405	15.4493	12.0498	5.50136	4.21105	3.68592	4.06057	2.83995	0.0304822	-1.30777
ENSCHIG00000020984	1355	1891	1932	1412	989	475	771	918	14.2772	18.6189	15.7218	12.8225	8.08653	4.51226	6.94677	8.69092	0.0304822	-1.03601
Capra_hircus_newGene_9793	18	17	31	21	51	81	79	50	1.01405	0.886839	1.37823	1.05082	2.26649	4.25186	3.89862	2.58799	0.0305956	1.63549
ENSCHIG00000016601	2814	2948	2106	3120	8051	21629	5168	2454	62.8198	61.4792	36.2922	60.0044	139.48	435.412	98.6898	49.223	0.0306907	1.75867
PPARGC1A	1093	852	1651	1303	4383	1573	3028	1818	11.3669	8.20262	13.4035	11.6157	35.3642	14.7397	26.7955	17.0438	0.0306907	1.16453
LPCAT3	1032	886	1465	1111	2213	2355	1849	1968	15.3265	12.2993	16.802	14.2137	25.5135	31.5459	23.4928	26.2713	0.0310664	0.940956
ASCC1	2352	1578	2449	1517	9645	2152	5263	3660	43.014	26.95	34.584	23.9064	136.888	35.4822	82.3406	60.1556	0.0310664	1.37356
ATP8	6313	6458	8821	6604	7056	293539	7832	3596	1103.15	1054.5	1190.24	994.388	956.881	46259.7	1170.87	564.752	0.0311962	3.52021
CPT1A	16937	7719	9089	13778	31361	40999	36727	14668	122.507	52.1595	50.7574	85.8709	176.037	267.409	227.245	95.3437	0.0315903	1.35828
ENSCHIG00000000200	99	544	257	169	84	122	56	45	2.82305	14.5633	5.68809	4.17005	1.86963	3.15415	1.35389	1.143	0.0320939	-1.78146
CTH	288	106	308	118	1635	175	311	1149	2.88731	0.989159	2.38326	1.01608	12.7506	1.58199	2.67068	10.3741	0.0321424	1.98826
ENSCHIG00000016234	700	959	1243	1296	428	505	664	470	8.96311	11.4738	12.2998	14.3124	4.2508	5.82517	7.27402	5.41177	0.0321424	-0.960952
ENSCHIG00000025025	474	986	1180	572	230	275	419	416	19.2859	37.5151	37.1001	20.057	7.24675	10.0644	14.5748	15.19	0.0323815	-1.18578
AMACR	4111	6656	6370	5428	1763	3189	3367	1527	123.794	187.289	148.121	140.84	41.1987	86.5977	86.7387	41.328	0.032818	-1.15549
DLG4	121	242	296	224	93	97	78	79	2.01014	3.77238	3.80111	3.19883	1.20369	1.45847	1.10301	1.16074	0.0330204	-1.28616
S100A16	450	670	707	655	363	307	268	313	49.8124	69.3745	60.4758	62.5061	31.1693	30.6757	25.3442	31.1289	0.0330204	-0.950426
ENSCHIG00000010386	146	103	109	61	451	301	287	145	16.1561	10.6389	9.32368	5.80939	38.8022	30.0626	27.1627	14.4119	0.033871	1.45902
ENSCHIG00000010083	179	203	204	180	89	61	88	74	11.8975	12.616	10.4992	10.3032	4.56626	3.62055	4.96772	4.43277	0.033871	-1.27618
SLC46A3	386	571	960	428	236	83	312	246	5.28672	7.38243	10.3109	5.10541	2.52139	0.923043	3.66878	3.0528	0.0343652	-1.3481
GALE	221	130	126	386	549	731	640	314	6.69643	3.6829	2.94776	10.0808	12.9147	19.9699	16.597	8.54356	0.0355072	1.38305
HYI	263	558	346	366	148	194	182	147	5.99625	11.8723	6.08731	7.18774	2.60695	3.97547	3.54483	2.99388	0.0355072	-1.16687
CLCN3	863	521	1055	832	1985	1390	1438	1441	11.2519	5.91191	10.2647	9.5812	18.8761	15.2815	15.2813	15.9128	0.0355072	0.962455
ITPR3	324	514	664	730	278	317	215	230	1.40314	2.08611	2.22517	2.73312	0.935758	1.23733	0.797816	0.893499	0.0357575	-1.0418
Capra_hircus_newGene_11754	71	36	11	87	200	921	248	24	0.703341	0.332147	0.080682	0.773123	1.54893	8.28896	2.11291	0.212525	0.0360126	2.73209
ELOVL6	14853	15048	20482	18536	38158	49911	31577	21461	96.354	91.2051	102.595	103.617	192.104	291.971	175.233	125.119	0.0370821	1.06511
Capra_hircus_newGene_11310	166	280	230	673	973	1410	304	1159	3.15453	4.98035	3.37489	11.0436	14.3817	24.2189	4.95381	19.8449	0.0371311	1.57333
NAV3	260	731	933	594	241	398	123	166	1.13639	3.0497	3.2655	2.2911	0.840242	1.63553	0.458639	0.652008	0.0371311	-1.36732
ENSCHIG00000019398	5923	8330	11994	6333	3337	2679	4229	4480	83.7169	110.004	130.902	77.1384	36.6031	34.1434	51.1324	56.9014	0.0371311	-1.08116
GPT	216	794	213	282	162	132	116	117	4.99623	17.2017	3.81199	5.63113	2.91579	2.75208	2.2982	2.43609	0.0376979	-1.52862
KCTD2	2289	3014	3219	2699	1573	1199	1364	1589	14.8719	18.3099	16.1398	15.0564	8.00409	6.98816	7.52718	9.27308	0.0376979	-0.936219
ENSCHIG00000016022	392	459	273	377	161	119	222	155	7.29716	7.98656	3.91804	6.04977	2.32186	1.98383	3.5275	2.58446	0.0378889	-1.19518
ENSCHIG00000000233	79	178	140	27	10	17	9	47	1.01259	2.1293	1.38676	0.294909	0.095176	0.196302	0.098332	0.538782	0.0378889	-2.28672
PKM	10917	5912	12088	9685	27933	15781	21560	16474	139.889	71.1348	121.874	105.064	279.723	184.161	233.61	188.484	0.038139	1.09731
Capra_hircus_newGene_16239	22	13	63	16	109	62	71	135	1.57036	0.812527	1.91666	0.961761	3.15762	2.23792	2.14788	4.3644	0.038273	1.81946
BDH1	17696	10988	11608	21650	36687	31971	42590	25112	390.028	226.267	197.542	411.169	627.517	635.408	828.102	497.4	0.0393924	1.14012
Capra_hircus_newGene_5765	8	59	32	106	332	413	279	27	0.05524	0.427635	0.220026	0.71391	2.03789	2.95538	1.88992	0.187093	0.0393924	2.39972
RHBG	453	837	613	433	177	275	340	238	11.3876	19.7247	11.9369	9.39796	3.41917	6.23349	7.304	5.3439	0.0396351	-1.15087
TNFAIP3	82	51	184	233	221	85	118	4143	1.19304	0.688405	2.06876	2.91779	2.49652	1.10849	1.47169	54.286	0.0404646	3.22187
Capra_hircus_newGene_9038	1988	1537	2283	2171	4341	3386	3813	3382	8.38182	6.05441	7.43437	7.88892	14.2054	12.8732	13.7549	12.8168	0.0408277	0.928526
PLEK	57	12	47	12	81	27	32	1157	1.02018	0.202509	0.657816	0.183788	1.14284	0.436005	0.490133	19.0165	0.0416075	3.40459
LRP3	463	1171	652	615	347	446	250	132	6.27671	13.6907	6.44519	6.79527	3.52871	4.97337	2.65866	1.72455	0.0416569	-1.30011
Capra_hircus_newGene_13197	213	277	257	227	123	72	129	93	6.99747	8.49552	6.51595	6.42224	3.12287	2.10873	3.61408	2.73912	0.0416569	-1.20551
Capra_hircus_newGene_2892	24	33	6	24	47	260	186	18	0.171406	0.226648	0.034277	0.149483	0.268244	1.7293	1.69294	0.117623	0.0416569	2.52316
Capra_hircus_newGene_6375	74	95	48	86	3	6	10	40	3.89988	4.67711	1.95311	3.89584	0.090887	0.243119	0.425552	1.90402	0.0421038	-2.30236
ADAMTS9	922	1479	952	1795	2269	2950	2006	3677	5.51063	8.25059	4.40892	9.2104	10.6187	15.816	10.2462	19.8393	0.0421038	1.12265
Capra_hircus_newGene_2567	48	429	44	337	33	61	56	27	1.17478	9.90671	0.838866	7.18461	0.618881	1.34999	1.17698	0.579363	0.0425501	-2.2563
PIM2	34	36	36	43	134	185	148	30	1.14442	1.17419	0.947245	1.22589	3.57796	5.67512	4.44634	0.888541	0.0435884	1.74476
Capra_hircus_newGene_11285	101	121	124	66	38	24	35	44	5.80873	6.52021	5.50597	3.28047	1.68893	1.23141	1.704	2.24438	0.0435884	-1.52215
ENSCHIG00000024195	873	1326	1814	1145	680	494	647	761	19.564	27.7565	31.3774	22.0979	11.819	9.96393	12.3943	15.3162	0.0439921	-0.937825
SOCS3	130	59	139	108	80	92	102	3587	6.50745	2.72269	5.35465	4.65764	3.10057	4.15201	4.35063	161.646	0.0454897	3.25753
ENSCHIG00000006485	47	26	82	39	86	109	88	410	1.31447	0.664673	1.79424	0.95378	1.89046	2.77773	2.11646	10.4551	0.045554	1.93943
ENSCHIG00000023768	59	110	45	67	14	39	8	13	1.86576	3.27142	1.08631	1.8363	0.336162	1.11194	0.216831	0.343621	0.045554	-1.91816
ETFRF1	491	286	386	581	1047	795	1047	636	62.1441	33.8431	37.7469	63.436	102.983	90.8548	113.417	72.3798	0.045554	1.02139
SCD	146	191	232	520	401	3573	214	644	4.67372	5.70166	5.71737	14.3326	9.95316	103.222	5.84363	18.5363	0.045554	2.22946
ALOX15	328	207	596	2308	359	240	168	146	5.69645	3.35349	7.98758	34.5383	4.83908	3.74634	2.48696	2.2653	0.0455585	-1.84451
LRIG1	709	470	586	675	1965	1312	1404	611	6.1807	3.82073	3.94013	5.06761	13.2955	10.3113	10.4715	4.78315	0.0455585	1.102
TEP1	530	835	1177	789	280	311	501	457	2.84082	4.17991	4.66743	3.41937	1.17846	1.45171	2.28361	2.06959	0.0455585	-1.02801
MRNIP	224	244	314	225	125	116	124	88	7.1301	7.25605	7.72531	6.17417	3.09022	3.30794	3.35296	2.50252	0.0455585	-1.12185
PDRG1	419	403	635	469	1082	797	688	896	35.987	32.336	42.1589	34.749	72.2349	61.8285	50.651	69.2634	0.0455585	0.885181
ENSCHIG00000020818	1839	1283	1547	1977	3296	3443	3631	2542	32.7314	21.3338	21.2607	30.3114	45.521	55.2482	55.2766	40.6607	0.0455585	0.969424
SMYD2	664	985	816	825	491	445	416	396	5.21771	7.22931	4.94892	5.58278	2.99346	3.14966	2.79443	2.79538	0.0455585	-0.891907
ENSCHIG00000007862	293	365	605	346	1031	538	1055	563	11.3255	13.1769	18.0582	11.5136	30.9591	18.7746	34.9225	19.5498	0.0455585	1.03241
RARRES1	268	224	361	349	929	303	264	2773	10.6294	8.31258	11.069	11.9598	28.6677	10.8401	8.96501	99.0986	0.0455585	1.90816
Capra_hircus_newGene_15423	778	547	556	990	1451	1699	2356	813	2.47088	1.49939	1.23978	2.46994	3.42853	4.81204	5.8969	2.20023	0.0463789	1.14494
PRKAA2	184	109	162	157	455	258	311	310	3.82406	2.1076	2.60812	2.81104	7.363	4.83674	5.53991	5.79641	0.0464314	1.12581
SEPTIN9	3512	2325	3215	3457	7913	6834	5892	4372	26.2154	16.2191	18.6525	22.3449	46.1161	46.2559	37.7293	29.3571	0.0464418	1.00352
C18orf63	92	51	49	36	156	202	111	211	0.634412	0.330036	0.261274	0.21043	0.841521	1.26317	0.659706	1.31948	0.0473526	1.55346
PCYT2	828	784	1206	824	2170	1156	2582	1302	24.4822	21.6484	27.5261	20.9828	49.7946	30.8114	65.3238	34.6016	0.0473526	1.01549
Capra_hircus_newGene_12215	1748	1327	1421	3089	5253	2999	5981	2761	5.07168	3.59643	3.18377	7.72404	11.8295	7.84748	14.8463	7.19836	0.0480648	1.17777
EHHADH	2139	4177	5163	3680	1740	668	2147	1825	25.8012	47.0829	48.0959	38.2499	16.2851	7.25809	22.1552	19.7867	0.0486542	-1.18448
Capra_hircus_newGene_11053	251	304	355	329	915	448	474	568	4.98944	6.39353	4.35524	4.49671	14.909	9.45374	8.62647	11.0887	0.0493688	0.977735
ENSCHIG00000008355	582	750	802	683	472	412	309	293	25.2961	30.4725	26.9477	25.5825	15.9324	16.1443	11.4682	11.4509	0.0496445	-0.900609
S100B	994	1433	355	1443	1965	8383	3249	1211	123.25	165.963	33.9252	154.156	189.094	937.508	344.67	134.901	0.050406	1.79878
FRMD5	29	35	29	50	134	140	118	40	0.618461	0.656887	0.712656	1.01944	2.4703	3.30769	2.46339	0.799197	0.0505787	1.60166
ZNF281	352	337	460	553	944	641	565	1178	4.6337	4.14485	4.67953	6.28033	9.66229	7.62781	6.37599	13.9669	0.0519667	1.01507
BOK	185	325	545	216	117	151	126	128	9.96643	16.3314	22.6671	9.99224	4.8664	7.32777	5.79755	6.16658	0.0519667	-1.20271
Capra_hircus_newGene_14557	43	43	73	44	21	0	0	12	0.668741	0.633801	0.886476	0.591466	0.252787	0	0	0.167123	0.0520533	-2.58828
IL10RA	312	469	1416	271	258	181	109	270	1.78478	2.51087	6.27195	1.33713	1.14583	0.933153	0.530177	1.38732	0.0520533	-1.47846
CCDC8	1286	1628	1135	1229	727	555	921	395	29.0199	34.3146	19.7777	23.8905	12.7249	11.2951	17.7756	8.01183	0.05222	-1.02815
PRDX3	3888	2907	2562	4184	6926	7468	9511	4741	173.817	121.426	88.4332	161.179	240.299	301.042	363.732	190.464	0.0525269	1.07863
TSNARE1	76	159	166	151	49	48	56	55	1.83372	3.60878	3.11503	3.16142	0.918308	1.03967	1.14574	1.18107	0.053263	-1.34678
ATP2A2	1480	1318	2072	2368	4679	3325	2758	2839	16.9555	14.1277	18.4398	23.3703	41.814	34.522	27.1282	29.3247	0.053263	0.944
HDDC3	475	556	508	530	312	252	286	232	30.4052	33.2318	25.1065	29.2546	15.4914	14.5154	15.6588	13.3198	0.053263	-0.921074
ASAP1	583	656	930	767	1679	1722	1215	823	3.07977	2.97508	3.8615	3.20914	7.0149	8.25447	5.40946	3.96614	0.0533558	0.922972
ALPL	534	480	545	533	2163	441	1252	982	7.28115	6.11533	5.74074	6.2607	22.909	5.42024	14.6185	12.0364	0.0533708	1.19935
MGMT	361	772	666	487	235	213	316	306	18.6641	37.2617	26.5835	21.6929	9.41278	9.89553	13.9425	14.1921	0.0533708	-1.04738
Capra_hircus_newGene_7609	101	131	151	173	336	287	197	343	1.10036	1.13417	1.2016	1.38657	2.57621	2.81813	1.76443	2.83233	0.0533708	1.10873
METTL27	140	224	117	107	39	36	38	83	2.75209	4.20964	1.77304	1.83367	0.584268	0.634688	0.626467	1.4711	0.0533708	-1.56953
SUPT3H	100	190	172	200	39	77	82	42	2.15412	3.81567	2.87729	3.67539	0.653069	1.63561	1.51101	0.803102	0.0533708	-1.4091
ENSCHIG00000011028	7117	5599	5470	3515	3539	2604	2084	2253	425.314	312.641	252.394	181.006	164.114	140.32	106.538	120.99	0.0533708	-1.07491
SLC7A6	78	51	195	134	308	248	332	181	1.73506	1.05612	3.36542	2.56739	5.33628	4.98186	6.33304	3.63128	0.0537681	1.30188
SLC41A1	799	443	993	1054	1445	1175	1687	2199	12.6691	6.56447	12.1591	14.4053	17.786	16.8105	22.8828	31.3447	0.05459	1.04172
BCL6	469	534	612	1001	630	2762	816	2582	4.69154	4.9959	4.73545	8.64175	4.89894	24.9536	6.98719	23.2475	0.05459	1.45582
SLC2A4RG	238	822	343	493	133	308	129	140	5.82138	18.8479	6.49872	10.4187	2.51681	6.8154	2.68914	3.08228	0.05459	-1.39094
ABHD3	787	766	473	860	1876	1551	1353	1043	22.0113	20.0249	10.2075	20.7453	40.7453	39.1353	32.3902	26.2414	0.05459	0.993742
ENSCHIG00000015986	52	14	19	54	76	90	301	84	11.3142	2.71799	3.14131	9.96305	12.7257	17.5733	55.8732	16.3547	0.0547886	1.98092
LAMC2	0	12	14	38	39	125	147	32	0	0.105956	0.098809	0.316306	0.289992	1.0873	1.21959	0.274912	0.0547886	2.52296
CHMP4A	837	1015	1565	664	627	347	547	498	43.2721	49.0103	62.496	29.5582	25.1498	16.1398	24.1892	23.1327	0.055388	-0.971736
XPO1	3756	2732	4653	1871	1500	1568	1649	1540	40.4063	27.459	38.6556	17.3391	12.5195	15.2044	15.1709	14.8845	0.0564196	-1.02931
Capra_hircus_newGene_3123	267	349	376	342	185	149	187	132	2.72	3.11906	2.74619	2.85189	1.41728	1.33964	1.45257	1.20332	0.0568073	-1.00035
ENSCHIG00000009480	531	608	816	748	1214	1322	1115	987	14.4645	15.4724	17.1614	17.5741	25.672	32.5029	26.0008	24.1637	0.0568073	0.822179
CEP162	439	444	667	641	245	295	293	285	2.08029	1.96263	2.43943	2.61523	0.899988	1.2598	1.18823	1.21235	0.057618	-0.91545
C2CD2	167	265	357	268	94	148	124	91	2.27064	3.36799	3.75093	3.14381	0.98737	1.81269	1.44265	1.11353	0.0583297	-1.14554
Capra_hircus_newGene_7679	30	6	21	14	37	100	87	39	2.07164	0.382272	1.0759	0.81785	1.97506	6.20399	5.1166	2.40389	0.0587207	1.89018
MBNL1	1370	995	2265	1436	6003	1483	2836	3153	22.3409	15.6567	28.6551	20.3524	77.465	22.4978	41.6302	46.4138	0.0587207	1.18053
ENSCHIG00000007402	20	10	58	40	81	54	53	319	0.195267	0.091508	0.449863	0.346721	0.640047	0.494144	0.451337	3.05119	0.0592411	2.12586
RRAS	968	2290	1792	1112	844	892	633	658	51.0545	112.833	72.9991	50.5894	34.6039	42.5048	28.5235	31.2041	0.0592411	-0.996596
MTMR6	898	622	1019	1014	1832	1519	1551	1413	14.5394	9.40691	12.7373	14.149	23.0313	22.1785	21.4842	20.568	0.0605107	0.856847
YBX2	77	216	98	90	38	49	51	22	2.41077	6.38947	2.39353	2.44656	0.895667	1.3843	1.35845	0.601631	0.0618162	-1.58117
WDR17	100	196	184	181	59	68	89	36	0.715362	1.32682	1.07309	1.12968	0.327129	0.441983	0.54033	0.231365	0.062709	-1.34724
TMEM132C	1915	1081	4592	1897	647	160	1426	674	8.47424	4.47294	15.6967	7.2443	2.22443	0.632779	5.40029	2.67605	0.062768	-1.61272
Capra_hircus_newGene_2723	392	597	727	473	264	217	280	326	11.7141	16.4302	17.0755	11.6025	5.95085	3.97443	6.18392	7.64164	0.0629134	-0.955165
S100A12	61	13	91	60	93	71	95	837	7.53026	1.41454	8.68863	6.39036	8.93603	7.82955	10.0792	93.2285	0.064202	2.40668
PTPDC1	392	290	303	347	647	564	929	495	1.86954	1.29211	1.11591	1.42563	2.39782	2.42995	3.79637	2.12233	0.0642031	0.986032
ENSCHIG00000022109	346	404	592	307	1257	569	876	546	6.95989	7.58842	9.19492	5.30808	19.6187	10.3047	15.0661	9.86141	0.0642675	0.999874
RTL5	413	754	1685	483	299	239	506	281	8.2846	14.1454	26.1416	8.35559	4.65402	4.31484	8.68398	5.06864	0.0643407	-1.22902
Capra_hircus_newGene_13853	31	41	47	60	10	13	24	7	0.948894	1.15839	1.10496	1.58426	0.228333	0.336507	0.623854	0.18108	0.0643407	-1.67193
OSMR	440	200	875	427	550	411	198	13781	5.34473	2.26867	8.21123	4.46797	5.1812	4.50073	2.0538	150.524	0.0652394	3.10208
ENSCHIG00000024075	1472	1134	968	1682	2796	3108	3239	1627	148.846	108.321	77.7736	149.961	224.353	291.522	284.998	147.931	0.0652394	1.03068
SLC25A30	732	266	567	304	2743	1248	811	510	28.8794	9.78809	17.2682	10.32	84.0646	44.437	27.3727	18.0701	0.0653749	1.45172
SLC26A7	27	22	3	76	583	129	9	227	0.462326	0.345423	0.034922	1.13411	7.92859	2.03886	0.122863	3.5618	0.0653749	2.84663
MBNL3	26	39	64	96	291	69	132	158	0.482848	0.697366	0.945503	1.56827	5.13606	1.18521	2.16829	2.73448	0.0653749	1.58047
ENSCHIG00000012720	482	490	710	286	282	137	123	296	13.4059	12.754	15.2547	6.84641	6.082	3.43388	2.90997	7.39334	0.0653749	-1.20032
Capra_hircus_newGene_16219	2572	1561	1517	3103	4535	4713	5915	3299	10.0852	5.7186	4.59163	10.4821	13.7976	16.6626	19.8389	11.6235	0.0654492	1.0765
ENSCHIG00000020295	105	62	125	93	185	200	340	169	1.32197	0.73265	1.2167	1.00866	1.81774	2.28581	3.69031	1.91952	0.0657694	1.25131
DDX5	8051	7474	11855	9081	22374	12486	12012	26726	54.6321	47.3903	62.1118	53.1079	117.815	76.3959	69.7186	162.992	0.0659577	1.06063
RAP1B	489	572	696	612	1374	1335	696	914	30.4786	33.2724	33.4675	32.8666	66.4548	75.0088	37.1036	51.1777	0.0659577	0.894404
HIF1A	2531	1980	4241	2423	5431	3242	3598	19372	35.4206	25.8864	45.8291	29.2206	58.9967	40.9157	43.0732	243.691	0.0659577	1.59647
Capra_hircus_newGene_386	161	181	219	208	450	214	335	612	2.72024	2.84697	2.85429	3.02401	5.89037	3.24832	4.83772	9.29226	0.0659577	1.11161
Capra_hircus_newGene_6748	21	46	34	100	99	127	368	84	0.642561	0.685481	0.280605	1.00381	0.85111	1.76891	4.21957	0.906193	0.0659577	1.81606
THEM4	1126	641	644	862	1417	3102	1658	1162	48.2699	25.66	21.3219	31.8142	47.1237	119.914	60.7951	44.7482	0.0662725	1.15377
SLC31A1	173	122	226	179	407	292	335	328	10.4582	6.91887	10.5712	9.36247	19.168	15.9831	17.3598	17.8734	0.0667769	0.994114
DAGLA	56	87	120	135	23	44	40	32	0.232174	0.362375	0.410685	0.506207	0.07428	0.177906	0.140671	0.118844	0.0667769	-1.43891
TMEM79	31	13	31	67	103	135	171	47	0.893459	0.351252	0.687767	1.67378	2.32707	3.54164	4.23633	1.21895	0.0667769	1.72216
TUBB4B	2220	2174	1788	2802	4852	4520	2498	7124	57.2663	52.4137	35.6203	62.2993	97.1453	105.171	55.1344	165.188	0.0667976	1.10259
SLC38A3	64	287	299	38	56	14	11	63	0.355235	1.49569	1.28712	0.180007	0.238989	0.067474	0.04982	0.311762	0.0676518	-2.18783
RDM1	30	62	37	42	13	20	14	4	1.21298	2.34353	1.15688	1.44582	0.398065	0.699044	0.485098	0.137479	0.0676518	-1.72512
GRAMD2B	3576	2711	5456	2924	9011	5666	7716	5605	92.4688	65.5002	108.949	65.1433	180.839	132.12	170.702	130.254	0.0676518	0.966561
ETNK1	195	183	289	217	532	443	365	314	5.18913	4.5464	5.93843	4.99219	11.0089	10.664	8.33441	7.51896	0.0680401	0.934797
ENSCHIG00000004827	1600	1985	2581	2089	1953	359	550	378	9.72405	11.2725	12.1172	10.9408	9.21464	1.96764	2.85841	2.06087	0.0682099	-1.36185
PKDCC	422	698	756	953	1661	1191	713	2159	3.09436	4.7883	4.28632	6.0293	9.4643	7.8881	4.47556	14.2515	0.0692096	1.07693
TCTEX1D1	235	28	38	211	543	316	1067	229	2.56278	0.282851	0.313283	1.9851	4.59768	3.11259	9.96494	2.2424	0.0693389	2.0189
F3	961	935	1059	1157	2789	1183	1800	1960	37.8119	34.3542	32.1869	39.2444	85.1823	41.9723	60.6016	69.3221	0.0702784	0.924376
Capra_hircus_newGene_11178	34	20	73	53	157	96	213	54	0.722807	0.386418	1.20826	0.974385	2.61346	1.84774	3.91899	1.02898	0.0702784	1.59054
SLC25A23	332	497	475	460	257	230	195	233	8.15066	11.411	9.00464	9.73083	4.89529	5.10047	4.09019	5.1333	0.0702784	-0.913765
ASL	1929	1820	3583	1699	1569	537	1098	1043	46.9383	41.3787	67.3173	35.6252	29.6194	11.7732	22.8369	22.7924	0.070336	-1.04635
SMS	470	698	894	569	316	344	328	384	15.4743	21.4851	22.7435	16.1341	8.07078	10.2032	9.22009	11.3612	0.070336	-0.881972
EGFLAM	2406	3196	2498	1176	1854	361	853	654	27.175	33.7337	21.7841	11.4396	16.2479	3.66749	8.23702	6.63685	0.070336	-1.3565
GSR	841	333	725	534	5308	1068	757	792	5.57612	2.05885	3.71443	3.05961	27.3411	6.38681	4.29141	4.77598	0.070336	1.64202
MACROD1	2958	4862	3497	3064	2096	2015	1824	1648	102.217	156.905	93.3255	91.2593	56.185	62.8501	53.9459	51.147	0.070336	-0.911824
Capra_hircus_newGene_12054	86	124	86	68	25	23	44	38	1.04993	1.5142	1.61084	0.762904	0.565432	0.228515	1.28067	1.1701	0.0708837	-1.46522
ENSCHIG00000017757	148	66	178	133	441	127	426	300	14.15	5.91121	13.1398	10.9669	32.8885	10.9449	34.9692	25.8762	0.0709257	1.32686
TRIM27	888	1622	1544	1121	611	705	811	609	12.5627	22.1039	16.9863	13.7382	6.65753	9.11997	10.0379	7.70837	0.0712145	-0.876689
DUSP16	138	109	155	61	339	456	102	337	2.45705	1.81481	2.1307	0.930034	4.70432	7.34992	1.561	5.42101	0.0714765	1.42796
TENT2	1084	1723	1858	1028	861	526	803	775	23.336	34.1122	30.8569	19.3769	14.2988	10.2724	14.7091	14.8819	0.0714765	-0.905553
FAM81A	1263	1110	1741	980	540	68	309	780	10.025	8.23721	10.6828	6.69749	3.31692	0.459256	2.08665	5.55275	0.0714765	-1.5423
ENSCHIG00000009337	37	81	50	73	16	16	34	8	0.880484	1.81588	0.922794	1.51788	0.287523	0.331759	0.694901	0.168003	0.0714765	-1.6709
LSM11	344	483	830	470	180	192	281	324	1.94348	2.55534	3.62862	2.28986	0.790404	0.977798	1.36158	1.64772	0.0714765	-1.03554
BRI3BP	37	21	31	39	84	87	107	60	1.70996	0.923367	1.1296	1.58047	3.08831	3.70817	4.3182	2.55266	0.0716954	1.41366
ERCC2	632	801	1172	565	484	405	383	400	9.56951	11.3365	13.7057	7.37171	5.68755	5.52182	4.95495	5.44348	0.0721116	-0.877608
CABLES1	153	200	214	395	600	902	1115	113	2.7453	3.37085	2.97254	6.13281	8.39146	14.679	17.2096	1.83061	0.0723433	1.5454
ATF3	47	53	40	16	71	261	46	186	2.95087	3.08113	1.91307	0.852304	3.48975	14.8631	2.4494	10.5884	0.0723433	1.86404
SRP54	1152	777	1271	1152	2657	2398	2015	1193	25.7454	16.2186	21.9223	22.1805	46.0838	48.3322	38.5243	23.96	0.0723433	0.9374
ENSCHIG00000020077	538	444	709	1001	1504	1162	1392	874	18.5225	14.2554	18.8286	29.6862	40.1772	36.0684	40.9903	27.0175	0.0744211	0.91177
DDR1	612	656	2634	1193	503	187	572	618	2.83203	2.83908	9.42302	4.76457	1.80609	0.780428	2.26668	2.57065	0.0747933	-1.31184
SLC15A4	833	1009	2032	608	605	522	448	559	7.30404	8.26197	13.7565	4.58926	4.11607	4.12507	3.35913	4.39924	0.0747933	-1.00169
HS3ST3B1	322	351	758	302	163	94	211	254	2.37425	2.41873	4.32088	1.91922	0.934252	0.622247	1.3291	1.68223	0.0750531	-1.17802
ENSCHIG00000008405	26	7	14	9	55	95	29	31	0.663901	0.168727	0.266126	0.189641	1.10982	2.2186	0.630441	0.714825	0.0750531	1.86984
Capra_hircus_newGene_5737	183	140	170	245	123	65	29	65	2.74178	1.96739	1.97516	3.17794	1.42738	0.871684	0.372193	0.868112	0.0752395	-1.38582
PGM2	762	599	1076	741	1602	906	1188	2737	13.0209	9.56681	14.2063	10.916	21.2576	13.9711	17.379	42.0489	0.0755681	1.07491
IFNAR1	423	447	505	748	1060	1288	943	612	8.69295	8.57451	8.00168	13.2368	16.9074	23.8645	16.5812	11.3019	0.0762496	0.908846
TGFBR1	354	282	570	674	975	657	824	947	8.09904	6.03813	10.1255	13.3352	17.3823	13.6194	16.2169	19.5595	0.077163	0.91649
RAI1	347	316	533	588	1246	606	610	858	1.8216	1.54519	2.16042	2.71562	5.51855	3.05952	2.83314	4.07374	0.079268	0.935258
ST3GAL5	78	93	140	95	35	63	26	16	2.13635	2.36361	2.95242	2.2411	0.734542	1.54905	0.607019	0.372286	0.079268	-1.48836
Capra_hircus_newGene_1740	585	673	512	566	357	218	414	182	16.0301	13.5713	8.53719	10.5219	7.61171	4.23979	8.16616	3.5084	0.079268	-1.00282
CYLC1	118	229	123	64	40	29	43	68	1.80257	3.29186	1.49232	0.836414	0.465997	0.388143	0.55367	0.922423	0.079268	-1.5573
IL1RN	829	582	1599	1192	1911	1709	1892	1985	51.956	34.4256	78.247	64.3564	92.9397	96.5479	101.396	111.774	0.080626	0.908894
CRYBG3	591	911	1938	898	446	600	636	388	2.22295	3.20124	5.63129	2.911	1.30021	2.03488	2.04622	1.31091	0.0810001	-0.975323
TRIB1	790	922	1593	1515	1981	2398	1195	4872	5.82637	6.35586	9.07334	9.63071	11.34	15.9534	7.53805	32.3096	0.081256	1.21005
HIPK2	671	516	1382	848	2424	949	1323	1909	6.58852	4.74589	10.4977	7.16889	18.4676	8.40732	11.1265	16.8757	0.0815133	1.01217
MAZ	655	1337	1354	814	552	688	421	480	15.3836	29.2541	24.5634	16.4744	10.042	14.5812	8.41346	10.121	0.0815133	-0.912851
CA11	249	431	458	426	102	245	189	180	3.84136	6.22469	5.47073	5.66839	1.21509	3.40513	2.49044	2.50011	0.0823444	-1.06148
SORD	422	553	221	258	177	216	98	133	13.6164	16.6931	5.51012	7.16873	4.41637	6.28069	2.68316	3.85329	0.0823781	-1.25636
STK17A	437	763	477	680	1068	1451	1348	681	2.45776	4.00529	2.07071	3.29629	4.65997	7.35807	6.48396	3.43856	0.0823781	0.964342
NDST1	1228	950	1449	1704	2079	2265	3502	1994	12.6884	9.18821	11.5823	15.1971	16.6758	21.1438	30.9564	18.5249	0.0823781	0.925931
KLF11	196	580	308	553	132	280	147	66	3.6958	10.2504	4.49022	9.01707	1.92679	4.78019	2.36808	1.11909	0.0828696	-1.35677
ENSCHIG00000008209	760	939	503	906	565	340	358	355	35.0531	40.4456	17.8988	36.0065	20.221	14.1306	14.1247	14.7015	0.0832251	-0.957672
SLC38A1	661	222	620	291	2688	214	1682	1109	6.39963	2.00371	4.63516	2.42358	20.2433	1.86213	13.9348	9.671	0.0832251	1.64138
ENSCHIG00000015838	105	200	110	196	71	65	65	50	8.39688	14.931	6.7918	13.5032	4.40319	4.68388	4.4457	3.58297	0.0832251	-1.26672
SLC27A3	84	211	156	242	65	91	69	42	1.48812	3.52926	2.15698	3.73048	0.898481	1.46671	1.04819	0.660424	0.0832251	-1.33048
Capra_hircus_newGene_1743	77	60	97	85	3	35	35	6	0.840926	0.610172	0.825044	0.804595	0.023307	0.346277	0.325101	0.05947	0.0832251	-1.95435
DTNBP1	732	1025	1036	761	528	394	573	476	11.8208	15.4828	12.9315	10.6025	6.62424	5.73063	7.92453	6.91289	0.0832251	-0.820956
GPT2	252	722	418	323	202	175	101	252	1.70477	4.57189	2.18804	1.88625	1.05905	1.06485	0.581232	1.52958	0.0832251	-1.20402
ENSCHIG00000025949	39	35	61	66	13	0	22	0	2.83358	2.37323	3.45949	4.17379	0.742509	0	1.38617	0	0.0838928	-2.47821
Capra_hircus_newGene_15247	77	56	115	100	538	32	284	267	1.31652	0.60635	1.15866	1.49412	5.95838	0.248965	3.25457	3.71739	0.0843554	1.70687
Capra_hircus_newGene_12159	71	15	56	93	541	329	58	59	1.23704	0.198226	0.470726	1.17733	6.05933	4.95438	1.01228	1.15584	0.0852351	2.04126
Capra_hircus_newGene_12868	37	31	24	63	60	19	36	902	1.594	1.27183	0.806676	2.35631	2.03112	0.745701	1.3492	35.7237	0.0855664	2.80222
BHLHE41	107	186	419	99	44	105	45	71	1.74782	2.85389	5.31687	1.39018	0.555516	1.553	0.623079	1.04739	0.0862695	-1.50082
DNM1L	1749	1332	1693	2151	4105	2699	3034	2662	28.485	20.2667	21.2869	30.1939	51.893	39.639	42.2718	38.9736	0.0863675	0.864347
SFR1	208	291	247	205	143	70	76	133	9.63102	12.6502	8.62517	7.92946	5.02094	2.84666	2.91614	5.63648	0.0863675	-1.15717
ENSCHIG00000026069	1016	124	3702	234	780	3775	1132	34346	29.1428	3.31653	82.0118	5.78236	17.3548	97.6427	27.7724	885.616	0.0885225	3.19948
S1PR3	102	71	539	82	60	42	64	53	3.09314	1.99016	12.6308	2.11986	1.40302	1.14558	1.65402	1.42249	0.0902994	-1.71124
CHAD	154	169	434	250	125	101	126	83	4.87502	5.00807	10.6383	6.81944	3.05843	2.86616	3.4102	2.35297	0.0922272	-1.12946
MYH15	153	100	779	50	88	26	13	88	0.887965	0.539706	3.50511	0.250148	0.395479	0.133005	0.062489	0.460346	0.0923725	-2.18811
SELENOT	833	632	682	914	1456	1579	1359	1040	48.0102	34.0338	30.3405	45.4046	65.139	82.0708	67.0317	53.8759	0.0935816	0.835315
Capra_hircus_newGene_2893	17	18	9	49	36	283	162	9	0.163365	0.162721	0.065607	0.41982	0.277078	2.56388	1.39234	0.08124	0.0941456	2.42823
ENSCHIG00000021602	428	396	1174	406	895	1121	1245	1222	4.26017	3.68203	9.00207	3.57161	6.92536	10.0909	10.7172	11.0052	0.0941456	0.997929
ATP1B1	3316	786	2403	3592	15153	2137	7300	5094	81.2564	17.9957	45.4676	75.8375	288.184	47.2128	153.018	112.176	0.0941729	1.53084
Capra_hircus_newGene_12541	139	79	124	228	315	325	543	158	1.75274	0.877243	1.26971	2.64772	3.21472	3.88123	6.16091	1.83146	0.0941729	1.26032
ZNF277	707	885	927	886	497	436	491	525	5.22726	6.11447	5.29387	5.64857	2.84991	2.9049	3.10513	3.48619	0.0941729	-0.769904
TNK2	1678	3637	2497	3487	1503	1843	1206	1230	10.9075	22.433	12.5917	19.5142	7.71564	10.8766	6.72105	7.18834	0.0941729	-0.933454
Capra_hircus_newGene_16325	570	359	378	246	2195	833	714	366	2.58498	1.54572	1.40397	0.996714	8.01023	3.56113	2.90912	1.50718	0.0941729	1.33115
MME	753	2643	245	1705	1502	9142	6941	2380	4.15616	13.6043	1.03791	8.10991	6.43842	45.652	32.8363	11.843	0.0941729	1.90271
MERTK	174	292	501	153	136	121	133	79	2.01632	3.16688	4.4886	1.52329	1.21762	1.26629	1.31537	0.823913	0.0941729	-1.19067
NAGS	37	5	25	32	129	32	182	43	0.790545	0.087022	0.406481	0.592394	2.14604	0.610201	3.34264	0.824751	0.0957237	1.94831
SPRY4	80	126	101	383	529	444	188	605	3.04774	4.50074	2.98303	12.6715	15.771	15.3773	6.17739	20.8825	0.0965423	1.41718
IFT57	890	963	999	770	542	458	532	537	4.60538	4.65687	3.99036	3.43533	2.17785	2.13447	2.35263	2.49472	0.0966561	-0.78811
CLIP2	580	1311	881	1531	522	748	510	298	3.33788	7.03871	3.9335	7.61685	2.33978	3.88865	2.50937	1.5454	0.0983977	-1.01553
Capra_hircus_newGene_7801	241	265	341	344	541	548	535	424	3.55275	3.65539	3.88802	4.38302	6.21004	7.30142	6.76549	5.62856	0.10218	0.820571
AK1	690	671	895	511	383	402	421	316	7.04258	6.4046	7.05515	4.49784	3.03202	3.70068	3.67246	2.90092	0.10218	-0.836056
ENSCHIG00000020913	591	479	611	412	1192	1250	716	690	5.20264	3.88482	4.22242	3.08138	8.03661	9.84018	5.3196	5.38986	0.102394	0.881105
TCTN2	315	373	435	488	199	227	238	193	5.23649	5.80627	5.59735	6.99686	2.5728	3.41188	3.38786	2.88842	0.103455	-0.867097
SLC25A33	3127	2008	4327	2057	1150	311	957	2013	48.8489	29.2981	52.1868	27.69	13.9312	4.37547	12.7824	28.2507	0.10421	-1.32345
CLK1	1660	1903	2233	1807	834	1117	1428	582	11.4792	12.2939	11.9275	10.7708	4.47418	6.96631	8.44993	3.61306	0.10421	-0.908186
CEMIP2	495	633	663	649	729	1125	558	4010	1.87486	2.24182	1.94112	2.11927	2.14508	3.84534	1.80729	13.6676	0.104272	1.47905
IP6K2	1217	989	2452	986	764	619	745	774	24.4562	18.5226	38.0428	17.0768	11.9344	11.1985	12.7817	13.9888	0.104413	-0.892218
ANKEF1	309	498	1021	603	268	396	298	150	2.03557	3.06789	5.20626	3.42723	1.36887	2.35829	1.68102	0.887008	0.104413	-1.04345
SRSF5	815	464	1784	1049	3848	827	1325	4152	15.971	8.49811	27.0071	17.72	58.579	14.619	22.2184	73.191	0.104594	1.38319
ENSCHIG00000003540	0	158	122	537	7	8	47	0	0	5.066	3.23409	15.9595	0.183957	0.237399	1.36273	0	0.104959	-3.6068
DGAT2	33843	29667	5621	45800	54060	182944	82188	43025	476.247	390.059	61.0728	555.363	590.469	2321.8	989.396	544.394	0.105684	1.63474
Capra_hircus_newGene_2236	38	32	118	55	12	21	16	27	0.806088	1.25013	2.16936	1.25488	0.290664	0.501495	0.275553	0.548714	0.105698	-1.5545
ENSCHIG00000008844	1989	3802	5328	3007	793	1109	2977	691	71.451	127.622	147.806	93.095	22.0991	35.9122	91.482	22.2915	0.106071	-1.26661
Capra_hircus_newGene_550	270	196	208	341	401	920	535	300	3.92049	2.60704	2.30275	4.33822	4.39046	12.9526	6.79481	3.91972	0.106569	1.10342
DNAJB4	478	701	456	498	1531	1513	470	915	15.8151	21.6707	11.6438	14.201	39.3354	45.1755	13.2854	27.221	0.107089	1.04648
C3orf18	55	124	69	96	9	41	38	24	3.88851	8.14318	3.74747	5.83532	0.441531	2.58773	2.29826	1.49786	0.107089	-1.57237
Capra_hircus_newGene_639	100	81	100	129	226	404	184	124	0.890984	0.676611	0.684639	0.990691	1.56899	3.25509	1.40393	0.989626	0.107414	1.21402
TNIK	1049	654	1491	890	2020	1348	1922	1964	8.53678	4.99402	9.72738	6.21774	12.8959	10.3087	13.3918	14.492	0.107681	0.872807
IL1R2	10	0	47	4	43	10	45	388	0.07797	0	0.283685	0.022017	0.25916	0.068502	0.299322	2.75228	0.107681	3.20439
ENSCHIG00000003159	7230	7954	9591	4584	3938	4656	3549	3208	93.204	95.8019	95.4764	50.9184	39.3991	54.1242	39.1344	37.1684	0.108426	-0.913474
EDN3	183	123	22	100	67	17	23	10	3.01249	1.88629	0.279707	1.41193	0.856633	0.250085	0.313084	0.143101	0.108426	-1.99219
ADSS	394	345	517	596	718	841	875	694	9.93782	8.12327	10.0701	12.947	14.0522	19.1254	18.8811	15.7227	0.108426	0.802263
SELP	66	34	34	113	26	31	15	2468	0.650541	0.311399	0.26043	0.965818	0.198559	0.274842	0.124782	22.1476	0.108933	3.4627
RCAN1	142	144	209	149	235	198	111	1744	7.23402	6.60083	9.36275	6.1647	9.6658	9.03102	4.73217	90.9284	0.109417	1.92995
Capra_hircus_newGene_17789	51	28	160	39	431	5	173	823	0.191085	0.096117	0.46672	0.125766	1.26843	0.017128	0.560953	2.80925	0.109417	2.49192
INTS3	1790	2685	2729	2183	1262	1395	1449	1148	19.8235	27.794	23.3415	20.834	10.8462	13.9367	13.7321	11.4235	0.109882	-0.800168
NUDT16	355	708	477	460	211	193	307	292	20.8807	38.8872	21.6618	23.2853	9.59508	10.209	15.4334	15.4159	0.109882	-0.96271
PRKACB	779	970	776	1164	1693	4428	1051	1190	4.919	5.7651	3.81693	6.31292	8.37749	25.6015	5.72285	6.56253	0.110062	1.20277
LGALS3	1441	490	2833	646	771	300	208	651	69.2551	21.9786	105.273	26.44	28.5358	12.706	8.13376	28.0785	0.110129	-1.42389
NQO1	768	221	391	408	4762	498	836	506	32.2115	8.63144	12.6525	14.7302	154.992	18.8152	29.9863	19.0661	0.110129	1.77673
PCSK4	36	124	74	45	20	32	0	12	0.354375	1.17607	0.570949	0.379676	0.154121	0.289331	0	0.105538	0.11127	-2.09857
ELF4	826	803	2074	782	708	281	477	638	5.68287	5.15903	11.0187	4.63421	3.77984	1.73787	2.80483	3.94275	0.111385	-1.01727
EFHD1	504	348	366	1172	331	278	262	228	6.18402	3.99363	3.46791	12.4011	3.15487	3.07358	2.74356	2.51126	0.111385	-1.09451
FAM98C	222	375	261	263	129	170	136	115	7.22693	11.4117	6.55228	7.36369	3.23684	4.98314	3.76804	3.35906	0.111385	-1.00776
Capra_hircus_newGene_7364	94	64	70	83	221	234	150	108	2.29441	0.726725	1.11411	2.16813	3.76169	5.0083	2.95167	2.30231	0.112656	1.18702
TTC9	37	66	155	19	22	31	13	8	1.86856	3.13657	6.13292	0.80106	0.860776	1.40415	0.542155	0.331339	0.112848	-1.81143
ENSCHIG00000014207	6	0	18	30	47	35	69	48	0.131718	0	0.308621	0.570236	0.814745	0.705801	1.3233	0.971344	0.112848	1.9805
ENSCHIG00000016840	2046	1983	3908	2306	1648	1228	1505	1211	203.394	184.21	300.014	197.556	127.099	110.1	127.969	108.171	0.112848	-0.818776
Capra_hircus_newGene_240	41	16	23	9	178	48	84	27	0.458973	0.162891	0.198832	0.080452	1.56207	0.489337	0.804738	0.271265	0.113247	1.83302
CDC42SE1	283	210	417	272	634	365	701	460	40.8009	28.173	46.3493	33.7394	70.8874	47.3403	86.4588	59.5106	0.113247	0.908441
SLC19A2	426	343	867	320	1357	490	999	949	9.90161	7.43993	15.5538	6.41191	24.4766	10.2644	19.8646	19.813	0.113525	1.00915
TXNL4B	170	197	272	163	189	428	311	880	1.40964	1.53137	1.74578	1.16555	1.21728	3.20771	2.20986	6.5868	0.11385	1.25397
XPNPEP3	273	230	325	302	520	548	537	369	6.16895	4.8558	5.69527	5.8793	9.15418	11.2076	10.4276	7.50287	0.114042	0.832019
PLEK2	78	107	200	102	58	59	37	44	2.53852	3.22967	5.01204	2.8429	1.46358	1.71296	1.009	1.26206	0.114042	-1.22894
FGF10	610	140	775	193	1485	234	1277	2358	6.18461	1.32573	6.06639	1.68516	11.6836	2.13969	11.0819	21.4892	0.114042	1.68767
YPEL3	1200	1897	1664	1450	815	539	1083	918	115.266	170.295	123.45	120.074	60.7688	46.6385	89.0341	79.2219	0.114042	-0.854759
ABCC5	269	263	406	421	987	460	451	576	1.52996	1.38914	1.74815	2.04161	4.37141	2.32703	2.1608	2.94745	0.114042	0.894177
PLA2G12A	159	117	199	108	398	218	286	260	9.88208	6.82301	9.60665	5.82961	19.3189	12.2661	15.2958	14.6255	0.114042	1.01122
ALDH3B2	232	68	206	59	889	92	497	342	4.16821	1.13277	2.84608	0.899286	12.3871	1.48213	7.63732	5.50728	0.114828	1.64913
PLA2R1	666	851	2311	334	590	275	302	470	5.26911	6.28884	14.1261	2.28315	3.6273	1.95115	2.04081	3.33673	0.115317	-1.2586
N4BP2L1	783	966	1330	835	469	239	667	598	40.2958	48.9248	55.0483	38.3259	18.3965	10.7571	29.5799	27.9621	0.115317	-0.934234
LITAF	357	422	372	462	885	407	707	995	22.0143	24.2985	17.7031	24.5233	42.3379	22.6029	37.2807	55.1231	0.115317	0.915915
Capra_hircus_newGene_4370	47	2	29	6	296	12	109	89	0.439542	0.017255	0.204858	0.044019	2.15203	0.094104	0.875203	0.749496	0.115602	2.49981
FANCD2	185	280	154	216	182	609	329	874	1.48992	2.11746	0.961833	1.51378	1.13439	4.48261	2.28976	6.40614	0.115997	1.29682
RNASEH2B	560	401	669	470	991	710	910	943	4.09691	2.72474	4.13944	2.94584	5.9023	4.65775	5.68917	6.17935	0.116826	0.7878
EML6	60	60	81	173	159	209	281	185	0.362428	0.341359	0.379985	0.90727	0.753266	1.14989	1.46396	1.01405	0.119485	1.22052
PLEKHB2	2013	1667	2218	2199	3890	4301	3622	2356	14.7983	11.4489	12.5901	13.9339	22.1995	28.5208	22.7832	15.5661	0.119485	0.826515
Capra_hircus_newGene_11204	93	63	185	213	177	79	511	873	0.876274	0.657633	1.52409	1.52463	1.21091	0.727891	3.88202	6.55128	0.119908	1.68689
CDO1	182	192	514	239	554	106	265	3582	2.49956	2.46449	5.45123	2.78758	5.96634	1.22515	3.05986	42.9277	0.120156	2.14928
Capra_hircus_newGene_2565	25	176	54	184	27	45	39	13	0.338128	2.33862	0.692143	2.51334	0.479704	0.835445	1.05726	0.275646	0.12052	-1.78388
DDX50	510	710	811	660	353	387	441	345	7.95904	10.3849	9.76226	8.86187	4.25403	5.45566	5.87348	4.82195	0.120626	-0.77391
ZNF672	257	294	311	256	423	616	562	384	6.34	6.77921	5.93234	5.44514	8.12273	13.7444	11.895	8.52406	0.120767	0.855778
GRAMD1C	1209	3134	2952	1335	725	296	1605	812	11.6271	28.1642	21.9875	20.995	5.47119	2.59797	13.2022	7.01948	0.120955	-1.27349
SMOC2	160	333	376	341	174	182	68	122	1.78728	3.52983	3.25475	3.30361	1.53272	1.85357	0.639869	1.24807	0.12302	-1.09586
FCN1	54	10	31	25	49	53	50	341	1.13396	0.184204	0.499452	0.439588	0.801801	0.997924	0.900566	6.47403	0.12302	2.0705
ENSCHIG00000006587	1790	2456	3185	1862	1878	967	999	1191	17.2942	22.1943	23.7674	15.4853	14.0894	8.42181	8.2654	10.3442	0.123245	-0.854076
LIF	8	6	34	28	17	92	45	89	0.05742	0.03969	0.196136	0.179433	0.097677	0.628925	0.288794	0.604967	0.123331	1.81674
Capra_hircus_newGene_3056	333	163	337	291	640	459	1031	270	8.15012	3.87113	6.5126	6.32274	13.5616	10.5639	22.1974	6.36617	0.123331	1.1079
ZFYVE1	1072	1406	2230	997	646	581	886	881	7.58978	9.30681	12.1989	6.08295	3.54894	3.70693	5.36561	5.60538	0.123513	-0.862495
KCTD10	385	290	536	491	827	593	547	1032	14.5822	10.254	15.6888	16.0241	24.3494	20.2787	17.7504	35.1892	0.123791	0.869172
ITGB7	34	30	48	40	46	79	93	168	0.437171	0.354467	0.476685	0.44192	0.461702	0.913755	1.0251	1.95293	0.124268	1.41691
PPP1R15A	1079	932	1200	606	2021	1390	1265	2568	18.454	14.8999	15.8449	8.92576	26.8381	21.438	18.5102	39.4923	0.124582	0.944824
ENSCHIG00000024179	125	93	62	183	142	238	120	992	0.957945	0.665952	0.363586	1.21359	0.846462	1.65131	0.78971	6.85907	0.12563	1.74426
Capra_hircus_newGene_7055	37	25	22	24	78	108	80	32	0.917775	0.352666	0.246003	0.365487	1.09276	1.57945	1.37152	0.417171	0.12563	1.43964
ADAMTS7	514	1679	1525	1592	353	958	475	602	3.24244	9.91283	7.42861	8.6558	1.72884	5.4487	2.56276	3.41233	0.12563	-1.073
LMTK3	34	26	26	24	96	103	90	23	0.260046	0.187158	0.151312	0.158081	0.568765	0.710003	0.593499	0.155073	0.12563	1.48302
TLCD1	103	98	150	97	57	25	47	56	4.77018	4.22739	5.36535	3.86056	2.02683	1.02935	1.83468	2.3301	0.125734	-1.23603
HIST1H1T	198	2	7	17	754	423	262	231	10.8132	0.054481	0.267353	0.753694	31.9853	20.8437	12.2086	11.3272	0.126037	2.6862
ENSCHIG00000025544	282	462	304	355	154	183	238	133	22.202	34.0636	18.5011	24.1079	9.43844	13.0285	16.0262	9.41262	0.126037	-0.968935
FAM83H	701	967	1187	822	671	337	505	548	4.44877	5.73607	5.8204	4.4981	3.30577	1.92804	2.74323	3.12321	0.12746	-0.79788
HSPA5	2689	2332	3412	4341	6043	12413	2796	5598	38.5737	31.2459	37.7859	53.6614	67.2722	160.575	34.3111	72.1687	0.127542	1.11748
NEIL2	130	248	202	126	84	79	99	41	4.43136	7.91277	5.32953	3.70536	2.20696	2.41767	2.88866	1.25396	0.127857	-1.20205
PTX3	222	174	809	329	152	23	1348	9333	5.46965	3.99058	15.3807	6.98285	2.89417	0.493239	28.4001	206.707	0.127948	3.01891
FADD	243	317	565	438	946	695	573	481	13.3337	16.2255	23.9284	20.7148	40.3139	34.402	26.8793	23.7185	0.127948	0.83995
STOML1	191	320	345	271	136	165	163	95	2.18267	3.4207	3.0459	2.67256	1.20776	1.70018	1.59067	0.976082	0.127948	-0.968359
TUBA1B	5200	4163	3805	6768	11491	13230	5033	9864	45.1627	33.4952	25.2688	59.873	80.8141	102.699	50.3604	76.3185	0.127948	0.998324
HIST1H1D	875	877	562	644	1175	1285	1277	1730	45.4511	42.5499	22.517	28.8135	47.3488	60.1882	56.7201	80.7379	0.127948	0.88325
CREM	100	74	144	139	249	264	154	236	3.16003	2.21261	3.52508	3.77486	6.1682	7.57364	4.20212	6.7623	0.127948	1.03094
Capra_hircus_newGene_6065	100	122	160	169	202	442	244	208	2.52737	2.87336	3.12197	3.6628	3.9504	10.0662	5.26936	4.70335	0.127948	1.04736
ENSCHIG00000020570	27	65	43	147	8	12	13	41	0.224952	0.515705	0.281813	1.08827	0.050279	0.090098	0.090423	0.316031	0.128469	-1.82562
PKHD1	38	39	18	49	92	76	75	127	0.105633	0.101699	0.037747	0.119127	0.203528	0.193334	0.18199	0.32323	0.129097	1.36376
Capra_hircus_newGene_9654	369	888	752	700	378	438	328	311	6.80467	14.8668	11.281	11.001	5.56092	7.15086	5.16476	5.20557	0.129492	-0.852509
NFIL3	489	911	976	1006	1027	1277	705	6266	12.1784	21.1933	18.7722	21.5958	19.854	28.6686	15.0224	140.271	0.129507	1.56384
RPH3AL	265	302	268	250	162	169	91	124	3.02504	3.21377	2.35574	2.48195	1.4288	1.73226	0.881907	1.2631	0.129507	-0.982544
FILIP1L	426	669	646	571	929	973	1069	791	3.36924	4.93926	3.94449	3.89123	5.69789	6.94074	7.23182	5.61996	0.12964	0.737852
ME2	664	405	755	615	1326	713	1364	923	13.0082	7.41191	11.4233	10.3862	20.173	12.609	22.8853	16.2598	0.12964	0.848615
PSD3	881	1052	1029	608	1473	1862	1698	1224	8.97648	9.09192	8.00251	5.25317	11.9194	17.3889	14.9653	10.9629	0.12964	0.8243
DLST	6929	4972	5936	8442	11963	12390	14822	8633	174.566	117.092	115.921	183.275	233.966	281.089	319.565	195.883	0.12964	0.878188
ENSCHIG00000016164	468	296	315	499	618	852	1071	489	69.9736	41.4053	36.4289	64.3154	71.792	115.067	137.21	65.7117	0.129995	0.946976
Capra_hircus_newGene_1210	43	327	84	153	465	471	442	227	0.416874	3.06761	0.623143	1.41911	3.27582	5.14604	3.31755	2.45607	0.130398	1.40508
CYP46A1	27	46	22	65	42	517	86	33	0.406914	0.667507	0.252942	0.863541	0.498279	7.26617	1.13495	0.452007	0.130831	2.11534
ENSCHIG00000012828	1204	532	1090	1048	2499	1513	1775	1384	130.95	54.0025	91.5034	98.1865	211.017	148.441	165.139	135.329	0.130831	0.890382
ENSCHIG00000016845	77	7	98	57	63	57	65	1089	5.84074	0.480713	5.7192	3.69454	3.65596	3.89632	4.2004	74.243	0.131207	2.53653
FBXO17	39	57	53	62	35	13	3	18	1.60059	2.1667	1.68269	2.18499	1.09975	0.456164	0.086219	0.658975	0.132303	-1.59813
ENSCHIG00000008044	1217	595	1324	740	1619	1733	2293	1474	97.4549	44.5127	81.8573	51.0254	100.617	125.118	157.089	106.086	0.132303	0.901394
DENND2D	180	260	902	99	40	15	67	205	1.48234	1.93787	5.50554	0.680535	0.24687	0.101312	0.465622	1.65058	0.133784	-1.96597
ENSCHIG00000009006	111	198	110	96	60	38	64	55	10.6692	17.8522	8.21978	7.98874	4.50204	3.317	5.28893	4.77935	0.133784	-1.24448
RASGEF1C	58	120	72	35	25	28	13	34	1.08849	2.1288	1.04755	0.574605	0.362498	0.474874	0.206695	0.575439	0.135806	-1.49358
EHD3	432	638	380	563	292	275	246	288	9.14687	12.6269	6.20793	10.266	4.78844	5.23891	4.44238	5.47349	0.135943	-0.860205
B4GALT1	5344	4081	7137	6478	9924	10598	6453	14994	38.5513	27.508	39.7588	40.2705	55.5625	68.9518	39.8251	97.2223	0.136635	0.92015
SERPINE1	39	40	146	55	47	200	24	973	1.1121	1.06595	3.21099	1.34895	1.0252	5.1428	0.580929	24.989	0.136635	2.33051
GRAMD1B	362	115	379	309	1109	494	817	253	3.67741	1.09192	2.97443	2.70447	8.76687	4.52549	7.11277	2.31342	0.136635	1.19536
ACTRT3	56	64	60	69	23	31	31	16	1.33039	1.44039	1.12169	1.41846	0.421531	0.593819	0.642563	0.332032	0.136664	-1.27593
VEGFB	1023	1502	1381	1132	1147	627	566	470	59.549	81.7415	62.1118	56.8186	51.8248	32.9124	28.1654	24.5779	0.136664	-0.841042
BMP4	120	119	122	281	47	78	83	55	1.81223	1.67318	1.41589	3.66235	0.547668	1.05414	1.06377	0.736233	0.137386	-1.23726
S100A13	221	193	350	307	121	162	121	131	25.6957	20.914	31.4475	30.7709	10.94	16.9899	12.0125	13.7158	0.137546	-0.943075
HMGCS1	1461	1307	1376	2072	2526	3818	3262	1717	32.1258	26.8427	23.3635	39.2481	43.1112	75.7237	61.3799	33.9344	0.137546	0.887393
Capra_hircus_newGene_17157	107	86	148	143	217	183	151	517	3.04198	2.31601	3.30614	3.55939	4.87052	4.76927	3.72986	13.4767	0.137546	1.21261
CLIP4	40	45	36	56	117	133	113	54	0.644363	0.697213	0.444019	0.784133	1.47033	1.93514	1.56855	0.783559	0.137546	1.24239
ENSCHIG00000025848	178	394	1553	513	278	181	193	328	3.67302	7.67314	24.9849	9.2112	4.48807	3.39003	3.42674	6.14131	0.137657	-1.27774
ENSCHIG00000006687	1182	1068	1623	1360	2561	2083	2036	1861	11.3523	9.58582	12.0409	11.2627	19.1031	18.0519	16.7365	16.0737	0.137657	0.739628
ENSCHIG00000026684	285	430	400	271	241	148	203	134	21.2994	30.057	23.1015	17.4435	13.9929	9.94501	12.9454	8.96045	0.137916	-0.919603
ND6	28585	17241	38623	38772	54865	63536	45086	53834	1873.36	1055.67	1954.48	2189.56	2790.41	3754.8	2527.61	3170.65	0.137916	0.869743
PABPC1	14173	17690	24756	15868	10721	8967	9592	10886	145.052	169.161	195.636	139.938	85.1596	82.7522	83.9765	100.133	0.137916	-0.801912
KDM3A	889	1442	1495	987	634	647	871	562	7.14098	10.822	9.26882	6.83617	4.47222	4.69499	5.98436	4.57821	0.138596	-0.78688
SNAP91	43	82	64	60	26	11	20	36	0.353216	0.942148	0.4023	0.418798	0.162637	0.080043	0.136143	0.261058	0.139642	-1.37878
PRMT3	691	917	1273	897	561	437	450	689	7.2439	8.98138	10.3022	8.09952	4.56089	4.1265	4.03613	6.48634	0.139642	-0.763796
HOXC4	98	91	151	123	396	168	342	108	1.21633	1.0556	1.45505	1.34652	3.96312	1.88878	3.6705	1.2205	0.139642	1.15008
ENSCHIG00000007998	43	35	91	57	33	25	15	9	2.67849	2.00298	4.33407	3.03193	1.55905	1.37008	0.787167	0.484614	0.139642	-1.41066
AS3MT	468	695	877	649	333	313	401	446	14.37	19.963	20.8123	17.2001	7.94648	8.65356	10.5398	12.3146	0.139935	-0.788181
KMT5C	79	123	154	157	69	42	66	49	1.11726	1.62313	1.6791	1.91118	0.748063	0.52669	0.788633	0.615174	0.14032	-1.13136
SERPINE2	289	331	499	381	815	1139	340	521	6.90092	7.40069	9.21147	7.83981	15.1235	24.5599	6.95043	11.2021	0.14032	0.951417
Capra_hircus_newGene_3783	15	33	28	28	122	41	58	47	0.541145	1.40104	0.916657	1.08246	3.73177	1.27718	1.83292	1.68253	0.14032	1.37337
CISH	733	438	979	1196	342	130	406	582	33.1564	18.4906	34.1599	46.6011	11.9812	5.28133	15.6915	23.6215	0.140845	-1.1279
PPM1K	360	531	474	509	1825	494	1173	431	9.17738	12.6585	9.33613	11.1929	36.182	11.367	25.6303	9.88589	0.141357	1.05742
MTX1	932	742	870	1013	1626	1714	1320	1239	32.4603	24.1585	23.4001	30.4135	43.9468	53.8555	39.3427	38.7934	0.141929	0.743446
ABCG1	585	58	1203	303	2615	983	912	1641	9.98176	0.91031	15.8436	4.44602	34.615	15.1127	13.3021	25.1526	0.141929	1.5846
XPO5	944	1625	2615	1899	884	630	1287	883	9.13416	14.6953	19.5547	15.8408	6.63689	5.49368	10.6575	7.68327	0.142363	-0.863396
ZDHHC2	5203	4954	5328	5852	7577	11563	12225	6721	119.866	106.623	94.7673	116.164	135.468	240.19	240.908	139.131	0.142724	0.860435
MTUS2	375	872	295	307	101	33	79	359	6.7746	14.725	4.10739	4.77574	1.4081	0.523643	1.21023	5.8263	0.143156	-1.66801
PMM2	336	253	410	406	685	587	547	516	15.6745	11.0287	14.7631	16.3059	24.8174	24.6783	21.8125	21.6176	0.143156	0.7638
ENSCHIG00000016140	1380	2414	1618	878	680	1154	817	539	31.0155	50.7021	28.0752	17.0017	11.858	23.3848	15.6987	10.8804	0.14333	-0.973341
NUDT13	221	226	347	290	112	100	171	153	6.2162	5.94865	7.5498	7.02946	2.45325	2.52223	4.10945	3.86447	0.143588	-0.95727
Capra_hircus_newGene_949	49	70	52	119	193	43	291	250	0.403088	0.745539	0.37127	1.04961	1.48599	0.447932	2.12388	2.53959	0.143888	1.46403
RASL11A	98	183	509	135	46	43	65	146	3.23834	5.6493	13.0012	3.82767	1.17216	1.27538	1.81322	4.31655	0.143888	-1.47392
PLEKHG1	114	218	224	255	347	182	192	1562	0.832798	1.58334	1.34185	1.7111	2.09281	1.27619	1.27445	10.9263	0.143888	1.59553
Capra_hircus_newGene_13044	42	35	4	7	28	64	63	288	0.498489	0.64095	0.049099	0.0444	0.254153	1.1735	0.887513	4.06969	0.143888	2.28334
AP1B1	5969	3014	5527	3726	13452	5289	7170	10189	68.2703	32.2078	48.8207	36.721	119.427	54.5409	70.1569	104.735	0.144409	0.98312
PCDH7	523	706	686	809	1884	1164	1213	623	4.86428	5.32172	5.35985	3.98492	15.5224	10.6379	10.9211	5.96992	0.145279	0.850649
LAMA4	3550	5828	3216	8893	10188	12468	13804	6476	21.8272	33.4835	15.2697	47.1251	48.6239	69.1414	72.6155	35.788	0.145279	1.02322
Capra_hircus_newGene_14331	184	108	102	213	256	400	539	169	3.29444	1.80979	1.40591	3.27745	3.55329	6.46116	8.25676	2.71905	0.145903	1.16861
HK2	30	11	39	42	40	304	8	162	0.370252	0.121545	0.375916	0.453801	0.38783	3.43347	0.076743	1.82371	0.145903	2.15386
ISOC1	5710	3846	4045	4662	11367	6653	9755	6254	129.64	81.5889	70.9019	91.2043	200.287	136.213	189.46	127.61	0.145903	0.880128
TRMT61A	423	517	747	412	329	264	191	340	11.6403	13.295	15.8731	9.76723	7.02192	6.54518	4.47813	8.38756	0.145953	-0.852951
ENSCHIG00000009148	185	213	321	404	658	332	379	682	6.14721	6.62031	8.24137	11.5822	17.0112	9.95522	10.8018	20.417	0.146878	0.927604
Capra_hircus_newGene_6483	266	759	756	1272	1810	2183	1283	802	7.24371	10.6055	7.41074	17.0114	21.8475	25.0085	13.946	10.9115	0.147971	1.05252
Capra_hircus_newGene_3500	127	130	50	39	54	16	20	31	1.72694	1.96749	0.72521	0.427982	0.580882	0.247238	0.217492	0.369099	0.148231	-1.58928
FAH	3148	8931	6354	5182	3439	3036	3072	2932	34.6806	91.9271	54.1608	49.3767	29.3972	30.1556	28.946	29.0248	0.149089	-0.885293
PTPRD	417	484	1875	413	282	294	141	488	1.45399	1.58668	5.09457	1.24188	0.759824	0.922227	0.423285	1.52831	0.149142	-1.26521
NUP50	1188	1156	1713	1293	2274	2587	1906	1929	7.9783	7.25321	8.88612	7.48355	11.8545	15.6728	10.9547	11.6455	0.150159	0.739973
ENSCHIG00000025730	257	216	148	243	355	978	253	361	20.6239	16.1661	9.1291	16.7492	22.0862	70.748	17.3121	26.0059	0.150159	1.16844
Capra_hircus_newGene_4378	27	64	53	81	6	5	36	18	0.840202	1.77911	1.24738	1.95905	0.070518	0.092053	0.95264	0.335339	0.150832	-1.70951
ENSCHIG00000025425	199	189	290	177	652	262	221	569	7.78427	6.89536	8.76881	5.95749	19.8279	9.26361	7.40248	20.0447	0.150996	1.02363
PRAF2	140	108	127	137	233	332	221	201	8.97779	6.47305	6.29448	7.58607	11.6149	19.2458	12.1456	11.631	0.150996	0.962306
Capra_hircus_newGene_7493	126	61	509	228	1260	44	1620	410	0.422326	0.20455	2.0023	1.08056	4.27157	0.119921	5.44639	1.79469	0.150996	1.95519
INPP5A	1078	1091	1407	1301	2625	1741	2017	1593	8.63494	8.16182	8.78686	9.02787	16.3174	12.5744	13.8206	11.4691	0.150996	0.732474
ENSCHIG00000025884	2333	2535	4663	3197	1751	1192	2086	1909	11.0652	11.2316	17.0764	13.0621	6.44313	5.094	8.46212	8.13381	0.150996	-0.807722
LEMD2	806	1070	1415	790	525	649	629	546	7.03991	8.73143	9.54627	5.94402	3.55493	5.11384	4.69964	4.28707	0.150996	-0.747201
ARHGAP18	1125	1371	1550	1360	3236	1410	2593	2085	9.28934	10.5767	9.88691	9.68136	20.7467	10.5046	18.3246	15.4793	0.150996	0.80773
NSUN4	603	532	711	730	1131	1009	1032	924	18.0627	14.8806	16.4305	18.8226	26.2889	27.253	26.434	24.8647	0.150996	0.698033
ENSCHIG00000013347	1037	2791	3342	1655	1138	1068	1349	991	39.8384	100.231	99.2058	54.8316	33.9393	37.0183	44.3669	34.2274	0.153306	-0.888541
CD74	185	133	96	131	148	212	62	1783	9.464	6.26414	3.5893	5.79971	6.05693	10.1451	2.74133	84.8284	0.153639	2.0621
SHMT1	812	1776	1688	927	327	41	242	966	12.7007	25.9278	20.3608	12.4823	3.95577	0.576901	3.22322	13.5799	0.153639	-1.64379
NOXO1	70	110	69	41	33	33	25	26	2.24144	3.28329	1.71178	1.1309	0.819131	0.93707	0.686463	0.738183	0.153735	-1.31175
NUDT5	416	968	1035	683	363	239	476	500	22.0693	48.0671	42.4205	31.243	14.9566	11.4088	21.6314	23.8737	0.153897	-0.907847
ENSCHIG00000018541	1106	1094	1191	1427	2143	2520	1937	1447	55.6587	52.1268	46.0204	60.2295	84.3883	121.005	87.5436	60.2513	0.155026	0.760953
ENSCHIG00000000162	17056	13935	13793	19364	27585	26649	35525	23237	106.883	81.5874	66.7571	104.559	134.148	150.583	190.433	130.861	0.155724	0.827505
SLC39A14	403	220	486	347	593	446	396	1860	6.95194	3.53868	6.46305	5.15504	7.94042	6.92609	5.83521	28.8535	0.155724	1.24844
ATP2A1	23	37	174	149	22	37	25	32	0.249278	0.374902	1.50928	1.44854	0.183953	0.367204	0.235342	0.312288	0.155727	-1.57196
SRF	529	630	601	537	1456	770	628	1174	4.62709	5.14807	4.05797	4.04424	9.88501	6.06917	4.69683	9.22979	0.155727	0.820522
Capra_hircus_newGene_8851	667	390	708	655	1135	976	970	920	3.78821	2.0652	3.10403	3.20489	5.00336	4.99934	4.71448	4.69274	0.155727	0.749111
SLC8B1	203	181	370	249	597	563	261	384	4.15087	3.45991	5.85901	4.3997	9.50561	10.4024	4.56872	7.06812	0.155727	0.895345
REN	15	18	12	43	41	192	64	16	0.412092	0.476965	0.250436	1.04887	0.894476	4.93985	1.5455	0.397645	0.155727	1.8634
CCDC146	181	136	129	206	102	52	38	92	2.16383	1.51694	1.19358	2.12564	0.946392	0.558023	0.383998	0.982207	0.155727	-1.19731
GFPT2	4153	4594	6148	3930	2260	934	3028	3053	71.0839	73.4895	81.2486	57.9484	29.9943	14.4044	44.3285	46.9657	0.155727	-0.97451
ENSCHIG00000010348	266	362	337	292	233	154	155	142	11.0226	14.0113	10.771	10.4087	7.49097	5.7503	5.49085	5.28172	0.155727	-0.865024
HMBS	439	373	392	509	747	1089	641	524	14.4869	11.5028	9.97978	14.4949	19.1375	32.4363	18.118	15.5342	0.155727	0.822003
Capra_hircus_newGene_15767	26	8	11	0	34	18	155	30	0.873734	0.36642	0.266329	0	0.644069	0.779193	5.98628	1.05994	0.155727	2.32517
Capra_hircus_newGene_11331	96	74	167	126	299	153	219	223	0.368665	0.279322	0.540428	0.512909	1.05615	0.718611	0.892598	0.905019	0.155727	0.998957
ENSCHIG00000025388	118	267	99	198	311	367	149	863	0.686679	1.4519	0.445077	0.993963	1.40817	1.92921	0.742054	4.52118	0.155727	1.34494
CYP4B1	955	102	505	205	201	207	108	141	18.8829	1.87957	7.70967	3.49382	3.0842	3.68205	1.82093	2.50827	0.15596	-1.4807
Capra_hircus_newGene_16142	331	469	496	374	295	188	243	215	4.748	6.28393	5.48475	4.61716	3.2793	2.42063	2.97139	2.76132	0.157176	-0.800228
CMC1	571	587	693	554	390	265	388	359	60.9262	58.5173	57.1074	50.8995	32.2631	25.431	35.4067	34.3785	0.157176	-0.753024
ENSCHIG00000003347	270	205	245	245	556	459	373	324	11.715	8.30118	8.23059	9.18228	18.7505	18.0102	13.853	12.6485	0.157827	0.827543
LAMC1	4182	4719	6520	8746	10825	10396	10111	9171	29.9774	31.6021	36.0867	54.0221	60.2228	67.1989	61.9994	59.0825	0.158709	0.797813
ZNF2	67	84	90	103	30	49	45	19	1.80513	2.11055	1.86601	2.38574	0.623378	1.17521	1.03519	0.441402	0.158709	-1.22719
SEMA3E	177	122	316	189	128	29	97	80	0.90513	0.583022	1.24985	0.833639	0.512446	0.130415	0.422361	0.368094	0.158934	-1.22047
Capra_hircus_newGene_14004	34	42	45	31	16	14	19	12	1.12118	1.34973	1.17307	0.923425	0.418492	0.426223	0.547458	0.346524	0.158934	-1.28516
HIST1H2BN	396	286	281	230	649	719	407	461	35.9473	24.1955	19.6776	17.9335	45.6979	58.8505	31.5875	37.6176	0.158934	0.888342
ENSCHIG00000022657	60	36	183	86	27	29	42	33	1.07706	0.600637	2.54507	1.32856	0.377172	0.46097	0.635933	0.530354	0.158984	-1.36355
Capra_hircus_newGene_15061	44	16	71	23	145	45	84	134	0.629967	0.181119	0.731937	0.226944	1.59147	0.46026	1.10404	2.01382	0.158984	1.45213
MRPS27	1882	988	1241	1709	2312	3526	2845	2053	32.6309	16.0101	16.6138	25.5316	31.1147	55.139	42.2006	31.9865	0.15912	0.885022
RBM28	647	460	583	710	1224	1065	865	836	3.81981	2.5355	2.6597	3.61094	5.61395	5.67463	4.37023	4.43507	0.159134	0.742755
ERMP1	261	369	507	326	175	194	204	215	3.13188	4.13579	4.70079	3.36397	1.63027	2.09362	2.09135	2.31691	0.16024	-0.831677
KCNN1	59	71	57	52	0	38	13	12	0.63612	0.731789	0.477811	0.485817	0	0.368529	0.120555	0.108362	0.160562	-1.87903
Capra_hircus_newGene_2217	882	174	1098	618	1376	1383	705	3178	6.20844	1.14075	5.96788	3.74497	7.51661	8.77836	4.24636	20.1143	0.160562	1.32977
NTN1	1099	643	1484	1024	2766	1045	2213	1683	15.6429	8.54474	16.3065	12.5618	30.5666	13.4086	26.9458	21.5278	0.160562	0.886138
ISLR	335	472	674	758	194	463	265	170	8.99066	11.8327	13.9811	17.5605	4.03962	11.2198	6.09085	4.09771	0.160683	-0.966312
ENSCHIG00000008212	378	342	227	268	203	158	112	158	16.192	13.7093	7.49355	9.88524	6.7498	6.09204	4.07982	6.06715	0.161403	-0.969556
HLA-DRA	142	65	51	71	74	128	49	1210	5.13828	2.19239	1.41179	2.20016	2.07793	4.15262	1.51184	39.3347	0.161488	2.17426
GATD1	319	478	652	594	256	328	336	185	4.83694	6.77854	7.78833	7.9672	3.07467	4.52263	4.28352	2.59866	0.161977	-0.827494
Capra_hircus_newGene_16475	26	5	4	31	98	27	72	41	0.638837	0.152426	0.046617	0.587819	1.44702	0.479713	1.00707	0.658411	0.161977	1.79707
ENSCHIG00000012768	948	529	1017	584	684	97	149	363	48.9219	26.026	40.8803	26.4838	27.2542	4.56921	6.69188	16.8397	0.161977	-1.26557
CHRNB4	29	20	54	12	149	48	49	68	0.584115	0.345572	0.843817	0.197379	2.35388	0.86854	0.854674	1.23975	0.161977	1.47053
ENSCHIG00000018618	123	609	136	166	16	188	38	19	4.25308	19.6873	3.62155	4.93423	0.423647	5.8693	1.11362	0.568413	0.162118	-1.98107
AGL	1281	670	1462	1710	2663	1550	3058	1940	9.45349	4.61333	8.32545	10.8708	15.2487	10.3132	19.299	12.8619	0.162212	0.880826
RTN4	8914	7792	5264	10992	15380	19306	18570	9742	301.676	245.99	132.873	316.24	404.19	605.474	548.519	298.641	0.163498	0.929086
ETV5	181	124	170	204	671	201	167	440	1.4622	0.94259	1.06082	1.42668	4.26625	1.48464	1.16417	3.23573	0.163636	1.12219
OSBPL6	293	355	460	427	764	1170	378	483	1.24744	1.45523	1.50314	1.57942	2.57763	4.58112	1.36432	2.03051	0.16393	0.903562
DELE1	1325	1378	1658	1465	2682	1946	2670	2121	29.3039	28.4682	28.3194	27.9265	46.0378	38.8117	50.5277	42.1724	0.16393	0.719151
PPARGC1B	434	141	460	897	1204	745	1160	815	4.69769	1.42477	3.84255	8.37381	10.1207	7.27565	10.7494	7.93358	0.164316	1.06612
SLC40A1	4788	9171	8817	6486	7383	2285	2217	2521	27.1177	48.5345	38.5611	31.6567	32.4538	11.6688	10.7378	12.8326	0.164676	-1.02099
PDE12	308	149	306	253	458	693	419	324	5.78912	2.61197	4.45268	4.09433	6.68783	11.7756	6.75298	5.47631	0.164944	0.917744
ANO9	224	222	165	263	138	99	110	99	2.64348	2.44962	1.50639	2.68453	1.26246	1.04923	1.10858	1.05398	0.164953	-0.971754
GAS2L1	2136	1899	2143	1649	3587	4031	3132	2531	35.8828	29.8175	27.8056	23.8731	46.7744	61.0736	45.0229	38.2172	0.165114	0.770001
TALDO1	23871	33120	29380	25736	26126	10713	11170	12967	389.084	504.377	369.756	361.455	330.47	157.454	155.74	189.926	0.165114	-0.881804
ND5	131094	66561	169590	167364	247101	271243	176464	253100	2491.16	1181.75	2488.34	2740.48	3643.99	4647.82	2868.47	4322.24	0.165114	0.876256
ATP23	481	995	497	573	496	330	298	264	3.30282	6.39454	2.63639	3.39435	2.64527	2.04244	1.75037	1.6303	0.165114	-0.885786
Capra_hircus_newGene_10174	1492	3225	777	2059	1802	18221	4479	1379	21.5658	43.5787	8.66133	25.652	20.223	237.746	55.4285	17.9095	0.165179	1.77349
GALNT11	1185	890	1417	903	2608	1170	1737	2164	19.5034	13.6819	18.0174	12.8071	33.3257	17.3677	24.4599	32.0199	0.165312	0.824034
SRGN	204	144	507	323	352	416	395	1376	15.6509	10.3455	30.0933	21.3364	20.9957	28.7885	25.9728	95.0747	0.166294	1.23643
ENSCHIG00000017677	51	31	41	28	38	70	26	456	0.33173	0.187132	0.204925	0.152037	0.189849	0.405861	0.143648	2.66894	0.166294	2.02726
Capra_hircus_newGene_11048	79	116	174	94	300	198	173	207	0.763073	1.0839	1.24574	0.751808	2.19298	1.68762	1.37314	1.72448	0.166615	0.970299
RNF217	268	404	294	240	829	407	442	521	3.61336	5.08974	3.05301	2.77812	8.66981	4.94082	5.096	6.30357	0.166893	0.861101
Capra_hircus_newGene_10434	72	170	131	93	32	91	27	22	0.703888	1.56891	0.99581	0.785145	0.294115	0.81045	0.224016	0.190313	0.167871	-1.40005
Capra_hircus_newGene_15746	46	71	123	77	16	19	51	31	0.534546	0.776841	1.11783	0.782136	0.143125	0.20247	0.512867	0.322542	0.167871	-1.34383
FICD	359	226	371	320	557	587	380	697	4.25657	2.5023	3.40454	3.2686	5.13599	6.29099	3.85799	7.44579	0.167871	0.829478
LYN	311	454	498	423	649	627	503	1118	5.42576	7.40084	6.70024	6.34747	8.78824	9.86114	7.50299	17.5232	0.167871	0.838341
Capra_hircus_newGene_9469	6183	3045	7941	2882	22369	1684	11258	19558	178.05	96.6318	201.689	78.6349	524.081	41.6054	254.037	528.933	0.167871	1.47248
SPRED2	233	151	353	400	639	414	434	497	6.44339	3.89269	7.55205	9.54857	13.7475	10.3298	10.2795	12.3711	0.168005	0.854338
EZH1	989	1314	1908	1184	926	416	964	684	15.4857	19.2391	23.0822	15.9848	11.2509	5.87772	12.9136	9.62828	0.169591	-0.804759
TMEM19	418	236	441	355	749	550	699	483	14.0407	7.39825	11.429	10.2783	19.534	16.6571	20.1047	14.5945	0.170477	0.790464
PTK6	3965	4005	6535	4095	2980	2357	3077	2357	28.8157	27.1951	36.671	25.6457	16.8085	15.4433	19.1283	15.3928	0.170477	-0.743698
ENSCHIG00000015449	47	20	41	47	33	40	20	634	0.387115	0.154964	0.260382	0.334291	0.211119	0.295378	0.139389	4.76532	0.171133	2.32304
ZNF395	1061	1793	1895	1583	858	772	1186	870	5.77409	9.12761	7.97433	7.43196	3.62813	3.79174	5.52741	4.32668	0.171691	-0.731388
MMACHC	855	598	653	815	1328	1547	1592	722	35.0854	22.9271	20.6695	28.8148	42.2739	57.2395	55.8762	26.6267	0.171691	0.827232
Capra_hircus_newGene_11254	43	44	40	43	194	49	41	174	0.346371	0.330108	0.251312	0.300488	1.22956	0.358343	0.281038	1.27969	0.171893	1.429
GADD45G	2216	2972	2745	1877	7319	2498	4557	3817	21.1176	26.4667	20.1977	15.4116	54.1388	21.4684	37.1558	32.6977	0.171896	0.887827
ACSL3	1553	1784	1939	2182	3832	3686	3001	1944	9.27353	9.96484	8.94637	11.236	17.7831	19.8793	15.3472	10.4455	0.172425	0.76115
Capra_hircus_newGene_11259	863	820	885	1248	1320	1719	2309	1147	9.27016	8.23206	7.34198	11.5501	11.0046	16.6539	21.2172	11.0731	0.172425	0.797932
ENSCHIG00000007913	229	280	408	286	134	147	173	180	2.4297	2.76602	3.46651	2.64765	1.1215	1.39733	1.57097	1.71566	0.172425	-0.862711
EIF4EBP1	6160	9430	5633	8957	5681	3819	4105	3457	597.014	853.987	421.58	748.084	427.272	333.726	340.297	301.073	0.172425	-0.823178
ZHX1	638	790	994	862	1501	1340	1240	1016	8.4166	9.73453	10.1281	9.79949	15.3715	15.937	13.9913	12.0479	0.172446	0.670148
ENSCHIG00000022506	15	9	55	35	56	59	39	155	0.198011	0.113836	0.684544	0.470027	0.597114	0.828043	0.584737	2.25155	0.172446	1.57549
Capra_hircus_newGene_8946	44	167	85	140	15	70	39	27	0.886892	3.18053	1.33789	2.45689	0.225342	1.27265	0.673653	0.488303	0.172446	-1.47309
Capra_hircus_newGene_11713	118	141	218	124	410	200	273	225	1.91183	2.13373	2.72642	1.72692	5.16397	2.92503	3.78842	3.28395	0.172446	0.915954
PIK3R1	1915	3065	2619	3445	6087	6048	4354	2842	25.9687	38.8099	27.4481	40.4492	64.2415	73.9565	50.4814	34.6634	0.172446	0.828826
PTPN1	325	286	348	309	596	469	326	928	7.17748	5.89524	5.92675	5.87935	10.2056	9.33007	6.15792	18.4147	0.172446	0.904835
Capra_hircus_newGene_11707	371	509	782	623	324	308	411	239	2.23788	2.88128	2.72092	2.34779	1.14695	1.58847	2.2099	1.42489	0.172446	-0.773227
Capra_hircus_newGene_4478	295	246	380	323	738	470	349	571	1.78725	1.34671	1.76276	1.61678	3.5616	2.57809	1.79835	3.05276	0.17313	0.801228
RENBP	142	144	346	100	98	23	27	107	1.91234	1.81277	3.61529	1.16505	1.02828	0.276548	0.312448	1.30248	0.17313	-1.44837
SLC27A2	6924	9096	4435	6598	15547	13051	15101	7947	128.595	157.844	63.5935	105.59	224.089	218.584	239.937	132.65	0.17313	0.908366
PLBD1	700	1718	1428	1045	612	455	764	804	14.7877	33.8976	23.2757	19.0192	10.0241	8.65885	13.7968	15.2575	0.174107	-0.841745
ENSCHIG00000007457	269	393	300	346	209	219	158	128	19.7159	26.959	17.0133	21.8665	11.8814	14.4631	9.91249	8.42388	0.174107	-0.86143
NBN	1002	1507	1545	1430	741	723	980	833	15.2945	21.4873	18.2136	18.7825	8.776	9.9475	12.7856	11.4077	0.174107	-0.697629
ANKRD52	501	353	887	650	1680	904	807	742	5.3589	3.52714	7.33213	5.99403	13.9574	8.72656	7.38889	7.13759	0.174333	0.82796
MYH7B	25	146	66	84	33	47	8	14	0.144204	0.792386	0.293759	0.420111	0.14901	0.24567	0.038305	0.072352	0.174333	-1.62961
OLFML1	1957	1514	2573	3457	1472	1005	1271	1528	12.4864	9.02481	12.6793	19.0118	7.29166	5.78423	6.93926	8.76025	0.17453	-0.797881
CLCN4	404	378	269	581	860	686	686	618	4.29785	3.76866	2.31768	5.37229	7.19858	6.62734	6.41939	6.00064	0.174849	0.805656
IRX3	252	234	146	66	111	60	45	75	2.50218	2.17726	1.12149	0.564534	0.857358	0.534941	0.377917	0.66577	0.174954	-1.31519
LCP1	391	120	425	208	310	438	250	2399	3.16116	0.903395	2.65332	1.44558	1.94898	3.19735	1.72579	17.4669	0.175647	1.65322
HM13	2123	1692	2319	2136	4380	4712	2319	2816	18.1393	13.507	15.2967	15.7202	29.0402	36.2976	16.9443	21.6213	0.176142	0.797943
FLVCR1	74	67	117	96	174	146	171	176	1.52968	1.28551	1.85978	1.70128	2.79064	2.71743	3.02434	3.25766	0.176726	0.964927
UBE2J1	416	415	468	487	1043	704	509	701	15.0145	14.0035	13.0645	15.1523	29.2576	22.9456	15.7338	22.7467	0.177532	0.740875
Capra_hircus_newGene_15560	276	19	211	195	1037	60	281	1319	1.77771	0.196733	1.13483	1.26032	5.40731	0.41501	2.26617	8.7073	0.178986	1.95583
Capra_hircus_newGene_10349	100	47	28	133	106	536	325	49	0.530149	0.229019	0.113707	0.604726	0.433448	2.56853	1.47724	0.232449	0.182911	1.71396
Capra_hircus_newGene_11139	1394	1727	1714	1097	781	750	911	1030	58.6502	67.9199	55.7036	39.7685	25.4839	28.4663	32.7915	38.9599	0.183097	-0.744038
LPGAT1	269	265	549	439	740	339	723	816	4.10201	3.78798	6.48024	5.7884	8.78304	4.6737	9.45309	11.2202	0.183097	0.853727
EFNA5	137	190	237	161	513	219	273	310	7.61556	9.91977	10.236	7.72627	22.2815	11.038	13.0717	15.5868	0.183097	0.885578
ACTG2	284	457	466	468	861	1883	374	420	4.86176	7.31557	6.16489	6.91552	11.4613	29.1266	5.48134	6.46206	0.183338	1.1152
ENSCHIG00000000415	41	84	56	163	40	45	25	22	0.825881	1.58682	0.867677	2.83855	0.618682	0.807474	0.423697	0.386216	0.183425	-1.33929
TCIM	1272	2768	1578	1590	569	1515	827	202	137.051	278.707	131.345	147.618	47.5876	147.244	76.2537	19.4911	0.183425	-1.19939
Capra_hircus_newGene_4046	54	10	5	45	132	112	222	16	0.572705	0.115606	0.029241	0.456517	1.23019	1.19983	2.51241	0.170518	0.183425	2.00371
SMPD3	678	161	127	1711	1758	5356	2235	437	10.3988	2.30172	1.50009	22.6249	20.9406	74.1455	29.3448	6.02905	0.184127	1.88541
ENSCHIG00000014143	75	120	128	124	45	35	66	55	1.7776	2.66372	2.34755	2.55363	0.830767	0.737574	1.33675	1.16391	0.184355	-1.09873
NTHL1	165	291	255	290	114	149	119	136	5.51572	9.09212	6.58328	8.33632	2.95034	4.48315	3.38455	4.06937	0.184355	-0.903859
ENSCHIG00000016746	2809	3136	4416	4062	2237	1519	2877	1603	16.9795	18.647	20.9094	21.8255	10.6917	8.71227	15.0868	9.15564	0.184827	-0.765078
GDAP1	96	168	118	109	68	54	31	67	0.612418	0.99937	0.578624	0.600065	0.335774	0.311093	0.167821	0.380255	0.186234	-1.13966
PHKG1	207	316	809	304	260	65	205	178	6.10466	8.71846	18.4451	7.72328	5.9519	1.71374	5.16614	4.70157	0.186886	-1.11885
C9orf72	2566	4700	5669	3294	3103	2682	1453	1577	17.0882	29.2472	29.1564	18.9054	16.0395	16.1087	8.27591	9.43697	0.186953	-0.843351
ENSCHIG00000022231	81	27	105	65	207	64	207	177	4.66245	1.4373	4.70956	3.24148	9.32636	3.34937	10.2756	9.24136	0.187434	1.27409
Capra_hircus_newGene_10669	179	227	279	313	713	394	433	246	4.64941	5.49759	5.59267	6.99377	14.3645	9.22046	9.6178	5.74249	0.187872	0.860161
MSMO1	449	523	550	613	772	1341	731	685	8.71011	8.08558	7.6835	8.74149	11.5939	23.4114	12.0977	11.8675	0.187872	0.758684
MXI1	356	411	615	266	212	109	200	300	16.6006	17.5694	23.4473	10.5041	8.26475	4.24141	8.02925	13.1076	0.189064	-0.950854
PLCG2	126	328	735	176	124	124	60	207	1.06757	2.63727	4.89858	1.28633	0.819802	0.946885	0.430153	1.60269	0.189288	-1.2777
PRELID2	352	270	287	617	542	746	800	591	14.0215	10.0582	8.8294	21.2019	16.7569	26.8275	27.3039	21.1711	0.189288	0.84499
Capra_hircus_newGene_17554	242	106	39	350	428	403	1074	213	1.14858	0.707698	0.724453	1.64751	1.7051	2.08899	4.47445	0.861118	0.189288	1.50109
MCL1	5554	5332	6968	6131	11067	11793	7219	9417	71.0929	63.7679	68.8702	67.6269	109.942	136.135	79.0525	108.338	0.189288	0.74902
Capra_hircus_newGene_16901	18	21	24	35	45	186	22	40	0.201483	0.214208	0.200574	0.335775	0.390004	1.88493	0.203121	0.402151	0.189292	1.62496
PPEF1	263	341	384	323	192	167	180	200	1.67674	2.03617	1.87365	1.73894	0.947055	0.928301	0.966409	1.13962	0.189881	-0.787275
HNRNPLL	503	427	562	502	1164	734	755	604	11.0861	8.80881	9.55553	9.52339	19.9502	14.5038	14.2849	12.03	0.189881	0.715783
PTGS2	74	17	34	59	39	85	35	594	1.39777	0.302351	0.496302	0.965015	0.569045	1.45518	0.556792	10.1709	0.190066	2.08299
ENSCHIG00000012685	56	30	42	213	34	34	19	25	0.354335	0.175958	0.204225	1.15705	0.164849	0.193563	0.102153	0.138528	0.190322	-1.55347
CSDC2	47	75	138	10	30	4	7	29	3.51636	5.2467	7.9251	0.639385	1.7341	0.206729	0.418378	1.89817	0.190554	-1.87687
PDE4B	234	121	160	189	143	151	112	2275	1.32863	0.638522	0.700316	0.923524	0.628818	0.770022	0.539551	11.6111	0.190554	2.00047
ENSCHIG00000006056	208	129	200	185	420	244	366	272	22.553	13.1104	16.754	17.3381	35.4299	23.9321	33.9937	26.507	0.19072	0.858687
ENSCHIG00000005720	42	14	7	6	82	47	54	51	3.51263	1.08819	0.429065	0.371454	5.33645	3.51411	3.83492	3.79932	0.191154	1.64826
MICU3	941	470	866	695	1410	1231	1217	1123	20.7198	9.65766	14.7072	13.1261	24.0214	24.2631	22.8661	22.1253	0.191154	0.75474
GNG2	10893	11863	14701	12927	4920	6456	8054	8650	95.3565	97.0194	99.3601	97.5078	33.4196	50.9584	60.3038	68.0442	0.19194	-0.790607
THYN1	469	516	566	444	295	351	302	226	24.1025	24.8131	22.4921	19.6931	11.7588	16.2584	13.2865	10.4197	0.192772	-0.742706
FASTKD5	310	250	336	328	619	641	438	363	4.37472	3.30302	3.66548	3.9993	6.79364	8.17805	5.30235	4.60992	0.194115	0.767263
MYH14	1787	1644	2648	1685	1614	683	1031	1130	10.2973	8.85417	11.7822	8.36583	7.21668	3.55018	5.07915	5.85168	0.195243	-0.77191
Capra_hircus_newGene_8051	51	118	147	94	43	32	45	55	0.846394	2.16747	2.22322	1.58838	0.651249	0.55998	0.689302	0.886321	0.195243	-1.15266
NR4A1	382	414	304	181	799	512	203	1568	6.46588	6.55801	3.95017	2.62757	10.5128	7.82991	2.94073	23.9128	0.195243	1.2731
UNG	385	434	855	626	1067	804	561	1443	14.2253	14.9869	24.3825	19.9221	30.6047	26.7797	17.718	47.9381	0.195955	0.832102
CRYAB	359	139	219	236	449	519	259	698	2.82213	1.01938	1.32747	1.59996	2.74053	3.68238	1.74392	4.94137	0.195955	1.01541
ENSCHIG00000019719	148	151	227	159	63	72	128	59	1.7766	1.68642	2.10161	1.64266	0.584068	0.77515	1.3119	0.629352	0.196181	-1.04014
Capra_hircus_newGene_8216	375	28	262	55	84	48	62	32	1.34199	0.091058	0.959264	0.244184	0.233404	0.215448	0.282342	0.104327	0.196181	-1.71769
ZHX2	380	751	715	462	436	244	261	349	5.22413	9.66501	7.60497	5.48565	4.66045	3.02639	3.07625	4.31727	0.196181	-0.806487
DNAH1	55	184	151	150	46	63	73	51	0.144249	0.452674	0.307624	0.340761	0.094231	0.148687	0.164635	0.119521	0.196181	-1.14905
TTLL4	404	412	599	435	289	284	319	171	3.77304	3.59335	4.32396	3.50716	2.09741	2.38874	2.54677	1.4311	0.196587	-0.765204
MCCC2	6475	7530	13761	8887	6871	3482	5512	4646	42.5554	46.2396	69.8303	50.3336	35.0519	20.6342	30.987	27.4402	0.196587	-0.782594
FAM184A	133	424	353	285	144	171	151	131	1.34279	3.99667	2.75309	2.47551	1.12396	1.54534	1.32508	1.20291	0.196587	-0.947373
CARD19	263	282	304	386	407	643	546	447	7.6518	7.50119	6.81829	9.32703	9.16108	16.7892	13.2983	11.2821	0.196587	0.764683
NXNL1	30	6	2	34	69	213	50	10	1.62179	0.280237	0.081043	1.57364	2.89755	10.4869	2.33628	0.471297	0.196587	2.19609
PDE3B	5178	6905	7256	8875	13442	8907	12455	11218	53.5136	66.6736	57.9028	79.0403	107.817	83.0042	110.117	104.197	0.196587	0.742682
RAB24	687	1044	1434	708	640	453	619	552	38.8175	55.1415	62.5653	34.4543	28.0604	23.0824	29.8994	28.0145	0.196868	-0.723131
MKS1	298	251	409	312	211	142	214	135	4.05194	3.1936	4.29922	3.66161	2.47348	1.81122	2.49222	1.6924	0.196868	-0.823978
RARRES2	1065	1976	1807	2081	815	1084	1027	1083	75.3392	130.59	98.7232	126.88	44.7443	69.126	62.1588	68.8646	0.196868	-0.734237
RGS14	17	11	44	31	38	30	43	183	0.09711	0.055369	0.198417	0.156102	0.170841	0.157202	0.213712	0.964106	0.196868	1.64331
NUDT18	222	262	305	250	118	115	170	151	7.90179	8.71101	8.35822	7.64999	3.25521	3.69048	5.16687	4.81247	0.197265	-0.86408
ADAMTS16	118	739	147	614	184	6407	477	349	0.698861	4.27412	0.759926	3.77502	1.07852	35.3135	3.15782	2.20325	0.197512	2.23501
ENSCHIG00000008334	128	80	104	143	284	216	292	121	3.51778	2.04977	2.20998	3.39436	6.09325	5.37842	6.88702	3.00012	0.197512	1.00483
MELK	240	233	271	369	128	153	182	134	2.01259	1.82281	1.75682	2.66337	0.832939	1.15262	1.30323	1.00427	0.197767	-0.859406
SPEF2	54	284	330	302	15	18	56	169	0.353574	1.7507	1.68129	1.71427	0.074817	0.102582	0.313528	1.00271	0.197767	-1.76197
IDH3A	7222	4779	6001	9992	11765	12863	14842	9317	226.957	140.316	145.614	270.603	286.944	364.534	399.034	263.139	0.197767	0.821853
ADAMTS20	2543	2282	3848	2024	1783	412	1860	1199	11.6596	9.77386	13.6202	7.99512	6.34395	1.68717	7.29199	4.93853	0.19894	-0.996416
C21orf91	1123	1346	2240	1321	1126	456	790	999	8.34984	9.34433	12.8545	8.46036	6.49423	3.05629	5.02055	6.67235	0.199684	-0.785535
Capra_hircus_newGene_2047	471	368	450	434	1219	564	589	604	3.21424	2.34493	2.37498	2.55414	6.46282	3.47084	3.44206	3.70601	0.199684	0.780553
EEF1AKMT1	318	474	447	385	183	189	219	305	16.1209	22.4837	17.5073	16.8399	7.20189	8.63523	9.49288	13.8973	0.199927	-0.811684
GPR155	108	81	117	131	245	178	189	192	1.16276	0.801448	0.947945	1.38339	2.1983	1.68708	1.81271	1.81961	0.200929	0.903434
S100A14	71	66	102	144	17	72	27	30	7.78725	6.72146	8.59222	13.5966	1.41234	7.06154	2.468	2.92286	0.200929	-1.31986
ENSCHIG00000025853	14173	8271	12762	13310	25588	17580	25014	15934	1504.39	820.229	1045.93	1217.33	2107.81	1682.62	2271.21	1519.88	0.200929	0.80013
SIX5	194	364	274	401	132	233	160	97	2.49661	4.39072	2.73008	4.46109	1.31896	2.71036	1.76595	1.11879	0.200929	-0.94985
Capra_hircus_newGene_2470	49	27	94	108	61	77	66	713	0.267115	0.134811	0.396713	0.50596	0.258029	0.376907	0.309069	3.51386	0.201247	1.86578
C11orf54	908	924	783	1119	1473	2247	1509	1067	33.1312	31.5103	22.0685	35.1694	41.7086	73.955	47.0999	34.9709	0.201775	0.765266
Capra_hircus_newGene_15553	2927	4525	5317	3558	10122	4400	4327	10934	26.4603	38.2269	37.1199	27.7173	71.021	35.8677	33.462	88.8472	0.201965	0.9122
MTMR9	396	310	314	429	786	696	491	477	3.39783	2.48793	2.07672	3.17441	5.23687	5.39093	3.60821	3.67809	0.202322	0.755899
ENSCHIG00000013868	164	112	222	206	292	393	245	296	4.66682	2.9676	4.87563	5.05748	6.45293	10.1157	5.96359	7.59012	0.202322	0.848642
EHBP1	2736	4261	6177	3734	2331	1352	2868	2645	25.7804	37.5152	44.9425	30.3209	17.0448	11.4855	23.1141	22.395	0.202322	-0.811713
GABPB1	161	236	255	279	414	367	408	326	4.66944	6.42232	5.73095	6.99248	9.33737	9.63012	10.1462	8.53049	0.202437	0.743436
ABHD2	933	519	1441	553	2336	1290	1229	1262	23.2396	12.0788	27.7364	11.871	45.1929	28.9956	26.1964	28.2679	0.202437	0.856337
ENSCHIG00000005794	324	346	447	503	453	1108	490	739	4.78102	3.21573	3.50703	4.4728	3.72963	9.70372	4.93823	6.71181	0.202636	0.842241
PLA2G2C	212	164	534	80	19	2	26	158	16.5687	11.9967	32.3195	5.37984	1.10421	0.119814	1.69327	11.0983	0.202857	-2.12526
OXTR	367	546	202	534	245	133	290	169	10.7936	14.9911	4.57192	13.5147	5.58003	3.50861	7.28261	4.46245	0.202998	-0.989844
ENSCHIG00000013979	80	218	262	135	98	73	55	87	3.71347	9.54207	9.45318	5.43685	3.55478	3.08356	2.19962	3.65784	0.203124	-1.08522
RIC3	244	422	352	332	206	221	181	151	1.53195	2.47518	1.70581	1.79445	1.00216	1.25157	0.970472	0.847486	0.20346	-0.804036
LDAH	2512	1424	2373	1698	6907	2435	2789	3015	13.5677	7.18426	9.89775	7.90314	28.9555	11.8603	12.8863	14.6383	0.20346	0.900872
VAT1	1305	1938	3068	1093	1596	996	608	709	37.3461	51.8	67.7814	26.943	35.4443	25.6991	14.8808	18.229	0.203597	-0.884649
Capra_hircus_newGene_7895	158	60	93	66	413	75	321	162	2.38877	0.823626	1.08182	0.861135	4.80686	0.990935	4.2207	2.23598	0.203597	1.31072
ZC3H12C	109	61	173	171	300	180	204	284	1.41789	0.739172	1.73987	1.91875	3.02899	2.11204	2.26565	3.32548	0.203675	0.971872
ZMAT3	119	124	178	150	356	225	248	184	3.68575	3.58298	4.25717	3.9848	8.55231	6.27181	6.57012	5.10976	0.203675	0.85362
TXNRD1	2209	1631	2676	2097	12239	2380	2712	2256	21.9237	15.2216	20.5288	17.9325	94.2957	21.3005	23.0386	20.1328	0.203729	1.15527
Capra_hircus_newGene_5558	599	462	691	972	1298	1123	1013	913	3.3855	2.43877	3.01428	4.7327	5.69338	5.71982	4.8961	4.63345	0.203958	0.706965
Capra_hircus_newGene_6424	34	28	94	34	17	165	10	640	1.10618	0.859467	2.3988	0.952604	0.416987	4.93548	0.271413	19.1363	0.204753	2.29086
BRAP	445	379	613	452	882	697	652	705	8.64738	6.87623	9.20532	7.5704	13.3002	12.2235	10.8383	12.3121	0.205525	0.66986
FAM166A	53	28	31	52	80	130	45	142	0.809271	0.401001	0.36085	0.694214	0.956842	1.81672	0.584632	1.97736	0.205573	1.28923
Capra_hircus_newGene_620	32	21	19	36	32	53	34	202	0.505013	0.307816	0.226591	0.488923	0.394227	0.764096	0.45681	2.89732	0.205667	1.62007
NCEH1	87	17	41	72	270	79	153	88	1.77527	0.308427	0.64662	1.25835	4.28639	1.45036	2.67889	1.61879	0.205667	1.3948
ABHD14B	271	571	486	496	299	232	308	192	8.285	16.3377	11.5023	13.1007	7.10813	6.40149	8.07694	5.2754	0.206635	-0.788219
PRDM1	60	38	98	56	40	31	48	933	0.346471	0.205062	0.439815	0.27885	0.178847	0.160231	0.235682	4.9174	0.206813	2.1937
NDRG4	1849	1238	1892	1761	5916	978	3703	3099	16.8485	12.0043	14.7385	14.496	46.5515	7.84033	30.9731	26.7272	0.206813	1.02036
ENSCHIG00000007553	474	632	783	637	409	229	444	386	24.1499	30.1029	30.8367	27.9933	16.1878	10.5358	19.3841	17.6905	0.207019	-0.738009
SSBP3	820	891	1097	783	582	509	528	617	18.9256	19.1606	19.7156	15.6621	10.5301	10.6075	10.4886	12.9117	0.207511	-0.649405
CCNG2	559	689	807	573	422	349	488	330	6.83772	7.87838	7.62494	6.04127	4.00217	3.84739	5.11076	3.62557	0.207511	-0.694327
LRCH4	727	444	1708	854	1877	1084	1916	1491	12.7322	7.23871	23.1088	12.8691	25.5371	17.111	28.7253	23.4602	0.208076	0.851321
ELK1	267	215	411	154	695	353	398	425	6.79132	5.11167	8.07583	3.36325	13.7459	8.09464	8.6671	9.72562	0.208076	0.861832
ENSCHIG00000001173	82	154	245	85	76	47	84	35	0.987204	1.74242	2.29255	0.883303	0.707987	0.511392	0.868141	0.373327	0.208691	-1.16514
FITM2	7218	7490	6388	7182	12879	12510	11346	10007	58.0974	56.3252	39.6987	49.8128	80.4458	90.7974	78.1231	72.3848	0.208691	0.729152
Capra_hircus_newGene_12978	256	99	344	201	598	188	221	1093	3.86627	1.39904	3.17541	2.62347	4.85893	2.55811	2.36749	10.2841	0.208691	1.2855
CCDC160	51	57	48	65	18	40	16	2	1.79596	1.88931	1.31323	1.99154	0.495644	1.27681	0.46655	0.058868	0.208691	-1.52757
PUSL1	60	97	90	72	30	49	34	31	2.37674	3.62299	2.79565	2.46352	0.906319	1.76743	1.13282	1.07462	0.208691	-1.10763
ARSA	1164	2076	1486	1201	900	796	961	891	23.1	38.7991	22.7639	20.3842	13.7999	14.0968	16.0551	15.8181	0.20918	-0.720713
NEIL1	58	115	104	104	41	30	66	31	1.12238	2.09408	1.5625	1.74391	0.618876	0.51331	1.09232	0.53145	0.209194	-1.13714
ENSA	673	488	672	801	1000	1154	974	1016	63.624	43.039	48.999	65.2077	73.3213	98.3304	78.7623	86.2652	0.209194	0.682433
MANF	469	369	454	500	703	1160	540	620	30.0459	22.0882	22.4364	27.5747	34.9369	66.9873	29.5571	35.6971	0.209194	0.775394
CAPN11	83	145	115	198	241	139	628	179	1.34532	2.21109	1.44223	2.79144	3.07318	2.06006	8.83431	2.63311	0.209485	1.17518
Capra_hircus_newGene_12357	54	35	100	67	178	79	125	143	0.496267	0.301086	0.715855	0.534544	1.27839	0.657416	0.987017	1.19336	0.210323	1.09219
CCNL1	523	872	1091	680	1114	720	639	5206	11.4089	17.7867	18.3909	12.7932	18.8734	14.183	11.9411	102.197	0.210323	1.3815
RANGRF	455	504	581	529	310	290	345	306	28.013	28.9943	27.6581	28.0941	14.8378	16.1017	18.1994	16.9319	0.210323	-0.69199
LDLR	106	138	190	244	222	667	108	467	1.54303	1.87227	2.14623	3.07296	2.52408	8.80016	1.33816	6.14793	0.210908	1.19095
CPT2	3866	3087	3252	3850	5069	7324	7921	3982	67.6553	50.482	43.9425	58.0668	68.9207	115.587	118.597	62.6352	0.210908	0.800698
POLR2M	874	1191	1215	929	672	530	683	701	27.1485	34.5803	29.1507	24.8829	16.2044	14.8369	18.1471	19.563	0.21142	-0.669968
Capra_hircus_newGene_12256	51	30	38	70	107	168	155	34	0.736952	0.359994	0.398961	0.796847	1.39514	2.12229	2.49149	0.403992	0.212308	1.30425
RAD52	488	761	755	430	372	341	387	335	13.3156	19.3949	15.8986	10.0964	7.875	8.37857	9.03351	8.19528	0.213766	-0.731773
SLC25A19	399	293	371	448	838	648	934	297	14.4097	9.86962	10.3372	13.9407	23.5003	21.1198	28.8714	9.6352	0.214143	0.849722
Capra_hircus_newGene_9882	294	377	484	304	311	79	195	167	2.22663	2.62698	2.80518	1.97847	1.87326	0.515465	1.20821	1.11023	0.214666	-0.935575
TFCP2	269	300	444	382	138	231	241	149	6.18649	6.42652	7.8716	7.6506	2.47049	4.80211	4.76206	3.05884	0.214802	-0.819827
ATP13A3	783	859	1414	948	1872	1395	1010	2236	7.09283	7.28148	9.85633	7.39189	13.078	11.3748	7.86531	18.1436	0.214802	0.760847
ND1	85605	86807	103232	73855	105318	415192	100456	109335	3098.62	2935.72	2885.18	2303.53	2958.39	13551.6	3110.43	3556.53	0.215615	1.09621
CCDC155	27	61	77	48	31	22	22	14	0.607861	1.27883	1.34997	0.932513	0.534825	0.442356	0.41314	0.279702	0.216607	-1.20468
ITGBL1	71	109	78	448	49	107	36	50	1.62764	2.34883	1.39222	8.95537	0.87323	2.22679	0.695656	1.02651	0.216607	-1.47248
MRPS6	877	1504	813	1209	782	689	674	481	49.4971	79.279	35.4299	58.7907	34.2305	35.0269	32.5096	24.3861	0.216607	-0.745581
PTRH2	211	244	249	235	436	402	371	318	13.5089	14.5494	12.2716	12.9255	21.6402	23.1941	20.3191	18.2632	0.216607	0.72097
ACSBG1	2997	2674	2467	4049	4386	6373	6326	3711	16.1659	14.5579	10.4359	18.7874	18.3419	30.96	29.1425	18.0302	0.216607	0.789081
GSTA4	1982	1287	2031	2143	3105	3567	3353	2162	30.8398	18.7135	24.4005	28.7389	37.4982	50.0661	44.6425	30.2404	0.217034	0.733547
FMO3	7913	3903	4436	2289	23794	5892	10702	5021	109.163	50.3043	47.2486	27.2136	254.794	73.2931	126.305	62.2476	0.219289	1.20524
TRARG1	10232	18511	19040	15674	3618	3900	15300	6072	97.7758	165.275	140.492	129.069	26.83	33.6025	125.067	52.1387	0.219289	-1.07204
ARHGAP45	70	42	164	75	120	99	133	479	0.694707	0.384031	1.25362	0.642829	0.922113	0.882885	1.12393	4.28596	0.219357	1.36745
Capra_hircus_newGene_2674	167	115	283	163	43	4	131	4	1.69678	1.1182	2.01064	1.29355	0.386909	0.026398	1.05742	0.033107	0.219357	-1.95261
CDHR5	47	71	69	64	50	27	11	4	0.439992	0.614833	0.499325	0.512026	0.360271	0.223248	0.086714	0.027313	0.219357	-1.45621
ALB	3204	1829	4614	1945	11671	880	4250	13322	21.6076	11.5214	24.0233	11.298	61.0797	5.34783	24.5152	80.7391	0.219357	1.41795
GPRIN2	42	105	52	68	30	48	9	7	1.06404	2.4917	1.0069	1.47455	0.573102	1.0951	0.194732	0.141104	0.219357	-1.50287
FBXO33	198	120	260	241	477	306	340	282	4.08487	2.31729	4.15096	4.28395	7.65634	5.70438	6.01018	5.23109	0.219357	0.809563
TICAM1	375	477	483	299	1041	769	477	509	5.49477	6.51891	5.46063	3.77137	11.8403	10.1535	5.97098	6.69819	0.219357	0.7771
ENSCHIG00000026753	288	994	1057	507	396	427	224	393	6.21767	20.0961	17.6551	9.43922	6.64029	8.31921	4.14469	7.62578	0.219357	-0.914636
Capra_hircus_newGene_16589	25	22	32	37	119	86	44	29	0.314337	0.256784	0.315127	0.409806	1.189	0.996507	0.485013	0.33058	0.219357	1.26598
Capra_hircus_newGene_17788	22	18	72	5	188	0	98	321	0.196823	0.155562	0.517169	0.034499	1.36057	0	0.78105	2.68999	0.219357	2.48795
Capra_hircus_newGene_6177	103	75	107	196	219	418	407	65	0.448264	0.589962	0.397566	0.925269	0.879828	2.13518	1.64306	0.437737	0.219357	1.23945
TMEM86A	407	432	742	430	531	115	101	197	14.6356	14.4952	20.5831	13.2982	14.8006	3.72559	3.08256	6.35057	0.219357	-1.08052
DYNLRB2	63	112	114	101	50	22	51	51	7.35675	12.2301	10.3126	10.226	4.48059	2.23023	5.0966	5.36418	0.219455	-1.11649
Capra_hircus_newGene_690	437	809	1125	833	468	235	337	646	1.58978	2.84914	3.47418	2.55744	1.43635	0.750249	1.02873	2.15114	0.219455	-0.848623
SH3D19	617	902	1458	967	770	330	569	591	6.81564	9.31011	12.4332	9.20381	6.60014	3.27878	5.37669	5.86627	0.219455	-0.744154
Capra_hircus_newGene_6615	598	577	792	900	381	257	427	563	2.55208	2.70728	3.94646	3.11753	1.48028	0.994637	2.03815	2.03684	0.219455	-0.76268
CTPS2	496	654	893	462	374	319	411	373	9.31503	11.4899	12.9503	7.46959	5.44481	5.39576	6.59861	6.29572	0.219455	-0.713673
DIO1	748	1845	1243	793	363	214	361	1079	36.0699	83.161	46.3181	32.9693	13.5605	9.28616	14.8954	46.7655	0.219455	-1.14081
ENSCHIG00000009453	115	81	130	82	136	282	274	125	12.3444	8.07442	10.7444	7.53383	11.3715	27.3377	25.1773	12.0695	0.220521	1.03073
FAM83D	309	175	516	226	108	63	246	129	4.31502	2.28179	5.57293	2.71347	1.16879	0.783218	2.94127	1.61722	0.220521	-1.10177
ABCC8	21	173	42	161	2	67	11	6	0.140863	1.17755	0.231409	1.01007	0.009219	0.437318	0.063972	0.037658	0.220521	-2.14848
MPEG1	33	38	63	64	17	179	87	253	0.528864	0.56597	0.772131	0.885123	0.211194	2.5858	1.19018	3.64837	0.22053	1.54533
ENSCHIG00000017121	237	228	2961	997	362	375	386	396	1.19736	1.0761	11.5635	4.34492	1.41927	1.71054	1.66979	1.79833	0.22053	-1.35449
GALNT15	668	377	1787	181	462	47	153	336	9.01332	4.74674	18.6283	2.0973	4.83332	0.564494	1.75558	4.07138	0.22053	-1.51976
TXNRD3	1681	3469	2382	1833	1026	1673	1436	1146	29.8226	57.5071	32.6371	28.0223	14.1258	26.7653	21.785	18.2694	0.22053	-0.798436
FLNB	6046	8318	15450	10059	5736	3260	5447	6981	26.9192	34.6713	53.307	38.6884	19.8113	13.0849	20.7101	28.087	0.22053	-0.813934
ARL8B	381	402	522	349	725	771	532	573	29.295	28.8727	30.9614	23.1101	43.2342	53.3972	34.9681	39.5362	0.22053	0.681754
Capra_hircus_newGene_3978	92	247	105	258	416	376	543	146	1.78479	4.50419	1.57859	4.3484	6.30097	6.63128	9.07301	2.55391	0.220978	1.08935
ARL4D	47	28	43	152	38	30	10	2	2.64554	1.46196	1.86643	7.5061	1.67051	1.53723	0.484502	0.103143	0.221125	-1.73672
ENSCHIG00000019141	23	16	17	31	35	72	55	39	2.09391	1.36392	1.2245	2.46744	2.50444	6.08296	4.40213	3.23779	0.222502	1.22989
SLC25A16	1624	1901	1920	2744	2749	3967	2895	3478	14.3126	15.6547	13.0662	20.8399	18.8065	31.5325	21.833	27.5485	0.222502	0.720302
GULP1	1003	579	1161	781	1708	750	1177	3091	9.70027	5.2296	8.67407	6.51034	12.8268	6.54265	9.74285	26.8831	0.222502	0.979279
PIP5K1B	612	488	598	667	1074	756	1290	697	6.88111	5.24001	4.75108	6.59114	8.58357	7.73962	11.7431	6.4947	0.222502	0.704023
STXBP4	163	158	299	330	447	305	488	337	2.53349	2.29037	3.58902	4.43154	5.40758	4.28149	6.49759	4.71373	0.222502	0.791057
GBA2	1041	867	1299	1277	1920	1730	1824	1413	13.0588	10.161	12.5845	13.7952	18.693	19.5709	19.5779	15.929	0.223127	0.65078
CIAPIN1	1045	657	974	930	1794	1715	1581	887	6.08168	3.56762	4.37672	4.66134	8.10285	9.00074	7.87028	4.63783	0.223597	0.732655
ENSCHIG00000023666	66	31	140	38	817	6	82	247	1.87125	0.816475	3.06587	0.930794	18.0977	0.143662	1.99588	6.33037	0.223597	2.07631
ENSCHIG00000015075	682	569	580	640	1034	1406	750	867	5.04593	3.9297	3.31279	4.07677	5.94077	9.38225	4.74568	5.76219	0.224465	0.722519
MYO9A	1204	1124	1755	1128	849	624	891	841	3.31507	2.89548	3.7301	2.67351	1.80618	1.55098	2.10245	2.08387	0.226709	-0.660105
JAK3	81	28	146	64	79	103	94	626	0.376955	0.119981	0.535326	0.256052	0.287456	0.431464	0.377786	2.68121	0.227979	1.62551
SLC23A2	1035	1083	1524	1332	2594	1927	1644	1538	5.22798	5.11027	5.94409	5.80116	10.1738	8.78207	7.10431	6.98296	0.22844	0.660676
Capra_hircus_newGene_2862	290	157	431	26	600	669	517	409	1.22403	0.654462	1.39012	0.252007	2.46847	3.28396	2.45938	2.0207	0.22844	1.30817
CSRNP1	316	485	526	235	745	469	397	1381	6.18073	8.85841	7.94413	3.96053	11.3159	8.26593	6.63685	24.2987	0.228838	0.99001
Capra_hircus_newGene_8164	225	253	338	265	526	298	459	460	1.95879	1.94264	2.10111	1.87616	3.16194	2.20119	3.57336	3.09785	0.229021	0.726567
Capra_hircus_newGene_9883	30	88	97	61	29	16	49	13	0.759615	1.18117	1.16581	0.99304	0.459803	0.242937	0.825461	0.135887	0.229021	-1.30665
PTPN9	1005	632	1142	986	2632	818	1684	1433	19.5128	11.4636	17.1215	16.4907	39.6521	14.3104	27.9661	24.9903	0.229662	0.812193
UHMK1	333	210	520	419	838	416	675	524	9.12468	5.37449	11.0087	9.91185	17.8452	10.2813	15.8557	12.9225	0.229662	0.769965
VCL	1262	1772	2188	2337	5883	2845	2666	1780	13.6011	17.8733	17.8663	21.7371	49.3251	27.1239	24.0558	17.0053	0.229662	0.819748
ZBTB42	74	89	131	81	57	45	26	46	1.99067	2.23706	2.74218	1.88496	1.19872	1.08319	0.587531	1.12114	0.229662	-1.06336
CYFIP2	305	192	280	201	645	210	411	561	2.15868	1.26819	1.53144	1.22967	3.55021	1.34316	2.49363	3.574	0.229662	0.902844
Capra_hircus_newGene_2101	1069	128	242	160	724	79	109	9986	10.3747	0.939844	1.97479	1.01679	5.14893	0.843969	0.786961	80.7071	0.229662	2.73786
Capra_hircus_newGene_2612	968	746	762	904	1328	1361	1642	1081	14.9928	10.7845	9.10974	12.0572	15.9575	19.0069	21.7507	15.0341	0.230135	0.683371
KIF21B	128	63	115	111	146	150	82	685	0.675886	0.308539	0.470731	0.506535	0.596939	0.714109	0.368234	3.29649	0.230369	1.41317
Capra_hircus_newGene_9956	519	48	52	109	2360	20	399	1180	2.90606	0.312012	0.21414	0.512721	10.049	0.093465	1.90301	5.97916	0.230617	2.27026
Capra_hircus_newGene_12148	82	92	119	99	39	49	66	29	1.13459	1.31648	1.44196	1.23722	0.468957	0.618659	0.922308	0.423003	0.230868	-1.05707
SLC2A6	18	16	36	33	24	38	39	182	0.405533	0.33703	0.621106	0.627793	0.420435	0.763295	0.754786	3.70805	0.230896	1.57498
MXD4	349	555	664	562	417	237	323	284	19.1299	28.46	28.1379	26.5606	17.7459	11.7326	15.1702	13.9831	0.231178	-0.714474
ENSCHIG00000025950	55	50	67	78	83	171	100	144	1.96425	1.65494	1.82921	2.40395	2.29549	5.52208	3.04263	4.62989	0.23149	1.04594
ZDHHC14	49	121	81	125	343	304	131	73	1.13838	2.65334	1.47528	2.53991	6.26948	6.46005	2.63066	1.54266	0.231808	1.18604
ENSCHIG00000019221	93	55	130	83	275	92	192	166	24.7381	13.6326	26.7342	19.0434	57.1684	22.252	43.9808	39.8983	0.231808	1.03233
CRHR2	52	138	24	161	62	7	24	31	0.553534	1.40845	0.195769	1.51564	0.515737	0.060942	0.221305	0.301555	0.231855	-1.61325
NFKBIL1	348	707	500	386	221	208	374	267	10.4997	19.9406	11.6518	10.0347	5.1773	5.63894	9.63573	7.22701	0.231855	-0.828585
Capra_hircus_newGene_15559	222	38	401	58	1709	16	242	1080	1.19452	0.134854	1.25171	0.184539	4.41798	0.047867	1.17456	4.48051	0.231964	2.11981
Capra_hircus_newGene_16499	108	163	185	163	85	63	105	56	1.24591	2.51356	1.69504	1.71888	0.718875	0.637268	1.16767	0.69486	0.233222	-0.961228
CANT1	927	907	1013	1251	1541	1424	1247	2386	6.02104	5.4974	5.06644	6.97409	7.74203	8.32916	6.89136	13.9436	0.233222	0.728744
ENSCHIG00000006431	206	329	367	251	53	167	228	68	1.52344	2.26952	2.09479	1.59896	0.302889	1.10965	1.44189	0.450838	0.234472	-1.10226
HK3	123	27	108	43	132	102	79	561	0.575886	0.116242	0.495647	0.173146	0.478266	0.491631	0.312188	2.4276	0.234793	1.5855
GJC1	553	796	1038	713	539	341	452	535	16.0576	21.5831	23.2805	17.8453	12.1347	8.93397	11.2104	13.9598	0.235493	-0.680711
SELENOO	1427	1514	2296	1234	1211	1002	868	907	24.7814	24.5618	30.786	18.4638	16.3214	15.6804	12.8875	14.1571	0.235621	-0.662251
NDFIP1	1557	1505	1583	1593	2640	2610	2506	1999	80.5891	72.8159	63.3042	71.0476	106.102	121.84	110.98	92.9843	0.236092	0.658923
ENSCHIG00000009222	107	147	98	113	43	92	46	32	4.29396	5.53888	3.05078	3.92092	1.33124	3.30837	1.58148	1.15547	0.236092	-1.11601
RBPMS2	289	214	321	430	592	540	650	319	16.78	11.6198	14.4086	21.5679	26.7333	28.3511	32.342	16.6554	0.236791	0.771496
GALK1	735	1104	787	898	582	555	591	485	21.5612	30.2714	17.8214	22.7037	13.2452	14.686	14.8275	12.7814	0.237428	-0.656844
TEX2	2321	2221	1828	2176	3660	3862	4227	2433	22.4891	20.1016	13.6767	18.1659	27.5214	33.7375	35.0346	21.1841	0.237629	0.72772
HSP90B1	9216	6196	10391	10006	15042	16439	11706	14671	131.993	82.8774	114.904	123.509	167.188	212.376	143.446	188.898	0.237629	0.724948
PLAUR	52	100	83	58	71	111	54	601	0.306706	0.553442	0.378987	0.293214	0.326806	0.594017	0.27454	3.21745	0.238089	1.60279
A4GALT	68	117	75	41	280	72	71	346	2.15657	3.47075	1.83554	1.10186	6.92988	2.05911	1.91892	9.91681	0.239178	1.35588
ENSCHIG00000019971	44	82	58	53	36	21	27	25	1.98552	3.50039	2.04157	2.09348	1.25392	0.870644	1.05814	1.03383	0.241217	-1.10369
SEMA3B	544	673	590	1556	455	558	248	497	7.08286	8.1777	5.92502	17.4595	4.59686	6.54355	2.76183	5.80908	0.241217	-0.887228
NFKBIZ	483	195	791	454	777	203	460	4051	4.71957	1.78082	5.97304	3.82085	5.89572	1.78622	3.84874	35.6094	0.241217	1.63047
TRAK1	1437	1508	1657	2017	2726	2679	3231	1842	8.40327	8.61279	7.59847	9.6755	12.8759	14.1772	16.5386	9.81082	0.241217	0.688783
IPCEF1	35	49	26	77	55	104	148	111	0.446557	0.57382	0.254815	0.837971	0.540659	1.19863	1.60902	1.49452	0.243027	1.19913
LAYN	646	837	470	651	422	357	394	403	7.84073	9.48636	4.40179	6.808	3.97274	3.90123	4.08902	4.38801	0.243027	-0.72823
BMP7	39	60	74	108	13	54	25	16	0.323573	0.470134	0.482704	0.783585	0.083233	0.41186	0.179957	0.120594	0.243027	-1.30352
Capra_hircus_newGene_4179	611	675	1131	991	1444	689	1160	2661	5.1878	5.24653	6.40371	7.06668	7.53912	5.76431	8.0831	15.0238	0.243464	0.883793
FAM160B2	767	1120	1454	964	637	654	755	615	8.43912	11.512	12.3526	9.13963	5.44015	6.48527	7.10248	6.08077	0.243464	-0.640765
Capra_hircus_newGene_15026	24	131	20	177	100	395	522	82	0.542208	2.66844	0.244904	3.25427	1.5462	7.92235	9.82106	1.72619	0.243464	1.68416
SELL	33	10	50	15	34	38	56	170	0.634573	0.168763	0.739172	0.233742	0.506799	0.647199	0.909388	2.93337	0.243464	1.55513
FIG4	417	503	667	439	388	202	306	305	4.82176	5.43691	5.96099	4.37685	3.47749	2.10472	3.0215	3.16758	0.243464	-0.719461
ENSCHIG00000010873	538	1005	735	841	391	422	469	566	21.4362	37.4405	22.6475	28.9141	12.0936	15.1751	15.9918	20.2673	0.243517	-0.714629
AFF4	584	624	1417	913	1804	906	1142	1811	5.06033	4.71245	9.95845	7.28781	12.704	7.46069	8.82876	15.3854	0.243815	0.755364
FAR1	423	304	634	541	907	692	655	679	9.22728	6.15901	10.7019	10.1856	15.3639	13.5821	12.2721	13.2789	0.243815	0.669121
ENSCHIG00000019833	1412	1788	2262	1523	1060	991	1225	1066	101.161	119.667	125.101	93.9731	58.9106	64.0092	75.0361	68.612	0.243815	-0.641703
MEPCE	389	911	992	607	318	507	519	202	6.50747	14.2665	12.8291	8.76844	4.12746	7.65027	7.43485	3.03203	0.244199	-0.849797
SLC16A9	80	50	101	87	142	21	129	665	0.520177	0.30484	0.51032	0.489932	0.716555	0.120973	0.720593	3.90928	0.244859	1.67784
LPO	127	203	383	371	252	106	31	49	1.54004	2.30313	3.59436	3.88672	2.37816	1.15668	0.316397	0.533948	0.244924	-1.27231
ACSM5	1766	926	1336	1357	819	166	929	750	25.8732	12.6694	15.1102	17.1274	9.30975	2.18688	11.6466	9.87215	0.244924	-1.01667
ENSCHIG00000012902	932	643	909	904	1556	1305	1086	1302	20.2403	13.0534	15.2621	16.9345	26.2613	25.5787	20.1992	25.4314	0.244924	0.647129
STK40	758	457	754	903	1826	1645	881	667	17.3942	9.79775	13.3602	17.8626	32.5355	34.0564	17.2879	13.7483	0.244924	0.810481
ENSCHIG00000002918	22	0	39	18	41	34	50	126	0.471232	0	0.64276	0.32713	0.667399	0.673284	0.933283	2.4893	0.244924	1.77198
Capra_hircus_newGene_8365	59	96	82	70	15	26	64	20	0.372948	0.549696	0.393597	0.380359	0.071946	0.144616	0.336081	0.109428	0.244924	-1.25318
TDP1	58	69	95	63	22	50	20	33	0.810597	0.927044	1.12986	0.756819	0.241758	0.633009	0.236623	0.419895	0.244924	-1.1303
PRRX1	79	65	114	150	345	158	170	124	3.83409	3.02333	4.39478	6.30918	13.2585	6.88781	7.33263	5.44103	0.244924	0.988988
VASP	437	480	588	705	896	881	688	857	13.1214	13.4525	13.6071	18.208	20.8634	23.8575	17.6357	23.1132	0.244924	0.629631
KCNH3	10	7	57	10	34	60	35	85	0.101443	0.069196	0.460983	0.089185	0.2757	0.575453	0.311605	0.807469	0.244924	1.50612
GPR160	200	256	287	250	158	143	152	110	6.80472	8.13291	7.53475	7.32322	4.16096	4.38116	4.41211	3.35867	0.244924	-0.787391
LENG1	379	744	494	372	389	212	259	281	16.5899	30.4612	16.7238	14.0359	13.232	8.34938	9.68391	11.0601	0.245128	-0.796341
KLHL15	189	230	349	283	457	404	433	344	2.16717	2.45883	3.08383	2.79335	4.06579	4.17183	4.24264	3.54406	0.245646	0.691111
HMBOX1	176	184	355	232	443	249	343	535	2.42616	2.43846	3.71506	3.02365	5.45791	3.15632	4.23484	7.11253	0.246039	0.797592
VARS2	321	617	647	556	349	309	284	333	3.46827	6.23257	5.40235	5.17962	2.92341	3.00639	2.62142	3.23508	0.246039	-0.696719
Capra_hircus_newGene_10499	29	0	29	29	119	136	101	5	0.751158	0	0.512553	0.586838	2.51979	3.27193	2.24068	0.075616	0.246039	2.06004
NAGA	1547	2050	2360	1506	1346	979	1198	1119	40.0777	49.6355	47.2277	33.6342	27.0638	22.8819	26.5531	26.0484	0.246039	-0.653503
CUL5	551	499	921	753	1274	909	1012	901	8.1342	6.8831	10.4919	9.58117	14.6002	12.1029	12.7845	11.9581	0.246039	0.635418
NME3	289	498	497	459	297	254	265	231	19.5736	31.5681	25.9895	26.7921	15.6041	15.5293	15.3418	14.0844	0.246919	-0.695952
UBXN10	53	46	137	30	0	0	21	30	2.19591	1.75312	4.39701	1.07478	0	0	0.724292	1.09522	0.246919	-2.23352
ACVR1C	963	2011	751	2442	462	913	1081	672	20.7662	40.4853	12.4524	45.2496	7.72542	17.5004	19.7607	12.8671	0.246919	-0.947203
ICAM1	339	256	842	383	335	245	301	4968	7.32425	5.15627	14.0679	7.12658	5.62222	4.7771	5.55685	96.6023	0.246919	1.84424
WFDC1	985	966	1039	983	2093	1989	1407	951	55.6721	51.0166	45.3355	47.8762	91.8251	101.364	68.0345	48.2916	0.246919	0.699953
MARK2	944	1013	1436	1374	922	711	850	464	13.9131	13.9818	16.4259	17.5365	10.6706	9.59701	10.8225	6.14706	0.246919	-0.660116
ENSCHIG00000025118	134	18	60	62	22	6	50	4	2.60967	0.326178	0.895437	1.03062	0.32116	0.09112	0.831409	0.069282	0.246919	-1.78566
BAIAP2	333	269	755	473	319	240	275	182	3.98453	2.27277	5.13525	3.54046	2.82623	2.55982	1.94442	2.38684	0.246919	-0.781473
ITPKA	94	54	218	130	28	55	87	27	2.32976	1.24053	4.20249	2.77562	0.523781	1.22517	1.84682	0.589047	0.247068	-1.23614
IDH2	9982	8916	9211	11883	15103	14908	25815	11862	236.409	197.284	168.437	242.507	277.593	318.396	523.016	252.471	0.24731	0.777222
NIPSNAP1	1020	1246	631	1239	554	734	626	549	13.8442	15.8023	6.60649	14.4929	5.83838	8.97783	7.26746	6.69691	0.247396	-0.7484
Capra_hircus_newGene_13414	48	59	58	24	2	10	0	33	1.00789	1.16834	0.949791	0.434791	0.025277	0.186314	0	0.617373	0.247416	-1.98866
DUSP6	2935	1825	2771	3065	1723	1393	2008	1269	31.7807	18.4619	23.2056	28.5967	14.5884	13.6032	18.5992	12.4264	0.247416	-0.712257
ACO2	49842	48678	41924	55896	83430	73063	97747	65362	736.114	671.702	478.087	711.348	956.224	973.021	1234.91	867.519	0.247751	0.709973
TIA1	369	373	758	457	194	347	335	209	13.0772	11.9015	20.479	13.5212	5.41086	10.9068	9.81132	6.20367	0.247751	-0.77743
Capra_hircus_newGene_3177	40	215	55	129	161	575	244	126	0.26458	1.36863	0.279808	0.743476	0.820767	3.47237	1.39372	0.76648	0.247751	1.3524
ENSCHIG00000020310	1533	911	1640	1288	2581	1735	2274	2004	48.8231	27.1184	40.3362	35.3542	63.8167	49.832	61.9639	57.3751	0.248486	0.696355
ENSCHIG00000023193	356	624	1023	595	355	409	295	419	3.28333	5.38077	7.28511	4.73231	2.54188	3.40205	2.32502	3.46858	0.249227	-0.731104
ORAI1	211	174	250	278	570	251	407	312	7.90175	6.08851	7.23183	8.99458	16.5985	8.49256	13.0703	10.5284	0.25009	0.771767
CKB	34502	23724	21524	29443	59981	45656	68862	25139	1030.99	662.355	496.616	758.135	1390.96	1230.22	1760.25	675.086	0.25009	0.847446
Capra_hircus_newGene_16980	726	468	366	718	1296	1308	1266	436	4.21569	2.92336	1.95348	3.28949	5.64381	6.91591	6.26262	2.73991	0.250189	0.890308
PDPR	896	602	1069	1151	1738	1057	2012	1157	10.9703	6.88495	10.1133	12.1453	16.526	11.6758	21.0829	12.737	0.250244	0.712772
TES	267	391	305	475	737	965	474	332	2.94815	4.03512	2.60061	4.52292	6.322	9.6245	4.48002	3.29097	0.251578	0.818777
ENSCHIG00000007406	521	456	913	738	507	323	450	297	10.5511	8.64568	14.2934	12.8987	7.98314	5.90576	7.80077	5.40584	0.251578	-0.688934
SPP1	524	573	2596	1189	237	1002	498	188	7.58323	7.75501	29.0496	14.8432	2.66462	13.0908	6.17557	2.44778	0.251854	-1.20491
ARAP2	122	99	148	179	183	233	144	509	0.692815	0.525618	0.654629	0.890174	0.843595	1.20885	0.767748	2.71374	0.251854	1.03298
ICMT	461	433	464	488	730	699	1242	437	4.47109	3.92575	3.47475	4.07425	5.49713	6.11312	10.3065	3.80459	0.251854	0.766394
Capra_hircus_newGene_6328	33	40	113	37	0	13	30	20	1.2976	1.25584	3.46401	1.08143	0	0.387085	1.1221	0.602239	0.251854	-1.68222
PTN	122	221	457	1024	216	268	161	123	8.26554	13.9605	23.9526	59.9842	11.324	16.3429	9.27243	7.42988	0.251854	-1.15345
ZBTB48	1010	968	1315	1086	814	600	620	762	6.1427	5.50011	6.17804	5.69091	3.84402	3.29307	3.22809	4.16385	0.251854	-0.614628
ENSCHIG00000011732	520	669	636	576	386	383	418	324	34.643	41.6434	32.7355	33.0609	19.9551	23.0003	23.8226	19.3671	0.251854	-0.644398
SH2B1	834	869	1029	984	1728	1267	1674	1008	13.1501	12.8573	12.6222	13.4321	21.2421	18.0296	22.6283	14.3584	0.252034	0.631525
Capra_hircus_newGene_4989	373	110	128	269	69	80	65	167	6.76849	1.8496	1.75498	4.18116	0.961638	1.30899	0.971836	2.72628	0.252584	-1.21677
NFKBIB	350	454	555	355	695	480	461	1349	8.35187	10.1298	10.2395	7.29337	12.8752	10.3251	9.41343	29.0415	0.253379	0.85941
ARL4A	254	367	439	390	170	220	263	186	14.5197	19.6457	19.433	19.2786	7.54028	11.3502	12.888	9.54591	0.254042	-0.73442
FZD3	59	49	31	90	104	207	160	55	0.801439	0.619554	0.318731	1.07042	1.10724	2.56755	1.88166	0.669004	0.255295	1.20228
AAK1	155	62	189	193	373	188	293	252	1.6972	0.632795	1.61691	1.83631	3.19677	1.86852	2.76091	2.48886	0.255891	0.918917
ARL1	954	817	986	1236	1681	1742	1550	1166	64.3339	51.4673	51.3253	71.8229	87.9558	105.909	89.4305	70.6229	0.255891	0.641756
SARAF	1461	1393	1846	1217	2824	2479	1719	2258	9.41401	8.38482	9.24591	6.75814	14.1676	14.4075	9.4744	13.2698	0.255891	0.671084
RHOF	257	276	448	326	159	140	238	195	13.8099	13.869	18.6245	15.1206	6.63005	6.78633	10.9321	9.43023	0.255902	-0.775033
Capra_hircus_newGene_16037	29	64	36	45	21	23	15	17	2.16844	4.46753	2.04924	2.87805	1.18636	1.54109	0.939734	1.13799	0.255902	-1.1723
PTPRC	109	39	148	131	139	153	128	541	1.17706	0.387288	1.24283	1.22607	1.17104	1.50213	1.17979	5.31343	0.255902	1.26311
KALRN	1105	738	996	950	2343	951	1866	1224	4.54322	2.77144	3.09768	3.29572	7.50048	3.59131	6.58145	4.44765	0.255902	0.746552
ITPKB	518	642	917	890	778	875	1064	2340	5.88868	6.82081	8.04969	8.71199	6.86383	8.96845	10.3418	23.9124	0.255902	0.856777
FAM117B	231	390	374	358	218	151	235	180	1.46514	2.31444	1.83668	1.95815	1.07307	0.861693	1.27866	1.02656	0.256009	-0.74961
ENSCHIG00000009659	802	640	1029	995	1522	1306	978	1443	74.0071	55.0932	73.2697	79.0733	108.978	108.628	77.1341	119.623	0.256912	0.636976
ENSCHIG00000024340	595	1234	392	235	86	20	37	523	20.0523	38.5331	10.1248	6.81471	2.24381	0.5972	0.981501	15.7541	0.256912	-1.85811
SNX8	1845	1760	2283	990	833	447	728	1555	44.3086	39.4584	42.3279	20.4628	15.4738	9.66199	14.927	33.5411	0.256912	-0.910526
MGLL	3768	5317	5707	5544	3921	2970	3546	1872	114.808	148.243	134.425	142.464	92.7378	79.924	90.573	50.1826	0.256912	-0.698689
FBXO25	503	698	771	787	543	366	439	389	15.6414	20.2946	18.8119	21.1307	13.2175	10.4571	11.667	11.0616	0.257068	-0.632931
ORC4	591	692	884	869	1341	1273	1104	832	4.69954	5.39059	5.87808	6.53229	8.78941	10.1266	7.73969	6.76478	0.257271	0.618783
CNN1	229	270	443	331	576	1052	284	359	2.88394	3.17783	4.32132	3.59674	5.64812	11.9857	3.0712	4.07095	0.25773	0.88917
CD164L2	1049	1116	979	884	731	402	852	455	30.8283	30.6452	22.2239	22.372	16.6762	10.6495	21.4046	12.0001	0.25773	-0.725555
WTIP	223	222	257	262	475	615	343	221	5.98965	5.57149	5.32657	6.05525	9.9075	14.905	7.88623	5.33784	0.258063	0.794902
R3HCC1L	296	306	552	321	199	233	272	113	4.3178	4.16802	6.21075	4.02516	2.2448	3.05948	3.39138	1.47491	0.260235	-0.800435
ENSCHIG00000026059	460	412	889	242	439	149	208	233	9.89589	8.27796	14.7702	4.47074	7.32612	2.88271	3.82273	4.4928	0.26038	-0.927842
ARID5A	19	79	62	46	57	63	26	520	0.363969	1.42323	0.929248	0.761453	0.855426	1.08989	0.419458	9.08785	0.260514	1.80931
KIAA1614	269	375	611	324	251	227	237	204	2.73013	3.55969	4.78821	2.83304	1.97457	2.07595	2.05514	1.85609	0.260539	-0.719733
MRM1	164	206	211	274	88	140	125	105	0.950337	1.116	0.941235	1.36564	0.394372	0.729976	0.61628	0.542889	0.260539	-0.854705
Capra_hircus_newGene_15555	67	25	142	46	454	35	44	318	0.572609	0.202235	0.809178	0.279718	3.23029	0.252077	0.265107	2.55084	0.260882	1.65545
MESP2	41	49	60	49	18	18	38	13	1.28027	1.4113	1.43969	1.31748	0.434319	0.50305	0.99842	0.346499	0.261176	-1.15032
ENSCHIG00000019101	814	831	1305	1020	1533	1422	1444	1413	23.5173	22.4409	29.1018	25.4086	34.3902	37.057	35.6878	36.6895	0.261176	0.598599
ENSCHIG00000026342	595	492	568	701	862	1288	1122	551	64.7216	49.9679	47.6439	65.6459	72.7433	126.286	104.405	53.8223	0.261176	0.716635
TIGAR	291	240	340	404	674	485	427	433	6.50388	4.97991	5.83233	7.74127	11.6392	9.73075	8.11849	8.63495	0.261176	0.687042
MORF4L2	2010	1971	2437	2505	4459	3789	2936	2648	80.4974	73.744	75.3454	86.4365	138.565	136.824	100.581	95.2766	0.262012	0.652389
ENPP4	488	602	595	603	938	1118	1181	464	4.80011	5.40098	4.33926	4.91565	6.89766	9.55742	9.5827	3.94619	0.262012	0.713701
GHR	2521	4143	4444	4359	2073	1685	1384	3439	45.291	69.5321	61.6422	67.477	28.8985	27.2855	21.2708	55.5053	0.262012	-0.786623
OGFRL1	397	457	548	577	799	766	663	706	10.5253	11.3353	11.2438	13.2065	16.4609	18.3361	15.0719	16.8623	0.263369	0.606197
ZNF358	650	1303	1266	635	780	476	520	524	12.2854	23.8052	19.2674	10.5715	11.5781	8.39069	8.05715	8.54325	0.263369	-0.71656
NCKIPSD	422	487	920	426	404	181	345	340	6.80173	7.33875	11.4515	5.91448	5.04727	2.62428	4.75529	4.92644	0.264594	-0.768949
UROS	144	358	264	274	89	204	126	109	1.82309	4.24493	2.58205	2.99414	0.87192	2.33035	1.36472	1.24246	0.265596	-0.928542
ZNF24	528	569	837	748	1267	911	1068	762	15.387	15.4997	18.8559	18.7997	28.6696	23.9542	26.64	19.9593	0.265596	0.616956
RABL3	306	279	331	366	485	573	551	396	14.8979	12.6662	12.4284	15.3523	18.3005	25.1426	22.9429	17.3123	0.265596	0.671015
OGDH	26821	18295	21191	25483	49789	34020	41860	26937	224.884	143.381	137.21	184.14	323.973	257.205	300.259	202.987	0.265596	0.726298
ETS2	1709	1162	2609	1128	3392	1192	2059	6381	14.3782	9.13596	16.9499	8.17874	22.1503	9.04041	14.8167	48.2522	0.265596	1.04314
SIT1	168	151	158	269	222	392	523	214	10.2846	8.61916	8.7412	14.2105	10.5509	21.6462	27.4144	11.7877	0.265596	0.890932
SMARCC2	1600	2793	2849	2588	1433	1491	1728	1397	15.2769	24.9149	20.9999	21.2933	10.6155	12.8318	14.1134	11.9842	0.266369	-0.651992
Capra_hircus_newGene_9855	3635	5226	3104	5759	4358	19877	8515	4074	15.8125	21.2443	10.4268	21.59	14.712	77.9845	31.689	15.9271	0.266369	1.07839
CDNF	76	82	66	103	100	180	244	121	4.61881	4.6777	3.1169	5.42714	4.75029	9.9246	12.782	6.63657	0.266806	1.00589
MAPT	76	97	147	137	60	50	70	47	0.479433	0.557268	0.888118	0.755713	0.284762	0.279154	0.369521	0.269819	0.267486	-0.950885
ANKRD35	414	898	505	546	342	351	455	210	2.37676	4.8199	2.23898	2.69914	1.52281	1.81366	2.23581	1.08285	0.267486	-0.788998
CYP17	187	84	372	189	83	24	120	114	2.49866	1.03941	3.83453	2.17435	0.861177	0.284826	1.36357	1.3627	0.267486	-1.19978
ENSCHIG00000021109	27	107	212	27	11	0	20	51	0.347267	1.28752	2.12066	0.299779	0.102618	0	0.218692	0.589083	0.267486	-2.01985
CIZ1	692	1037	1215	985	611	767	485	590	10.1048	14.1028	13.5124	12.5187	6.7531	10.1319	6.07554	7.77069	0.267486	-0.630783
ENSCHIG00000005169	268	301	263	269	183	135	182	145	21.8681	22.9773	16.5666	18.9279	11.5867	9.93591	12.7109	10.6061	0.267486	-0.761761
ENSCHIG00000024144	166	29	258	222	237	74	432	1073	0.970648	0.157311	1.24939	1.11713	1.20556	0.389126	2.50586	6.26258	0.267486	1.5421
SYCP3	281	401	344	330	426	691	726	375	14.055	18.769	13.3203	14.2466	16.5703	31.2182	31.1173	16.8982	0.267486	0.737471
ZSWIM4	194	156	236	234	488	280	357	238	1.87625	1.40761	1.76002	1.94783	3.66583	2.44169	2.95866	2.06801	0.267486	0.75024
C16orf72	552	442	682	568	956	842	830	713	23.0355	17.2396	21.9775	20.4325	30.9864	31.7219	29.6685	26.7636	0.268396	0.6021
PLCD1	534	1368	1091	932	702	487	739	384	6.85757	16.4482	10.8336	10.3262	7.00676	5.63653	8.11023	4.42587	0.26845	-0.73244
ENSCHIG00000006615	58	27	97	79	56	141	96	289	0.949519	0.40321	1.23422	1.11659	0.708741	2.09978	1.35397	4.30172	0.26845	1.26239
CPXM2	48	64	99	95	41	29	27	45	0.583983	0.73347	0.935197	1.00368	0.384573	0.321908	0.284319	0.49632	0.269266	-1.04023
ZDHHC13	385	816	958	407	419	307	396	351	7.12366	14.1107	13.6769	6.46894	6.009	5.11576	6.25749	5.82335	0.269266	-0.748197
CMBL	6035	12943	9295	9895	6365	4871	6520	5019	97.4558	194.602	107.173	127.546	82.3149	88.3633	83.8903	67.3992	0.26945	-0.717206
ENSCHIG00000019224	1003	1254	1296	1145	841	780	784	661	44.8025	52.3532	44.7061	44.0749	29.1607	31.4157	29.9762	26.5454	0.269956	-0.590183
Capra_hircus_newGene_10161	35	72	63	95	25	22	35	36	1.13683	2.54379	1.73515	1.96412	0.612637	0.412589	1.03017	1.23983	0.270137	-1.10384
PYROXD2	110	105	81	120	78	35	38	54	1.53102	0.923626	0.4543	0.882358	0.679807	0.223866	0.389285	0.422473	0.270137	-1.02818
Capra_hircus_newGene_1717	122	159	105	271	86	62	114	56	9.1486	11.0041	5.97942	17.2504	4.83838	4.26177	7.25096	3.7219	0.270842	-1.02418
ZKSCAN1	456	334	742	552	1139	522	887	734	6.73417	4.6014	8.45962	7.02867	13.057	6.95521	11.2031	9.74807	0.270844	0.697949
TMEM44	172	328	288	236	81	188	136	131	4.43106	7.9123	5.73208	5.24725	1.61561	4.37298	3.00434	3.04376	0.270844	-0.881937
ENSCHIG00000024345	127	139	114	250	304	501	255	147	1.50114	1.54097	1.04534	2.55525	2.79409	5.3641	2.58141	1.56553	0.272844	0.958076
LRRC36	51	121	192	68	42	12	70	44	0.785426	1.76176	2.30492	0.901306	0.499294	0.163453	0.931333	0.615969	0.273628	-1.27474
RALGAPA2	899	1076	1884	1086	782	609	1001	602	3.4046	3.8056	5.51713	3.54368	2.29609	2.07887	3.24091	2.04824	0.273628	-0.663904
ALYREF	289	285	423	326	567	564	355	564	12.5865	11.4725	14.1407	12.0607	18.9382	21.8532	13.1188	21.9252	0.27432	0.674031
GRPEL1	1724	1265	1329	1911	2618	3827	2777	1416	91.1709	62.5064	54.2639	87.1162	107.491	182.55	125.689	67.2844	0.275199	0.7754
PTPRQ	10	0	19	31	48	83	51	11	0.04734	0	0.06879	0.127492	0.181804	0.364187	0.213841	0.047791	0.275199	1.75459
HMOX1	15231	2513	11868	1363	183118	342	3319	18562	285.02	43.7164	170.078	20.9066	2647.47	5.60333	52.3993	295.338	0.275611	2.60379
Capra_hircus_newGene_16771	22	39	115	116	66	193	130	241	0.414346	0.67718	1.66822	1.88554	0.962303	3.2721	2.09606	4.08554	0.275611	1.25401
Capra_hircus_newGene_2045	31	12	13	10	34	76	35	28	0.777344	0.287381	0.218058	0.24443	0.65296	1.68543	0.73698	0.771433	0.275611	1.34916
ENSCHIG00000007340	35	51	44	47	16	23	23	0	2.53283	3.50569	2.47223	2.95082	0.881945	1.53016	1.3917	0	0.276714	-1.49363
SREBF2	1954	1865	2549	2838	4061	3628	3067	3142	11.176	9.96592	11.2582	13.9911	18.0303	18.7173	15.0097	16.1507	0.278648	0.629329
Capra_hircus_newGene_2289	631	684	1007	665	508	240	522	506	65.4776	66.4048	80.7457	59.5346	40.9516	22.4261	46.3316	47.2075	0.278676	-0.705367
CDC123	2359	4201	5356	3395	2832	1496	1824	2747	80.7272	134.34	141.524	100.106	75.201	46.1602	53.3863	84.4798	0.278905	-0.726615
Capra_hircus_newGene_10981	962	1331	1455	1358	878	876	878	676	11.3486	14.6701	13.251	13.8033	8.03248	9.30981	8.86105	7.15746	0.279366	-0.589403
TSPYL1	515	491	920	644	1377	626	1241	791	13.703	12.202	18.9154	14.762	28.4551	15.0321	28.272	18.9208	0.279851	0.693736
PLN	94	23	75	103	116	84	567	61	20.4057	4.50874	12.4398	19.306	19.4387	16.4665	105.388	11.7924	0.280039	1.51345
CCDC183	73	131	111	172	60	40	95	30	1.59461	2.7219	1.8484	3.233	0.995873	0.805807	1.74074	0.564141	0.280179	-1.07663
WNT11	759	721	858	620	1349	1569	1672	490	5.17622	4.59379	4.52039	3.64057	7.14311	9.6531	9.76073	3.00022	0.280179	0.788375
ENSCHIG00000008443	173	191	224	200	325	385	257	296	6.23456	6.42074	6.2376	6.22904	9.11848	12.5272	7.92102	9.58884	0.280179	0.712787
ICA1	1042	1612	1771	1272	970	761	1014	885	15.3213	22.2854	20.2115	16.2787	11.0493	10.1149	12.7741	11.6505	0.280179	-0.608966
SERPINF2	64	36	94	128	20	27	27	57	1.53087	0.792878	1.73751	2.80333	0.358057	0.578567	0.550511	1.22435	0.280179	-1.20626
IL1R1	338	294	636	505	586	384	346	2489	5.82312	4.7868	8.4868	7.49681	7.87778	5.99134	5.10064	38.8052	0.280179	1.21347
PUDP	208	97	216	217	479	207	370	261	2.2272	0.968799	1.78094	1.99666	3.97673	1.99574	3.38498	2.50702	0.280402	0.848631
RUFY3	492	712	920	584	440	435	380	439	4.19161	5.9533	6.00335	4.09759	3.00006	3.19579	2.58818	3.26781	0.280402	-0.625689
HDC	588	1093	659	945	1336	1284	1748	918	10.2844	17.874	8.90593	14.2501	18.1342	20.2618	26.1641	14.4372	0.280402	0.702189
KIAA2013	1401	903	1636	849	2680	1132	1351	3466	18.3076	11.0268	16.5136	9.55344	27.1792	13.3331	15.1007	40.7079	0.280552	0.878718
RASD1	264	205	511	183	1158	150	393	724	10.9815	7.95674	16.4004	6.55163	37.3926	5.61686	13.9798	27.0762	0.280552	1.09595
SEMA4C	584	591	590	662	759	576	568	3134	4.0959	3.86739	3.1952	3.99911	4.1291	3.64338	3.40566	19.7507	0.280552	1.11686
TMEM266	560	499	401	783	1289	529	1862	542	3.75935	3.13076	2.07944	4.5289	6.71704	3.19913	10.7079	3.27191	0.28073	0.90871
Capra_hircus_newGene_4648	145	361	308	206	141	166	72	146	4.0548	9.48723	6.68091	4.97934	3.05862	4.20256	1.72985	3.68622	0.28073	-0.913236
Capra_hircus_newGene_16326	26	39	22	16	101	77	47	25	1.56804	2.20973	1.02387	0.824159	4.84862	4.27338	2.45111	1.33609	0.28073	1.24111
Capra_hircus_newGene_7205	59	85	111	96	50	51	44	27	1.06774	1.43321	1.55396	1.49481	0.696849	0.821607	0.674788	0.43194	0.28073	-0.982893
ENSCHIG00000019468	68	658	107	135	45	177	54	57	2.17034	19.7822	2.65972	3.72622	1.10685	5.12899	1.48703	1.64194	0.281161	-1.5387
Capra_hircus_newGene_4512	139	347	154	287	95	92	99	172	0.722999	1.69411	0.619942	1.28997	0.382615	0.430832	0.441055	0.808484	0.281161	-0.980939
ALDH1A3	1280	1695	1431	2591	3199	2728	3480	1881	7.71445	9.54647	6.65828	13.4592	14.961	14.8287	17.9463	10.1866	0.281161	0.715396
TGFBR2	1065	1492	1777	1940	3053	1775	1927	2972	22.2925	29.1755	28.7159	34.9822	49.5961	33.5023	34.502	55.9081	0.281161	0.680645
SLC9A9	92	100	140	187	66	73	47	73	0.612445	0.621529	0.717881	1.07382	0.340665	0.434811	0.2644	0.437254	0.281163	-0.945098
ENSCHIG00000023541	1316	944	2207	1386	5187	862	2088	2967	14.6916	9.84418	19.0233	13.3313	44.9457	8.67446	19.9357	29.765	0.281445	0.953802
ENSCHIG00000014481	73	137	130	132	53	43	86	49	2.94151	5.15335	4.03596	4.57234	1.64459	1.53738	2.9376	1.76198	0.281445	-0.982278
SYNE3	145	477	158	235	110	38	115	183	1.69704	5.23388	1.43257	2.37186	1.00195	0.402554	1.15395	1.92528	0.281445	-1.16723
ABCA7	100	93	147	176	235	190	202	242	0.520615	0.452954	0.59179	0.795616	0.952448	0.900062	0.903962	1.14152	0.281699	0.804009
STARD13	931	1386	1308	906	611	831	826	547	3.6585	5.12125	3.97827	3.07604	1.85655	2.96834	2.79809	1.93833	0.281699	-0.657007
Capra_hircus_newGene_15165	31	22	12	48	55	99	68	41	1.29581	0.827416	0.384106	1.71703	1.76577	3.73684	2.39002	1.51732	0.283159	1.21797
ENSCHIG00000000289	201	134	183	186	383	269	325	215	13.9473	8.63852	9.8154	11.125	20.6525	16.8482	19.282	13.4234	0.283159	0.762633
Capra_hircus_newGene_3467	2540	5583	1722	6277	892	2596	2636	1657	17.4684	35.8823	9.14513	37.2093	4.75729	16.1038	15.5122	10.2435	0.283159	-1.02037
SCOC	819	554	701	1007	1072	1539	1393	891	17.6101	11.1198	11.6407	18.6545	17.8762	29.8367	25.6257	17.22	0.283159	0.688442
DISC1	105	84	115	104	43	71	58	26	1.13218	0.868889	0.924491	0.946705	0.216803	0.762617	0.52402	0.20759	0.283159	-1.01778
ROBO4	2738	2746	2775	2965	4732	3069	3946	6222	12.4194	11.6142	9.6915	11.5864	16.6077	12.6259	15.2994	25.3886	0.284725	0.705211
SMAP2	168	125	199	257	249	315	202	565	4.49641	3.10872	4.11791	5.92621	5.16768	7.60427	4.62754	13.603	0.285816	0.893805
L2HGDH	1751	1214	936	1416	1999	3339	2781	1342	13.1326	8.5059	5.42198	10.2066	11.639	22.5897	17.8489	9.92387	0.287083	0.813206
NADSYN1	190	362	412	262	184	179	180	163	2.82646	5.07603	4.8171	3.38068	2.13617	2.4085	2.30869	2.1854	0.287974	-0.743999
Capra_hircus_newGene_7708	65	15	334	18	38	0	20	29	0.431265	0.089903	2.74301	0.133172	0.192502	0	0.182219	0.173427	0.288753	-2.15966
CNRIP1	323	437	811	502	331	295	279	324	6.6278	8.38062	12.8698	8.89292	5.27565	5.46223	4.90113	5.98512	0.288753	-0.67918
ERG	497	516	410	597	1157	640	547	932	11.7482	11.404	7.48913	12.1832	21.2489	13.6557	11.0667	19.819	0.288753	0.698496
ACSL5	2831	1476	3682	2807	6674	3235	3068	5073	39.6039	19.2866	39.774	33.836	72.4645	40.813	36.7133	63.7822	0.289438	0.772414
SLC7A1	242	146	1559	228	1551	218	400	4192	1.88794	1.05878	9.40034	1.52905	9.3973	1.5282	2.67193	29.4165	0.289438	1.74687
ENSCHIG00000010553	705	1602	1147	926	626	636	788	622	43.3253	92.2229	54.5179	49.0861	29.7575	35.2014	41.4109	34.1642	0.289438	-0.680996
PER2	556	979	1408	822	429	240	690	679	5.07362	8.35901	9.92556	6.47035	3.03651	1.96612	5.38766	5.54794	0.289864	-0.804519
RAB21	399	387	572	422	858	698	536	584	20.6165	18.6353	22.7816	18.8084	34.3846	32.5253	23.6905	27.0962	0.289864	0.618047
TAFA5	13	20	26	56	51	70	64	55	0.891541	1.3056	1.43726	3.41933	2.81784	4.49936	3.92871	3.50303	0.289864	1.13117
PDSS1	192	108	133	142	278	325	325	140	5.52852	2.6834	2.9477	3.5171	6.21893	8.42604	8.00493	3.60682	0.289864	0.88136
LGI4	141	149	90	111	65	79	44	62	3.00974	2.96959	1.46635	2.03027	1.06797	1.50252	0.790946	1.18262	0.290819	-0.984359
EPAS1	5563	6173	7575	5951	14900	4984	10758	11337	57.982	60.1078	60.9557	53.4405	119.739	46.6016	95.9051	106.173	0.29093	0.755663
LUZP1	370	440	516	438	804	664	631	526	3.5204	3.92333	3.79522	3.60064	5.95334	5.71092	5.14116	4.50568	0.29093	0.599721
NCF2	36	23	27	23	29	58	68	83	0.801443	0.471328	0.458843	0.433121	0.497302	1.17962	1.30924	1.69194	0.29093	1.14966
WWC3	942	1039	1482	1448	2527	1564	1581	1684	4.80154	4.94959	6.14186	6.69838	10.6404	7.58203	7.25936	8.12077	0.29093	0.620031
PRKG1	579	184	991	428	1310	392	1436	1026	14.3142	4.24869	18.9237	9.12012	25.1573	8.74789	30.3988	22.8189	0.29093	0.991528
Capra_hircus_newGene_604	17	30	38	20	45	52	35	87	0.065922	0.178561	0.153385	0.155233	0.182057	0.254122	0.163207	0.543093	0.290954	1.12778
MPZ	359	386	241	632	288	257	89	222	4.14581	4.16369	2.14853	6.28965	2.58302	2.67594	0.873293	2.30021	0.292039	-0.912911
ENSCHIG00000014255	643	501	638	694	1114	818	889	876	32.7778	23.8844	25.1356	30.5092	44.1203	37.6441	38.7869	40.142	0.292039	0.594238
TAOK3	656	1110	1272	937	809	509	637	563	5.11711	8.09385	7.66641	6.29822	4.89768	3.58109	4.25434	3.94847	0.292039	-0.618283
AGO4	513	607	1000	544	523	227	471	359	2.63649	2.91229	3.98398	2.4135	2.08758	1.05639	2.07044	1.65618	0.293292	-0.707596
EXT1	563	425	608	569	872	722	630	1096	5.77437	4.07294	4.82132	5.02891	9.54782	7.21702	5.53132	11.6597	0.293292	0.649077
ENSCHIG00000002384	4503	12457	5667	9716	3563	5957	5229	2892	153.338	396.396	149.007	285.133	94.1557	182.932	152.346	88.4956	0.293634	-0.850829
CD40	29	76	65	54	67	67	71	319	0.414086	1.01306	0.711769	0.663059	0.744889	0.855443	0.868655	4.10024	0.294249	1.31702
Capra_hircus_newGene_552	25	49	38	47	77	129	44	76	0.563984	1.1238	0.803281	1.02218	1.50477	3.36684	0.965916	1.74947	0.294249	1.07259
SUB1	2783	1892	2102	2775	3907	3556	4275	3395	250.773	159.258	146.227	215.432	273.208	288.899	329.498	274.909	0.294249	0.669222
ENSCHIG00000023552	683	2876	1306	1584	455	1486	655	566	9.61669	37.8492	14.1985	19.2289	4.96957	18.8728	7.89327	7.15889	0.294249	-0.990298
ASF1A	192	172	263	198	661	156	437	254	10.7997	9.04151	11.4192	9.55918	28.8399	7.88592	21.031	12.8182	0.294249	0.87776
LAMB2	8915	6998	9161	10743	18645	6384	21342	15696	57.0193	41.8193	45.2432	59.2095	92.549	36.8183	116.768	90.2218	0.294249	0.814794
Capra_hircus_newGene_11527	411	298	520	573	717	1116	756	374	1.59966	1.06768	1.73888	1.89603	2.29705	3.86248	2.57202	1.31782	0.294249	0.754012
ENSCHIG00000009550	509	537	634	665	956	1217	639	737	25.7793	25.3867	24.7668	29.0044	37.5737	55.5889	27.6885	33.5511	0.294249	0.627617
SHCBP1L	31	11	38	34	84	19	23	192	0.537419	0.164469	0.502981	0.504623	1.11938	0.287806	0.334249	3.0231	0.294249	1.54761
Capra_hircus_newGene_3164	1259	1499	1651	1480	3206	1096	2409	2960	4.38297	4.87317	4.43695	4.43844	9.70157	3.43958	7.17277	11.2281	0.294257	0.742596
Capra_hircus_newGene_11655	202	157	405	175	139	154	129	2425	6.84517	4.96528	10.605	5.11219	3.6569	4.70871	3.726	74.0543	0.295262	1.74165
PYGM	230	215	833	247	1943	317	492	475	1.54227	1.35238	4.3166	1.42267	10.1192	1.91798	2.82267	2.86271	0.295429	1.13588
Capra_hircus_newGene_1523	34	44	44	48	16	13	24	25	1.66906	2.37742	1.6059	2.26681	0.563786	0.680688	0.899292	1.28509	0.296795	-1.07541
BNIP3	7820	7522	9566	3808	5282	1896	3949	4758	464.934	417.837	439.153	195.088	243.719	101.599	200.832	254.194	0.296883	-0.842426
BLOC1S2	223	344	382	375	196	209	154	221	16.374	23.5931	21.6313	23.6956	11.1203	13.8255	9.63383	14.5268	0.296883	-0.711159
ENSCHIG00000024752	462	562	589	623	806	857	886	711	16.4403	18.6873	16.1835	19.1036	22.2677	27.501	26.9601	22.7357	0.296883	0.576582
RALY	3706	6257	6720	4969	3400	3371	3751	2932	107.581	169.699	150.61	124.282	76.5955	88.2369	93.1359	76.4718	0.297657	-0.642143
ENSCHIG00000000053	1995	2517	2674	1732	1713	1069	1546	1293	11.3309	13.2789	11.6856	8.45572	7.46246	5.4083	7.58242	6.52105	0.298522	-0.64653
UQCC2	654	1076	1045	794	552	663	566	510	55.0464	84.5995	67.9172	57.5879	36.059	50.2898	40.6933	38.5208	0.298525	-0.601987
TM7SF2	184	385	218	303	129	187	178	106	5.05034	9.88857	4.61805	7.16981	2.75208	4.64046	4.17608	2.61948	0.298542	-0.839236
TKT	31244	43893	30470	29399	37383	14039	14182	12127	385.164	505.559	290.028	312.29	357.638	156.052	149.552	134.344	0.298542	-0.828019
TLN2	393	687	626	1003	394	458	381	405	1.79214	2.91043	2.20428	3.9221	1.38534	1.87845	1.47709	1.64751	0.298542	-0.67331
Capra_hircus_newGene_10052	225	237	437	370	94	123	316	61	1.13607	1.11899	1.70778	1.61386	0.369122	0.558017	1.36806	0.277487	0.298616	-1.02632
CNR1	40	35	30	53	3	31	17	2	0.966189	0.795634	0.555218	1.11104	0.050971	0.660571	0.35421	0.03974	0.298784	-1.54347
CRYBG1	2767	2879	3392	4208	2983	1152	2445	1302	14.8066	14.3954	14.0146	19.401	12.3878	5.55806	11.1908	6.26065	0.298784	-0.734773
LMCD1	631	757	528	942	1350	1340	1607	541	5.22006	5.85472	3.37428	6.72029	8.6779	10.0095	11.3833	4.02295	0.299036	0.761657
RCHY1	270	288	430	336	619	504	429	440	9.07519	9.03074	11.1578	9.73207	16.1521	15.2661	12.3193	13.2946	0.299036	0.627984
SLC30A1	843	462	985	785	1423	828	777	2224	4.59206	2.35107	4.14282	3.68585	6.0176	4.06739	3.61889	10.8928	0.300103	0.818671
Capra_hircus_newGene_1214	42	8	26	19	61	87	47	36	0.778115	0.111967	0.470695	0.356611	0.937253	1.80264	0.702253	0.813062	0.300103	1.26025
SDS	459	70	525	185	525	362	421	1518	11.2092	1.59974	9.82535	3.88897	9.25022	7.8801	8.17562	30.9684	0.300849	1.25243
Capra_hircus_newGene_3298	771	810	766	1031	657	479	613	454	4.45028	4.36708	3.41191	5.12763	2.94256	2.49311	3.02573	2.35548	0.300849	-0.602186
Capra_hircus_newGene_9692	192	102	463	270	388	247	264	1168	0.298395	0.148155	0.557923	0.362587	0.469231	0.346795	0.351641	1.63829	0.300987	1.13459
PPP3CA	702	616	1127	1127	1703	1044	1133	1440	15.7996	12.9253	19.5938	21.8634	29.7554	21.197	21.8125	29.1327	0.302565	0.625166
ENSCHIG00000024774	225	407	346	344	204	153	159	250	7.41167	12.5662	8.81983	9.78541	5.2176	4.54997	4.47398	7.42088	0.303025	-0.746014
PLAU	399	283	418	423	493	735	532	582	5.63801	3.74135	4.56312	5.15936	5.42999	9.37247	6.43233	7.41944	0.303025	0.654257
Capra_hircus_newGene_8765	1086	929	1683	949	1727	1328	1662	2442	35.8087	28.6093	42.8502	26.9728	44.2106	39.4727	46.8968	72.3862	0.303025	0.679027
PLIN1	31828	74259	44022	57239	23948	41919	33827	15404	228.025	497.075	243.521	353.36	133.146	270.807	207.308	99.1742	0.303025	-0.824124
LRRC47	694	977	1495	814	694	527	649	627	13.1303	17.2862	21.8596	13.2755	10.1977	8.99775	10.4917	10.6575	0.303025	-0.614049
YPEL2	197	451	317	291	240	184	157	146	16.4134	35.2118	20.3949	20.9023	15.5117	13.8157	11.221	10.9445	0.303025	-0.770507
ANGPTL4	2407	5388	2217	3935	440	1070	1564	3140	67.0501	140.25	47.6804	94.4564	9.51295	26.8722	37.2631	78.6032	0.303025	-1.11244
MAP2K1	987	1048	1171	1450	2085	2048	1320	1560	19.1832	19.1515	17.6516	24.291	31.0607	35.4569	21.7112	27.1078	0.303025	0.617869
SLC50A1	416	470	690	510	338	190	395	329	21.0969	22.3045	27.0455	22.3037	13.3095	8.69892	17.1577	15.0201	0.303031	-0.687432
EIF3D	5011	6664	10654	6088	4774	3085	4306	4872	100.751	125.183	165.402	105.474	74.4914	55.9175	74.0468	88.0316	0.303031	-0.675856
Capra_hircus_newGene_9602	64	112	104	103	65	29	56	41	2.34912	4.25349	3.647	3.77052	2.2112	1.05409	1.8725	1.50927	0.303031	-0.973669
TRIM63	82	10	1171	266	40	4	0	152	2.55036	0.284662	28.2598	7.14705	0.967757	0.102038	0	4.25292	0.303031	-2.70697
Capra_hircus_newGene_4508	86	96	91	66	41	69	11	27	0.358601	0.374137	0.294045	0.237409	0.131291	0.258241	0.037924	0.101609	0.303031	-1.18672
ENSCHIG00000010879	103	187	105	86	201	209	168	319	4.48423	7.62466	3.55531	3.23676	6.81534	8.25789	6.30062	12.5677	0.303216	0.914408
TNIP2	187	301	353	256	128	132	102	228	4.99491	7.53425	7.31059	5.9118	2.66267	3.18057	2.32846	5.47513	0.303216	-0.828945
ELL2	694	879	689	436	1154	706	598	2873	4.02444	4.76553	3.08685	2.17906	5.19483	3.69251	2.96748	14.9851	0.303753	1.01297
YIPF1	815	1090	991	1298	1584	1499	1495	1602	5.29685	6.51283	4.9306	7.44519	7.8339	8.89031	8.3969	9.13744	0.303767	0.592991
CHL1	233	291	143	350	160	88	129	170	0.940435	1.0814	0.437049	1.19904	0.49291	0.31341	0.437108	0.60712	0.303855	-0.890095
DCP1A	142	169	330	228	494	196	284	471	2.7708	3.07968	4.97337	3.82869	7.48714	3.4386	4.7379	8.26162	0.305029	0.800996
ENSCHIG00000010313	4528	4697	6370	4560	4468	2051	2723	3214	60.8484	58.965	66.0924	52.7976	46.586	24.85	31.2932	38.8098	0.306126	-0.670197
Capra_hircus_newGene_4847	59	73	102	27	39	14	30	32	0.944417	1.36645	1.6074	0.412173	0.549975	0.221491	0.405499	0.567275	0.306126	-1.14799
LRRC8C	65	123	83	86	150	122	93	364	0.8993	1.60554	0.89858	1.03198	1.62447	1.53317	1.10546	4.58151	0.306922	1.07757
EEF1D	13190	16071	16215	16079	11577	8131	10281	9083	245.878	292.594	233.082	248.53	167.275	137.19	164.748	152.251	0.30706	-0.633179
Capra_hircus_newGene_548	108	2	44	19	181	128	73	192	0.851175	0.072129	0.207275	0.178391	2.3266	1.32908	0.385662	1.0763	0.30751	1.6616
Capra_hircus_newGene_1061	36	60	53	37	95	51	122	100	0.560164	1.20774	0.831497	0.537194	1.21971	1.15936	2.3229	1.44584	0.30751	1.01389
KDELR1	1775	2138	2767	1930	1654	1243	1364	1297	95.4521	107.826	115.478	89.8848	69.318	60.4309	62.9414	62.8895	0.30751	-0.596043
RERE	1475	1277	1797	2205	3362	1861	2359	2805	9.8375	8.04425	9.49369	12.6859	17.377	11.2252	13.4751	16.8262	0.308113	0.653773
HSD17B12	868	538	562	1046	1085	1859	1191	886	31.2163	18.0501	15.5905	32.3975	30.2548	60.2883	36.6447	28.6234	0.308113	0.743923
F5	88	127	57	45	74	164	198	253	0.478495	0.643121	0.238514	0.207943	0.312813	0.80272	0.923083	1.23761	0.309073	1.12437
PSMD3	1900	1684	2775	2063	4757	2924	2163	3204	40.9445	33.9154	46.189	38.3116	79.5759	56.8297	39.8625	62.0636	0.309728	0.660959
ENSCHIG00000024655	230	17	97	73	109	19	110	1606	7.26722	0.474703	2.36638	1.98376	2.6592	0.525962	2.96931	45.7101	0.310398	2.16545
BTBD8	117	150	304	212	121	79	137	70	0.995582	1.19534	1.99811	1.5572	0.797082	0.603076	0.996437	0.535764	0.310398	-0.874146
PIGC	1159	1130	1417	1123	2129	1995	1755	1341	44.837	40.8597	42.34	37.4353	63.9278	69.6126	58.0905	46.6173	0.310431	0.599136
ALPK1	332	334	432	409	285	156	218	261	1.84741	1.79834	1.92152	2.03152	1.27388	0.777735	1.03594	1.30882	0.310431	-0.679146
MAPK1IP1L	354	404	628	463	985	509	450	963	16.9256	18.0501	23.2013	19.0797	36.5501	21.9514	18.4049	41.3852	0.310431	0.702353
Capra_hircus_newGene_8686	219	6	417	128	585	392	366	652	0.775083	0.07229	1.16493	0.366553	1.51019	1.22717	1.08482	1.94864	0.310431	1.45987
ITGA11	258	133	911	334	317	143	69	184	2.48405	1.19167	6.78703	2.77654	2.37092	1.2374	0.567621	1.5905	0.310784	-1.10147
NAA40	152	134	195	206	352	271	300	194	5.91101	4.88671	5.8813	6.90914	10.6531	9.53766	10.0215	6.81414	0.310784	0.728011
SIGLEC1	83	46	262	92	207	131	122	575	0.546561	0.280998	1.34451	0.52503	1.06612	0.782382	0.690197	3.43309	0.310784	1.24006
ENSCHIG00000021042	273	466	338	281	196	230	211	176	11.7448	18.7204	11.2192	10.4199	6.53789	8.92557	7.75933	6.80746	0.310784	-0.721573
ENSCHIG00000021886	146	64	172	201	175	184	132	769	0.736768	0.301088	0.671485	0.878168	0.685702	0.840363	0.571758	3.50318	0.311106	1.20121
Capra_hircus_newGene_11313	26	110	81	40	277	15	205	189	0.46186	1.17091	1.21891	0.653919	1.50969	0.256302	1.26398	1.41702	0.313142	1.44353
Capra_hircus_newGene_11258	29	33	29	56	110	26	64	126	0.351885	0.361048	0.286198	0.609268	1.12257	0.3156	0.6961	1.467	0.313142	1.17854
ENSCHIG00000025653	159	147	299	178	236	184	196	955	3.65068	3.15028	5.30978	3.53362	4.2089	3.81992	3.85648	19.7865	0.313142	1.10753
SAMSN1	28	65	89	32	75	33	29	505	0.283875	0.623543	0.701513	0.278962	0.597046	0.304485	0.249991	4.67045	0.31399	1.71341
METTL5	393	655	701	690	323	356	448	388	11.6813	18.2223	16.1137	17.6924	7.44348	9.5489	11.4073	10.3737	0.314913	-0.630659
LARP6	930	460	1898	478	535	106	377	662	14.1925	6.5518	22.3663	6.28004	6.32791	1.45267	4.91025	9.06886	0.314913	-1.08706
TDRD7	430	685	757	532	378	303	377	440	4.55433	6.70919	6.2189	4.80258	3.09209	2.88811	3.42712	4.19072	0.314913	-0.633751
RDH5	17	11	37	13	26	42	60	38	0.595179	0.354505	1.02744	0.389055	0.717237	1.36812	1.82679	1.20773	0.315116	1.16657
Capra_hircus_newGene_11351	1078	1202	1457	928	703	441	997	727	13.2546	13.8144	13.8528	9.82048	6.72043	5.02881	10.5873	8.16167	0.315813	-0.669029
NME7	1242	766	1042	1299	3065	933	1977	1461	22.5215	12.9807	14.5935	20.2963	43.1473	15.264	30.6767	23.8125	0.315897	0.763724
PRRG2	31	55	42	64	21	15	30	23	1.57418	2.63643	1.65689	2.81004	0.812087	0.657028	1.30274	1.06758	0.315998	-1.0654
HNRNPA2B1	11883	8171	11682	12700	17216	17833	15525	18105	284.766	181.953	217.415	263.671	325.984	381.31	320.926	387.631	0.316339	0.653942
ANKRD37	77	169	65	67	27	57	61	24	1.24749	2.56298	0.815113	0.931721	0.335536	0.832601	0.848082	0.348315	0.316437	-1.16295
NIPSNAP3A	929	3377	1588	1992	452	1789	875	810	43.5566	147.901	57.4901	80.4568	16.4424	75.6154	35.0774	34.1073	0.316878	-0.963537
NECAP1	1595	1508	1814	1634	2592	2742	2287	2114	20.1431	17.6918	17.8886	17.8068	25.3729	31.0141	24.5949	24.6014	0.317432	0.593951
ARID4A	569	654	1110	814	519	501	582	395	5.21036	5.5993	7.85228	6.42425	3.68908	4.13962	4.55897	3.25081	0.319494	-0.598221
RNF128	190	156	152	119	263	233	387	201	1.87634	1.43773	1.15517	1.01402	2.01698	2.07802	3.2778	1.78514	0.32153	0.807883
TXNDC12	1717	1507	1663	1526	2671	3288	2274	1752	12.9451	10.6135	9.67998	9.91491	15.628	22.3564	14.6656	11.868	0.321743	0.646264
IVNS1ABP	8683	7884	14842	8494	4756	2015	7078	7349	162.44	140.116	217.093	136.664	69.3555	34.4984	114.1	125.489	0.321743	-0.846556
DDX39A	215	163	280	142	287	429	197	450	5.37442	3.88979	5.68017	3.08989	5.86824	9.58578	4.41835	10.6813	0.322518	0.812854
ENSCHIG00000019219	58	43	92	110	176	71	154	170	0.962214	0.663379	1.18608	1.57397	2.28177	1.06302	2.19304	2.53907	0.322544	0.971262
SLC25A22	190	258	317	272	258	110	102	114	4.85741	6.15373	6.25914	5.98968	5.11697	2.53212	2.21905	2.61739	0.322551	-0.808941
ZNF646	422	395	569	477	231	246	443	183	2.62667	2.2997	2.73862	2.55883	1.11436	1.38215	2.35716	1.02255	0.324624	-0.716685
Capra_hircus_newGene_4791	533	384	531	655	1135	851	730	541	3.72049	2.50692	2.86184	3.94326	6.15704	5.36462	4.36353	3.39534	0.32599	0.639603
KIAA0408	23	135	80	50	36	26	33	29	0.352748	1.97452	0.959232	0.671015	0.43066	0.35993	0.431154	0.401079	0.326282	-1.17548
Capra_hircus_newGene_15548	112	191	101	98	176	336	151	276	1.12748	1.80078	0.78429	0.943512	1.3801	3.06597	1.30128	2.50725	0.327403	0.915204
NSUN5	241	361	479	342	220	229	227	194	5.99011	8.38841	9.20155	7.33726	4.25151	5.13003	4.83568	4.32726	0.327403	-0.655203
CD9	3242	5246	7069	3405	2432	1895	1928	4289	32.2071	48.7204	54.2339	29.1488	18.7743	16.9639	16.43	38.4002	0.327403	-0.773949
CARD11	118	697	909	548	218	188	182	443	0.910637	5.02437	5.42722	3.6595	1.3247	1.32919	1.20629	3.0669	0.327403	-1.02175
ACD	319	575	626	446	356	244	304	312	8.01332	13.4903	12.1209	9.64552	6.9346	5.50633	6.51393	7.03346	0.327403	-0.647772
IRS2	746	1166	1844	1051	2551	1100	1046	3593	5.86364	8.5692	11.1971	7.11973	15.5705	7.79913	7.0363	25.4041	0.327995	0.863214
Capra_hircus_newGene_13435	209	264	355	210	720	72	604	733	3.91321	4.66634	5.00751	3.35816	10.6951	1.25476	9.56569	12.3655	0.328131	1.07775
HSPA13	353	214	327	243	507	325	298	875	5.71403	3.23059	4.08024	3.37964	6.37211	4.7332	4.12159	12.7354	0.328242	0.845104
NRK	275	693	343	1192	209	601	169	180	1.16796	2.75671	1.13114	4.39045	0.689484	2.31827	0.616061	0.689094	0.328242	-1.0611
CLMN	50	111	60	50	22	49	36	14	0.571213	1.12041	0.492884	0.486228	0.176577	0.467905	0.338944	0.130856	0.328242	-1.14963
UBE3D	136	318	293	250	99	167	157	121	2.11958	4.63096	3.54873	3.41642	1.20267	2.4146	2.15576	1.75152	0.328802	-0.81504
DCLK3	112	474	70	328	7	2	197	12	1.62597	6.46333	0.776932	4.11953	0.068129	0.026212	2.45989	0.150163	0.328908	-2.15436
Capra_hircus_newGene_5087	367	336	476	382	1013	291	669	589	1.03156	0.848515	0.949442	0.848868	2.06171	0.676558	1.4782	1.36697	0.328908	0.729495
C7orf31	36	22	81	27	167	22	72	128	0.693772	0.386132	1.20508	0.445955	2.52089	0.373833	1.19619	2.22357	0.330074	1.28717
ENSCHIG00000010679	1230	1197	2447	688	1356	379	610	685	24.5507	22.0382	37.6804	11.6943	20.983	6.71688	10.3123	12.2902	0.330074	-0.845811
CASP8	423	481	684	461	331	309	312	347	2.36671	2.53003	2.97957	2.22126	1.43234	1.56235	1.49831	1.68446	0.330977	-0.609795
Capra_hircus_newGene_2354	91	58	89	102	151	98	356	89	0.950935	0.663178	0.779299	0.931622	1.24358	0.925113	3.19662	0.839972	0.330977	1.05113
EPHX2	4146	7344	4337	8112	7929	10847	14495	6705	75.0585	124.221	60.6737	126.592	111.407	177.169	224.592	109.033	0.332526	0.76649
Capra_hircus_newGene_11011	178	272	325	185	72	162	146	135	1.62023	2.25346	2.57865	1.48754	0.518472	1.30004	1.20696	1.07831	0.332796	-0.835893
STX4	409	567	672	527	341	403	349	296	15.853	20.5693	20.1293	17.6158	10.2701	14.1133	11.5738	10.3069	0.332796	-0.603374
WNK1	5261	5327	6086	6013	10232	10073	8959	5645	25.5566	24.7472	22.9237	25.1229	38.82	44.3137	37.4128	24.9097	0.332796	0.638136
Capra_hircus_newGene_13566	179	207	261	239	106	141	159	101	1.99344	2.45592	2.15474	2.71005	0.884133	1.65026	1.54809	1.03103	0.332796	-0.759852
ZSWIM1	173	125	167	168	370	280	274	155	4.06651	2.74324	3.01846	3.40519	6.7439	5.92893	5.50524	3.26392	0.332796	0.769833
NOS3	6015	2736	4594	5566	4811	7483	12616	7695	58.1013	24.689	34.2614	46.3302	36.0624	65.1785	104.248	66.805	0.332796	0.810256
ENSCHIG00000025307	27	13	46	15	37	32	26	159	0.1512	0.070254	0.203595	0.074945	0.163418	0.164929	0.126255	0.829185	0.333125	1.42638
GYG1	1237	898	789	773	3667	1388	982	996	36.3949	24.6829	17.9051	19.5905	83.7206	36.8231	24.6979	26.3376	0.333702	0.866406
ENSCHIG00000009535	163	197	222	151	117	104	81	113	23.1607	26.1717	24.3051	18.447	12.8923	13.3246	9.85724	14.3429	0.333702	-0.790848
Capra_hircus_newGene_7166	60	65	198	41	18	0	41	45	1.42484	1.53951	3.91771	0.807345	0.281819	0	0.887254	1.14179	0.333702	-1.67979
TTC39B	32	23	29	49	74	70	92	35	0.599782	0.399177	0.420189	0.806648	1.0938	1.20166	1.50031	0.591728	0.333815	1.04338
PSMD1	2912	2494	3176	3788	6268	5543	3750	3524	30.5762	24.4629	25.7482	34.2714	51.0769	52.4872	33.6821	33.2525	0.333815	0.641673
ENSCHIG00000021587	200	197	245	249	459	324	311	283	13.8558	12.7745	13.1222	14.9058	24.7155	20.2735	18.4338	17.6642	0.33391	0.648391
NACC1	315	199	368	411	687	576	367	414	6.34365	3.74638	5.72131	7.13861	10.7518	10.4835	6.32679	7.49895	0.333947	0.686114
ZNF32	282	376	488	342	172	279	271	164	10.9363	13.6185	14.607	11.4226	5.17778	9.72669	8.99091	5.71263	0.333947	-0.696118
ENSCHIG00000018267	135	136	202	200	341	112	326	394	5.3607	5.17084	6.21441	6.87478	10.5818	4.02153	11.1227	14.18	0.334911	0.851837
EVC	152	225	403	397	186	136	175	163	1.75489	2.43174	3.64815	4.02354	1.69168	1.42721	1.73512	1.70863	0.334911	-0.756468
AK4	263	152	171	245	362	422	402	224	11.3491	6.13779	5.71388	9.13345	12.1388	16.4419	14.8652	8.70191	0.334911	0.756561
FEZ2	538	1018	968	1132	536	689	529	562	17.5151	30.9903	24.4055	31.9778	13.5662	20.3554	14.7109	16.5321	0.334911	-0.60559
BRI3	455	530	574	448	430	329	267	262	41.9367	45.675	40.872	35.5872	30.7709	27.3339	21.0151	21.6888	0.334911	-0.62583
Capra_hircus_newGene_50	90	48	86	40	98	98	101	245	1.06425	0.46519	0.691272	0.35589	0.830394	1.11627	0.899463	2.48747	0.334911	1.07113
SLC6A17	76	26	8	51	331	83	130	14	0.415057	0.131906	0.032338	0.240115	1.41011	0.410858	0.607503	0.068393	0.334911	1.66064
Capra_hircus_newGene_14307	52	46	139	41	174	95	107	147	0.645236	0.655923	1.15359	0.407501	1.53695	0.96964	1.0531	1.58824	0.334911	0.987399
SPR	718	1022	844	898	540	713	600	398	14.3583	19.0971	13.0341	15.4621	8.37305	12.8568	10.2554	7.14912	0.334911	-0.608447
TEC	173	167	159	45	662	229	194	137	3.14518	2.82632	2.22841	0.700304	9.35448	3.76275	3.01497	2.22848	0.334911	1.10736
GPR1	59	61	40	130	33	54	20	23	1.90172	1.8323	0.981532	3.61984	0.807137	1.54965	0.546749	0.659419	0.334911	-1.13417
RNASEH2A	1111	1647	863	1328	556	1108	571	738	27.4291	37.3126	16.4902	27.6358	10.292	24.506	12.0746	16.7708	0.334911	-0.723583
P2RY2	53	106	79	41	40	48	26	8	1.61283	3.00142	1.84834	1.06335	0.923876	1.30904	0.653101	0.215179	0.334911	-1.19074
CDH19	251	320	164	233	214	120	115	104	1.34688	1.60904	0.680249	1.08134	0.891092	0.581537	0.527335	0.496057	0.334911	-0.83832
SELENBP1	4194	4067	6251	5973	2124	4093	3495	2698	86.2639	78.1289	99.2913	105.832	33.895	75.91	61.4799	49.852	0.334911	-0.664516
PCOLCE2	1521	921	949	2051	1083	831	665	785	12.3713	6.99847	5.95831	14.3723	6.8308	6.09354	4.62199	5.73551	0.334911	-0.693752
SERPINB9	177	436	318	355	971	358	414	442	4.58068	10.5745	6.37087	7.93078	19.5574	8.35766	9.17667	10.3114	0.334911	0.775398
TEX264	1482	1688	2615	1093	1252	1081	991	988	13.4025	14.2569	18.255	8.51348	8.78082	8.81326	7.6649	8.02688	0.334949	-0.632317
CYBA	678	970	763	1150	410	585	409	755	40.6963	54.414	35.35	59.5144	19.1009	31.6633	20.9765	40.7313	0.335313	-0.675877
Capra_hircus_newGene_1601	35	43	56	33	10	22	23	21	0.760192	0.885556	0.957949	0.627691	0.164225	0.431365	0.434326	0.413966	0.335767	-1.07484
ENSCHIG00000018729	6	0	48	15	4	33	64	149	0.136477	0	1.10717	0.308593	0.066694	0.914165	1.77333	4.46191	0.335865	2.08043
EMP1	3581	4900	4194	4208	12513	4574	3280	9402	34.823	44.5254	31.4875	35.2624	94.4366	40.1071	27.2821	82.1741	0.335865	0.823628
Capra_hircus_newGene_2234	56	76	65	73	11	2	2	61	1.03531	1.27064	0.635296	1.23003	0.148283	0.016349	0.019814	0.783069	0.335865	-1.74468
ENSCHIG00000015407	73	75	60	76	213	110	207	52	1.99707	1.93316	1.26951	1.78779	4.55782	2.7196	4.87557	1.27784	0.335865	1.01588
Capra_hircus_newGene_17487	140	216	207	270	114	127	113	119	1.13495	1.63759	1.30133	1.8934	0.714976	0.929416	0.785874	0.869008	0.336075	-0.770245
ENSCHIG00000011608	93	77	97	89	101	309	190	90	8.41523	6.47865	6.74638	6.9596	7.11194	25.2926	14.7405	7.27575	0.337857	0.982507
TGFBI	504	1470	6225	1814	1249	1229	474	1250	2.73699	7.46906	26.1477	8.50028	5.26966	6.02888	2.20238	6.11083	0.337996	-1.0943
SEH1L	953	850	1179	963	1489	1332	1309	1538	26.6742	22.0993	25.4111	23.2681	32.4014	33.3144	31.6477	38.983	0.338495	0.556112
CALCRL	1163	2582	2465	2507	4264	4039	4697	1470	6.89461	14.0353	11.4146	13.0067	19.8845	22.0052	23.9771	7.98316	0.338495	0.768772
NABP1	120	154	160	206	249	578	366	74	6.68513	8.05035	6.90667	9.91758	10.8076	29.1531	17.5281	3.67335	0.33952	1.01865
PTGR1	389	696	851	995	400	453	483	462	7.57777	12.5636	12.8119	16.6707	5.86855	8.25416	7.75094	8.06533	0.340425	-0.634136
DESI1	163	137	261	178	338	326	285	214	11.0934	8.71857	13.7098	10.4672	17.8679	20.0314	16.6251	13.1197	0.340425	0.695988
HSF4	105	150	229	106	64	122	49	58	0.59488	0.792104	1.0053	0.517768	0.278711	0.620614	0.236365	0.29561	0.340425	-0.947918
CRYL1	703	814	1673	651	697	475	629	546	13.0068	14.0809	23.9279	10.3815	10.0061	7.92077	9.96529	9.08023	0.340425	-0.645167
TMEM120B	1452	1225	3273	890	580	112	482	1577	49.2542	38.8218	85.7186	25.9995	15.2599	3.42391	13.9806	48.0765	0.340425	-1.20898
TRMT10C	653	753	861	704	1332	1405	975	731	17.6299	18.9908	17.9527	16.3732	27.9083	34.2167	22.5181	17.7305	0.340425	0.600388
KLHL21	611	552	902	582	608	229	318	454	11.7745	9.93539	13.4327	9.67192	9.09908	3.96692	5.23214	7.85942	0.340425	-0.689174
TMX4	638	570	955	831	1235	990	922	1134	10.527	8.77893	12.1648	11.8088	15.8124	14.7347	13.0151	16.8187	0.340896	0.561851
PPP1R9B	946	1355	1621	1281	816	859	932	821	13.3316	17.834	17.6356	15.5508	8.91686	10.9071	11.2267	10.3792	0.341635	-0.552755
EDEM3	279	215	389	449	561	489	546	412	3.54166	2.55549	3.8159	4.92211	5.54215	5.60268	5.94423	4.71092	0.343342	0.637054
ADM	12820	11444	32148	6700	5939	1753	3759	14462	143	119.416	278.334	63.5687	50.2305	17.3786	34.8714	141.107	0.343342	-1.17554
CDH20	199	338	453	354	705	477	673	273	1.49854	2.37714	2.62891	2.29437	4.11468	3.23435	4.33355	1.84222	0.343825	0.706917
HACL1	1307	3608	1399	2335	800	1208	1462	1404	8.15749	21.4925	6.74693	12.8774	3.93092	7.41871	7.98302	8.09659	0.344033	-0.800173
ENSCHIG00000012102	5242	5585	3767	7084	6768	10174	11947	6604	167.944	167.193	93.1759	195.583	168.286	293.947	327.43	190.132	0.344932	0.723999
XRCC5	379	386	464	515	290	330	275	216	5.18904	4.94804	4.9142	6.08626	3.08558	4.07459	3.22301	2.65243	0.344974	-0.619565
MDM2	1026	876	1171	937	2811	978	1456	1210	23.9812	19.1158	21.1263	18.8606	50.9897	20.61	29.119	25.4099	0.344974	0.682915
RABEPK	357	381	516	335	295	177	272	246	10.951	10.9405	12.2371	8.87274	7.02285	4.89047	7.13563	6.78566	0.344996	-0.650288
PLXNA2	1173	919	1132	860	1908	1545	1366	1331	3.60847	2.6416	2.83455	2.31566	4.55438	4.28505	3.59423	3.79104	0.345412	0.592857
HESX1	131	76	86	101	507	101	139	120	5.58694	3.03705	2.83217	3.72576	16.8395	3.86953	5.08687	4.60308	0.345412	1.07831
PPP1R1A	483	423	308	471	1065	441	563	725	34.1394	27.9324	16.8148	28.6172	58.4055	28.0871	34.019	46.0554	0.345584	0.709118
SLCO2A1	419	544	625	594	1049	682	597	864	7.4762	9.06296	8.61946	9.13232	14.5471	10.9835	9.12143	13.8851	0.345584	0.58262
FAM170B	32	26	0	68	76	188	264	5	1.26167	0.942187	0	2.31323	2.34178	6.71291	8.97533	0.174433	0.345584	2.06511
Capra_hircus_newGene_1961	217	271	390	277	465	400	316	565	1.41189	1.61355	1.97106	1.56332	2.35961	2.33499	1.75127	3.32051	0.345638	0.65299
PROZ	15	80	107	32	12	4	32	31	0.388355	1.95627	2.17236	0.714358	0.245245	0.087863	0.718022	0.722615	0.345869	-1.44533
SPIDR	1720	1436	1723	1144	2182	1231	2193	5043	11.5928	9.04112	8.96543	6.63981	11.4093	7.47725	12.6421	30.5415	0.34615	0.858147
HCN2	267	175	173	192	334	560	379	173	3.31841	2.01937	1.65756	2.05051	3.21249	6.27947	4.02225	1.92138	0.346485	0.826339
TRIM14	47	99	79	49	18	25	50	0	1.20882	2.38674	1.57365	1.09109	0.34548	0.571207	1.0926	0	0.346485	-1.53266
MTCP1	242	148	234	162	322	159	521	380	8.45207	4.82017	6.3101	4.87206	8.73253	4.98382	15.5501	11.9223	0.346485	0.833687
SYT17	49	81	77	116	28	21	27	68	1.18693	1.8488	1.45375	2.45607	0.52907	0.454855	0.563688	1.48968	0.346485	-1.09126
FMNL3	342	598	438	674	725	860	575	979	3.37297	5.50072	3.32252	5.7142	5.54243	7.62431	4.84945	8.68882	0.346485	0.655599
IMP3	307	252	387	341	573	424	352	615	19.0883	14.6308	18.5993	18.2718	27.7152	23.8349	18.7579	34.4383	0.346485	0.646747
VPS26C	963	873	1557	952	749	687	631	761	6.63656	5.62135	8.28584	5.65354	4.00172	4.26966	3.72017	4.7092	0.346485	-0.569249
LRIG3	347	294	427	440	209	171	279	262	3.56878	2.81895	3.39235	3.8929	1.66524	1.5795	2.45087	2.41513	0.346485	-0.666784
Capra_hircus_newGene_16140	78	63	59	102	95	210	167	100	2.65891	1.98153	1.53498	2.98414	2.50711	6.44152	4.8646	3.06438	0.346485	0.942373
ENSCHIG00000007814	343	390	422	453	656	677	484	539	18.8951	20.1089	17.9709	21.4991	28.0601	33.6724	22.8241	26.7037	0.347959	0.579267
Capra_hircus_newGene_11401	456	419	376	298	718	674	760	362	5.96345	5.11183	3.78671	3.38914	7.27797	7.93752	8.48808	4.24477	0.348173	0.684767
FAM169A	81	77	91	88	143	154	175	111	1.389	1.22484	1.20801	1.30186	1.9062	2.38796	2.57682	1.71133	0.348173	0.81468
UBL3	2026	2252	2489	2340	4487	2585	2895	3654	17.0762	17.6705	16.1467	16.9643	29.272	19.5922	20.8576	27.618	0.348416	0.602329
ENSCHIG00000012381	477	634	789	653	474	420	441	343	23.3781	29.0519	29.871	27.5941	18.0217	18.58	18.491	15.0995	0.348416	-0.565032
ENSCHIG00000016214	127	83	301	56	150	123	357	535	0.952175	0.581591	1.74026	0.360852	0.871011	0.829065	2.29155	3.60779	0.348416	1.15329
APPBP2	1086	1535	1605	1889	2286	2856	2295	1643	8.47622	11.1968	9.67506	12.7072	13.8464	20.1025	15.3229	11.5226	0.348838	0.6095
VPS37A	451	458	557	553	734	922	822	507	13.0121	12.3574	12.4297	13.7738	16.4457	24.0329	20.3043	13.154	0.349784	0.593193
ECHDC1	1521	5926	1183	1674	1241	1248	1126	1644	15.5333	56.917	9.27235	14.7924	9.84965	11.4808	9.78042	15.1463	0.349784	-0.982315
STAT3	2065	1529	4434	2135	3699	2203	2751	9651	25.9684	17.9632	43.0589	23.1393	36.1016	24.9871	29.5946	109.087	0.349784	0.953924
C1QTNF5	108	108	124	115	221	137	219	184	3.14577	2.93405	2.78325	2.87478	4.99742	3.57757	5.45669	4.79574	0.349784	0.763707
TUT7	995	1020	1628	1427	2105	2052	2100	1192	6.34193	6.59919	9.00076	8.68726	11.702	13.2	10.7285	6.71755	0.349784	0.59821
PAM	2962	3576	4712	5525	6399	6235	7004	5099	33.2927	37.8497	41.098	53.7513	56.4787	63.3454	66.6744	51.9332	0.349784	0.609969
ENSCHIG00000009743	160	100	136	119	303	168	253	171	17.393	10.1329	11.4062	11.1569	25.5569	16.4688	23.4628	16.6647	0.349784	0.790435
ENSCHIG00000024818	9460	16234	13476	14076	8522	8188	9683	7381	78.12	125.265	85.9304	100.169	54.6173	60.9767	68.401	54.7785	0.349784	-0.625144
C7orf25	377	552	498	455	338	223	364	269	10.2949	14.0943	10.4994	10.704	7.16242	5.48499	8.49169	6.59144	0.349784	-0.632504
ALAS1	3890	2715	4370	4180	7233	5343	6628	4025	39.0189	25.4413	33.8479	36.1327	56.3124	48.3351	56.8841	36.2831	0.349784	0.634393
ENSCHIG00000017001	727	574	1046	725	1367	998	908	1200	37.7495	27.8632	41.9489	32.4314	55.0862	46.7579	40.3172	56.0054	0.349784	0.58127
PWWP2A	279	325	604	390	207	214	292	247	4.8019	5.16486	8.76781	6.19569	2.83185	3.12268	4.53528	3.51629	0.349784	-0.660613
COMMD9	722	1317	931	932	701	547	649	646	9.06374	15.4202	9.12143	10.1529	6.78487	6.17144	6.92131	7.28919	0.349784	-0.596403
ENSCHIG00000025721	250	460	534	392	265	133	254	302	13.9839	24.0436	23.0772	18.897	11.483	6.71277	12.1587	15.1788	0.350347	-0.71988
MIF4GD	5196	4604	5195	5881	8737	7516	9881	5729	268.762	222.488	207.464	262.088	350.706	350.55	437.165	266.299	0.350347	0.624412
IL6R	435	233	426	203	1015	78	758	1013	11.3332	5.6647	8.57033	4.55671	20.545	1.83196	16.9062	23.7353	0.350347	1.14722
GPAM	2122	3686	1871	8918	7285	20778	9380	1498	27.8993	45.8257	18.7452	103.693	75.4352	253.638	105.081	17.4696	0.350347	1.26957
DNAJC1	620	435	649	522	1087	601	719	964	5.82324	3.82007	4.70918	4.22427	7.9287	5.09409	5.78352	8.14049	0.350733	0.614637
PIGG	408	357	444	374	671	543	578	536	6.74519	5.51333	5.67336	5.32914	8.6212	8.10651	8.1837	7.97901	0.350903	0.573652
Capra_hircus_newGene_5042	191	440	661	558	391	199	287	170	2.86302	4.94921	6.23265	5.90577	3.87702	2.6876	3.68114	2.29165	0.35101	-0.758516
Capra_hircus_newGene_1565	21	20	42	42	69	99	55	28	0.251166	0.171775	0.448729	0.436413	0.663738	1.02318	0.695523	0.416198	0.351037	1.05862
SLC26A11	330	544	476	452	229	312	370	191	4.87895	7.52165	5.44386	5.7657	2.62573	4.15619	4.69045	2.53915	0.351037	-0.674858
ENSCHIG00000003894	286	235	204	258	389	463	228	568	11.7796	9.00974	6.48869	9.15752	12.4204	17.1746	8.02116	21.0022	0.351037	0.755527
KCNJ8	643	1070	1325	898	759	1133	730	5542	12.3685	19.2383	19.7	14.8992	11.3387	19.6627	12.014	95.9044	0.351217	1.1631
AKAP12	1782	2124	1385	3202	4336	2630	1160	8797	11.3023	12.5868	6.78293	17.5049	21.3447	15.0433	6.2919	50.1566	0.352056	1.03486
GFRA2	77	119	56	177	40	89	42	26	0.624836	0.91017	0.350972	1.24963	0.250611	0.65683	0.293622	0.187058	0.352056	-1.10124
NUAK2	37	24	68	22	18	33	27	386	0.573627	0.354406	0.942646	0.296043	0.213737	0.470262	0.354526	5.48393	0.352056	1.74991
EGLN3	1486	2102	1467	2402	1074	1680	1160	463	8.31147	10.9868	6.33804	11.5818	4.66291	8.47577	5.55335	2.32841	0.352056	-0.756011
SLC1A3	840	1526	1377	1108	1436	3070	2302	1053	5.9786	10.2128	7.62144	6.79397	7.93705	19.6542	13.9941	6.70297	0.352056	0.735198
ENSCHIG00000013624	2944	2519	2644	4546	3288	9190	7937	2358	73.0274	58.365	50.6308	97.151	63.286	205.552	168.412	52.5625	0.352568	0.878295
FMNL2	576	631	823	592	1287	541	1044	1107	4.73811	4.8086	5.18949	4.16276	8.15511	3.97812	7.29122	8.12527	0.352945	0.632483
ZNF624	166	250	353	280	149	110	210	131	2.11648	2.97314	3.38853	2.92328	1.39345	1.13024	2.04777	1.4974	0.35297	-0.744479
MTX2	1057	1058	1086	1197	1777	1952	1626	1161	35.3177	33.0404	28.0323	34.4812	46.0861	58.8295	46.5023	34.8806	0.353028	0.581087
Capra_hircus_newGene_2718	171	297	351	340	181	197	154	157	4.25804	7.54519	5.67857	5.54965	2.72253	3.67301	2.6723	2.68419	0.353219	-0.694016
BHLHE40	100	285	190	150	119	264	94	1338	0.749571	2.00213	1.10216	0.970571	0.695858	1.79062	0.603764	9.06688	0.353219	1.4198
TMEM222	506	363	407	477	1018	532	651	547	28.146	18.8543	17.4837	22.8626	44.0209	26.7038	30.9843	27.356	0.353219	0.63803
SGMS1	331	379	476	470	1074	402	495	614	6.73981	7.22272	7.49204	8.26292	16.9927	7.39104	8.63897	11.2481	0.353352	0.662442
NSF	700	760	576	1135	1562	1437	1154	801	10.3394	10.4901	6.57461	14.4632	17.9452	19.152	14.6082	10.6275	0.353779	0.648547
Capra_hircus_newGene_6247	393	499	584	472	395	228	311	315	3.2034	3.80404	3.67504	3.31518	2.50112	1.67277	2.16874	2.30485	0.353779	-0.609385
Capra_hircus_newGene_12386	29	74	54	59	12	43	12	26	0.472038	1.14169	0.688315	0.84355	0.146666	0.637569	0.169257	0.385233	0.354002	-1.15352
ENSCHIG00000020804	1139	91	803	54	2063	84	64	8618	32.0962	2.3907	17.4507	1.29502	45.1029	2.12656	1.52971	218.224	0.354002	2.39417
ADRB1	38	51	32	30	74	155	27	79	0.934612	1.17381	0.60048	0.63317	1.41489	3.42971	0.548728	1.74655	0.354135	1.15117
PIP4K2A	3068	1728	2814	2610	7197	3114	2936	3640	27.4419	14.4436	19.4326	20.1126	49.9681	25.1177	22.4633	29.261	0.354862	0.714668
SLC22A3	328	640	424	611	1042	1423	543	410	6.77058	12.352	6.75174	10.8781	16.7121	26.5116	9.59558	7.6055	0.355648	0.784243
CAMKK2	700	643	1266	961	573	485	593	647	13.5606	11.6453	18.9417	16.0382	8.60977	8.46396	9.83237	11.2585	0.355731	-0.570182
IDNK	70	119	79	95	39	49	59	41	4.78739	6.95149	4.14039	5.56975	1.87703	2.9961	3.1083	2.509	0.355731	-0.923331
ENSCHIG00000012025	224	178	343	414	170	148	188	168	0.668011	0.471228	0.7673	1.07519	0.39755	0.376725	0.485662	0.432335	0.355779	-0.722142
MYORG	244	243	298	396	130	244	200	90	3.92462	3.64902	3.70155	5.49428	1.62636	3.54298	2.75411	1.29494	0.35589	-0.790755
ENTPD1	62	49	116	60	116	230	66	131	1.36131	1.00738	1.98369	1.14359	1.99892	4.61304	1.25388	2.61689	0.35589	0.985795
FEM1C	1143	541	1003	650	2622	522	2134	1015	17.3089	7.65091	11.7274	8.47472	30.8037	7.12175	27.636	13.8116	0.356333	0.892501
SHMT2	1360	1785	1632	1641	944	1175	897	1190	31.1665	38.225	28.8799	32.4238	16.7939	24.2938	17.5938	24.5154	0.356644	-0.57645
IL4R	741	532	1358	717	1442	440	561	4822	10.5235	7.04995	14.8877	8.76865	15.89	5.62635	6.80668	61.5541	0.356644	1.2212
CARD10	557	714	1337	846	531	641	636	293	6.2462	7.47677	11.5813	8.17852	4.61631	6.47622	6.10381	2.94494	0.356856	-0.650793
ATP6	140419	154439	200436	134463	155555	853583	144018	138584	7135.23	7332.14	7864.08	5887.48	6134.07	39111.1	6260.02	6328.39	0.356856	1.08079
ZNF704	66	53	105	95	156	172	127	98	0.621011	0.463023	0.763676	0.768827	1.13703	1.45637	1.02347	0.828368	0.356856	0.839654
PRKCQ	38	15	65	42	89	41	70	122	0.515885	0.181428	0.676812	0.482251	0.991841	0.492702	0.808666	1.48893	0.356969	1.08021
NCF4	125	35	184	47	122	24	33	1202	1.28126	0.327516	1.46206	0.414828	0.971597	0.217996	0.286959	11.1271	0.356969	1.9388
TPM4	1057	1730	1064	1846	1974	2958	1248	3160	29.657	44.4707	23.5845	44.5773	43.7395	75.4739	29.4037	77.3583	0.356969	0.74824
ENSCHIG00000013959	235	159	107	141	69	84	128	57	3.39638	2.14217	1.19352	1.74561	0.771838	1.09245	1.57721	0.729424	0.356969	-0.954516
PRNP	460	363	553	420	934	529	583	639	20.8761	15.3628	19.3854	16.2396	32.9081	21.6218	22.6314	26.0573	0.356969	0.597605
ENSCHIG00000018041	6302	6600	6199	8589	10202	11213	10625	9481	437.013	427.562	331.879	513.194	548.991	701.143	630.278	590.851	0.359011	0.60765
ENSCHIG00000006134	8720	17258	8183	12880	8191	9372	5025	5752	267.481	494.654	193.812	340.468	194.989	259.252	131.85	158.559	0.359011	-0.729659
TMX2	1234	882	1278	1205	2164	1587	1741	1328	47.5726	31.7744	38.0566	40.0459	64.7743	55.183	57.4419	46.0171	0.359404	0.580118
SAMD4B	937	831	1904	1061	2427	1245	1496	1919	14.128	11.704	22.1739	13.7872	28.4069	16.9273	19.291	26.0125	0.359542	0.640764
USP8	2818	2488	3043	3196	5529	5553	4162	2587	29.3429	24.2058	24.4631	28.6778	44.6799	52.1348	37.071	24.2007	0.360011	0.638224
Capra_hircus_newGene_1189	167	361	200	300	125	132	172	158	5.06606	12.1636	4.53023	9.17122	2.77299	3.70319	4.20804	4.55362	0.360011	-0.77751
NRSN2	39	74	84	88	41	22	25	49	0.473158	0.846512	0.794094	0.925414	0.384249	0.237645	0.254452	0.530044	0.360011	-0.993086
UCP1	137277	81531	55564	140484	133448	344531	232347	89171	1634.11	906.767	510.703	1440.97	1232.76	3698.15	2365.91	953.905	0.360011	0.93103
TIMM22	208	199	217	242	402	439	288	234	12.2659	10.9462	9.88893	12.2867	18.4403	23.38	14.5576	12.4008	0.360011	0.667496
COX3	231079	285760	280616	236970	254185	1219051	282679	246065	10199.4	11784.4	9563.5	9012.66	8706.55	48518.5	10672.9	9760.25	0.360433	0.98547
NR1D1	128	175	206	132	92	26	87	113	2.38235	3.05221	2.96071	2.12595	1.33018	0.436256	1.38769	1.88894	0.360433	-0.966621
SLC20A1	754	547	1415	890	1578	2344	783	1034	6.9992	4.73898	10.1469	7.1182	11.3678	19.6267	6.21668	8.6242	0.360849	0.729846
MRPL35	986	883	1007	1144	1513	1572	1529	1193	60.1351	50.2982	47.4415	60.1182	71.6431	86.5045	79.7809	65.4056	0.361532	0.550672
NEK1	1832	862	1744	1345	3204	1325	2246	2662	7.85079	3.45233	5.76497	4.96091	10.6791	5.1177	8.22821	10.2813	0.361532	0.715349
ENSCHIG00000009652	892	1283	1215	1149	755	743	837	709	65.4997	88.0111	68.8682	72.6829	43.0323	49.2085	52.5441	46.8099	0.363132	-0.543845
ENSCHIG00000015067	79	139	139	79	57	22	55	78	8.71318	14.377	11.8574	7.48059	4.89804	2.1029	5.18966	7.68007	0.364024	-0.993352
ENSCHIG00000011248	503	665	652	649	398	439	431	370	14.2434	17.5834	14.2645	15.8465	8.74171	11.2163	10.4443	9.40764	0.364024	-0.559931
Capra_hircus_newGene_8036	744	664	911	708	1447	1215	946	826	5.19642	4.33515	4.93512	4.25748	7.85083	7.65315	5.64965	5.18634	0.364024	0.56679
CCDC137	220	257	422	232	149	154	184	181	8.69008	9.45403	12.8569	7.89629	4.56012	5.47698	6.193	6.41124	0.364024	-0.696797
ENSCHIG00000021442	290	197	274	275	583	427	372	267	3.81064	2.41725	2.78486	3.11904	5.9526	5.06279	4.18127	3.15833	0.364024	0.669782
LIMK2	411	294	706	452	1077	499	656	609	7.45502	5.01507	9.83998	7.09251	15.0758	8.10751	10.1254	9.87821	0.364024	0.649182
Capra_hircus_newGene_9193	39	26	28	39	60	55	80	59	0.8328	0.517054	0.466026	0.719613	0.999717	1.0662	1.48658	1.14345	0.365112	0.953253
RNF215	249	322	332	360	191	198	202	200	6.65335	8.062	6.84534	8.3119	3.9525	4.78484	4.62518	4.80181	0.365309	-0.636251
BAIAP2L1	56	181	42	96	42	71	31	7	1.22229	3.80039	0.693894	1.85695	0.704002	1.42858	0.566823	0.118561	0.365309	-1.33179
ZNF26	55	97	134	110	54	62	58	15	0.34208	0.539476	0.627756	0.564506	0.253596	0.341364	0.296476	0.076734	0.365586	-1.01349
OSBPL3	1554	893	1220	1171	2910	1448	2314	1226	17.1508	9.20624	10.4045	11.1355	24.9332	14.4067	21.8492	12.1435	0.365586	0.687962
SPRED1	153	164	271	285	362	249	252	514	4.05586	4.07045	5.54902	6.50634	7.46502	5.94358	5.71906	12.2629	0.365586	0.72686
MTMR14	1153	1872	2573	1552	1406	695	1273	1084	21.0978	32.0142	36.3699	24.4707	19.9698	11.4707	19.9298	17.8279	0.365586	-0.629025
FAM43A	266	321	412	413	300	555	438	968	7.23227	8.15846	8.6541	9.7015	6.3412	13.6433	10.2029	23.7081	0.365586	0.757408
BCNT	771	874	987	932	649	638	545	597	29.7339	31.4773	29.3816	30.9813	19.4023	22.1886	17.9819	20.6712	0.365586	-0.521518
JDP2	263	298	296	271	674	365	324	397	3.79339	4.01627	3.29497	3.36365	7.53678	4.74444	3.99216	5.14807	0.365586	0.645146
Capra_hircus_newGene_14150	214	182	429	372	662	227	388	680	1.86256	1.48203	2.8921	2.79454	4.47956	1.78491	2.89481	5.33429	0.366174	0.778209
RTN4IP1	413	191	281	539	496	866	592	426	6.51386	2.80564	3.41642	7.32026	6.07216	12.3197	7.98544	6.03895	0.366174	0.758119
TMEM104	103	47	200	169	362	166	179	216	1.89992	0.819152	2.99061	2.75456	5.46022	2.97588	3.00003	3.68027	0.366174	0.889564
TNFAIP6	194	220	286	199	195	263	175	1187	1.16107	1.23167	1.34525	1.05037	0.906247	1.45328	0.893533	6.42862	0.367194	1.10714
Capra_hircus_newGene_11019	807	631	818	940	1101	1333	1027	1164	7.36289	5.34679	5.73254	7.34903	7.75361	10.9075	7.97178	9.49257	0.367355	0.561894
SSNA1	422	646	647	482	359	391	316	359	40.5417	57.9733	47.9651	39.9151	26.7558	33.8665	25.9575	30.9636	0.367355	-0.587835
LRRC8B	539	212	2145	187	193	56	229	554	5.61495	2.05936	17.2605	1.67821	1.55856	0.52435	2.03892	5.18682	0.367611	-1.40885
TOMM6	459	384	438	527	634	840	683	527	70.4538	55.0391	51.9469	69.7637	75.5652	116.366	89.7756	72.7244	0.367611	0.590062
ENSCHIG00000011464	809	847	936	695	573	407	512	666	31.3041	30.625	27.9506	23.1783	17.2101	14.1754	16.9403	23.1588	0.367611	-0.581713
Capra_hircus_newGene_13525	28	37	58	31	127	14	96	101	0.564009	0.733155	0.860709	0.757736	2.12256	0.229823	2.11756	2.08882	0.368947	1.17722
MTERF1	179	204	227	214	354	445	335	180	3.93268	4.1807	3.84389	4.04805	6.04096	8.82164	6.30477	3.55487	0.369068	0.695178
SLC22A5	222	145	267	230	525	193	662	176	4.588	2.78208	4.25591	4.09269	8.40616	3.57994	11.6925	3.25962	0.369068	0.863319
DENND5B	352	272	453	329	940	350	421	526	3.29235	2.37793	3.27857	2.65732	6.83882	2.95612	3.3716	4.42528	0.369068	0.682351
USE1	731	1216	1164	901	758	634	648	631	31.3051	48.7075	38.5319	33.2636	25.2071	24.4851	23.7676	24.2815	0.369068	-0.554496
ENSCHIG00000020888	1556	2562	2019	1809	1234	1474	1254	1232	70.6562	108.704	70.7803	70.7718	43.4657	60.3566	48.6774	50.272	0.369361	-0.587395
Capra_hircus_newGene_7796	686	2551	729	1892	244	1187	17	517	10.0351	34.8696	8.23522	23.8481	2.76811	15.659	0.206435	6.79087	0.37034	-1.5413
SSH3	367	538	1004	544	460	263	414	361	6.48076	8.88688	13.709	8.28478	6.30695	4.1939	6.25913	5.73107	0.37034	-0.639908
ENSCHIG00000006564	181	184	305	189	151	102	139	113	12.9059	12.2625	16.8383	11.6183	8.38309	6.53046	8.49737	7.26011	0.370658	-0.722663
Capra_hircus_newGene_597	21	39	9	39	30	68	45	102	0.198599	0.353608	0.065712	0.327204	0.225866	0.604734	0.37815	0.904563	0.370658	1.20725
PHACTR2	341	351	492	628	682	502	663	806	3.61562	3.42609	3.95597	5.72742	5.65099	4.87877	6.02124	7.87018	0.371773	0.604843
STX10	190	255	213	192	105	142	149	104	8.4284	10.5768	7.30114	7.35482	3.60108	5.67448	5.65428	4.15543	0.371773	-0.743373
TAF5	120	92	156	82	25	89	62	42	1.82687	1.31042	1.83733	1.07867	0.294735	1.22917	0.809801	0.571019	0.371773	-0.997629
MRPL49	567	560	666	755	853	995	1062	728	39.1623	36.1021	35.4703	44.8895	45.698	61.9635	62.7196	45.1618	0.371773	0.546334
CXXC1	634	726	939	815	1259	1301	1094	791	7.70641	8.24079	8.83363	8.54673	11.8889	14.2508	11.3862	8.64913	0.371773	0.54716
DOK1	201	304	358	224	174	156	143	181	4.77247	6.75644	6.58493	4.59576	3.21129	3.34197	2.90193	3.86623	0.371773	-0.686691
P2RY1	15	17	43	37	83	86	32	28	0.434045	0.472192	1.01367	0.96824	1.97458	2.38522	0.825767	0.766449	0.371973	1.09108
SLC45A2	61	57	106	41	29	36	19	43	0.861259	0.752938	1.15567	0.494931	0.318155	0.448189	0.248445	0.581903	0.372491	-0.999761
EPS8L2	330	429	494	542	310	274	333	244	1.86135	2.26158	2.15261	2.63025	1.35742	1.40175	1.60738	1.23652	0.372491	-0.587566
IGF1	693	612	1478	2202	1683	1678	1200	4052	5.53914	4.3137	8.63105	14.5177	10.6506	11.624	7.70144	28.0765	0.372491	0.898907
ENSCHIG00000009839	113	45	60	127	85	138	49	592	0.675953	0.246266	0.272672	0.654039	0.394488	0.738838	0.247187	3.18359	0.372495	1.37878
ENSCHIG00000014561	1826	1394	1838	1799	3187	1974	2185	2930	16.6296	10.9632	12.4722	11.7276	24.8719	18.1077	14.8663	23.4021	0.372781	0.600697
Capra_hircus_newGene_5084	57	43	73	63	15	16	55	21	0.670861	0.467922	0.664016	0.709955	0.130662	0.165515	0.560911	0.215962	0.372855	-1.08786
AIFM1	7715	7795	6481	8122	11789	9567	15012	10015	97.2782	92.1515	63.2337	87.6773	115.221	108.563	161.643	113.717	0.373021	0.629736
MKNK2	612	660	1146	715	593	530	495	440	15.1668	15.2928	21.9488	15.2701	11.4065	11.8342	10.4857	9.79269	0.373461	-0.554857
HSD11B1	134	128	773	104	127	127	101	130	3.92809	3.51992	17.605	2.6301	2.90035	3.36333	2.52694	3.43466	0.373799	-1.08237
ENSCHIG00000008981	2707	1927	1787	1826	4196	2689	4616	2087	286.366	190.483	145.938	166.502	344.521	256.51	417.793	198.422	0.373919	0.694237
CRTAC1	99	30	60	61	329	78	45	143	1.775	0.490862	0.824109	0.935705	4.5669	1.25547	0.683682	2.29361	0.374001	1.19752
TTF2	239	349	322	419	143	282	146	209	2.27695	3.11712	2.37512	3.45004	1.0569	2.42722	1.19279	1.78856	0.374001	-0.719112
FGFR2	407	862	462	513	284	267	431	380	2.40741	4.74923	2.10278	2.59969	1.2994	1.4161	2.1821	2.00976	0.374001	-0.698721
VWA1	156	597	316	275	136	269	134	177	4.41768	15.8334	6.92633	6.71335	2.98748	6.87329	3.23342	4.50993	0.374001	-0.870409
WNT5A	130	135	101	525	82	183	69	62	0.655222	0.632937	0.393341	2.28229	0.320782	0.830815	0.297119	0.280934	0.374001	-1.11788
ACTN1	9462	15194	19633	14030	9870	11828	7031	7626	121.732	182.801	194.921	155.731	98.9613	137.784	77.7473	88.1337	0.374001	-0.629095
SMURF1	490	581	786	851	1146	648	1067	1052	6.69711	7.41995	8.29085	10.0137	12.1555	7.98504	12.4749	12.9285	0.374001	0.57995
Capra_hircus_newGene_1648	38	32	50	53	10	24	35	6	0.709128	0.554834	0.724021	0.844705	0.137602	0.401243	0.556325	0.08795	0.37477	-1.15386
ACOT11	388	160	224	223	88	115	244	69	7.49187	2.89136	3.34058	3.70759	1.31835	2.00367	4.02435	1.1999	0.37477	-0.961969
ZNF827	188	169	164	211	325	269	381	202	0.794535	0.664287	0.535909	0.770398	1.0849	1.02301	1.39521	0.769842	0.37477	0.69188
ENSCHIG00000007316	1854	1890	2560	2190	3711	2699	2625	3170	18.6159	17.7306	19.855	18.9508	28.9213	24.4396	22.5511	28.6077	0.37477	0.556849
DAB2IP	529	734	897	799	1562	780	843	1145	4.72997	5.31892	5.32708	5.30882	10.0484	5.45029	6.22558	7.98671	0.375307	0.585224
CRLS1	2165	2380	1251	1314	5017	4427	2629	1226	82.4108	84.6286	36.7499	43.0788	148.188	151.957	85.6095	41.9393	0.37583	0.84869
KDM6A	848	905	1218	558	595	612	550	547	7.05837	7.03685	7.83077	4.00323	3.84797	4.59206	3.91967	4.08989	0.376229	-0.583928
Capra_hircus_newGene_3934	56	70	62	23	29	12	13	40	0.557479	0.674895	0.496827	0.165157	0.456399	0.227279	0.09272	0.45532	0.376229	-1.15113
Capra_hircus_newGene_3668	31	41	123	90	211	71	121	127	0.630421	0.269594	1.13559	1.14689	1.78366	0.786036	1.23557	1.50916	0.376229	0.979903
Capra_hircus_newGene_5342	123	10	16	14	174	216	68	74	1.02572	0.070992	0.101685	0.100918	1.13109	1.6368	0.487238	0.557145	0.376508	1.55521
Capra_hircus_newGene_16523	1096	3036	2046	819	3194	6139	2613	1349	22.4695	56.8312	31.6093	14.9073	50.8367	112.115	45.4144	24.8052	0.376971	0.940918
SUCLA2	10240	6002	6142	11533	12756	14892	13935	12730	113.822	62.3319	52.7127	110.466	110.037	149.266	132.503	127.16	0.376971	0.683321
TNNT3	39	69	153	197	40	80	30	52	1.70394	2.85252	5.23468	7.52623	1.35216	3.19718	1.13461	2.05371	0.376971	-1.06905
PMVK	141	113	230	130	699	139	198	161	8.37558	6.26316	10.585	6.68044	32.407	7.46295	10.0739	8.62017	0.377381	0.959677
SP4	190	233	381	247	157	113	184	165	1.14682	1.31475	1.78372	1.28074	0.735854	0.615596	0.949055	0.89213	0.377381	-0.700992
Capra_hircus_newGene_13990	790	771	759	733	1187	750	1335	1276	14.9647	13.6464	11.0991	11.9744	17.4578	12.8084	21.6461	21.7381	0.377381	0.590519
DAPK3	847	1888	1306	1436	3440	1730	1288	2339	4.41203	9.20051	5.25179	6.47106	13.909	8.12619	5.741	10.9517	0.377398	0.698734
SERGEF	432	473	390	512	217	415	303	170	11.1016	11.3704	7.74454	11.3526	4.3188	9.61404	6.65694	3.93341	0.377412	-0.693702
ENSCHIG00000025067	259	506	398	466	591	1221	331	550	6.63202	12.1014	7.86453	10.2853	11.751	28.2151	7.24163	12.6555	0.377739	0.764371
PCDH9	174	498	303	456	333	1021	1294	187	1.31054	3.96624	1.10021	1.8679	1.79581	7.9354	7.97596	1.24286	0.377739	1.03128
Capra_hircus_newGene_16751	357	321	193	287	387	354	576	604	3.80306	3.43611	1.74453	3.05993	3.65446	3.40016	5.91399	6.03306	0.377739	0.725533
HJURP	66	245	54	93	142	975	193	31	0.330587	1.15433	0.207078	0.401721	0.555064	4.44022	0.832969	0.136976	0.377796	1.54124
ATRN	866	630	1515	885	1881	894	1373	1678	7.04878	4.79016	9.52383	6.20878	11.889	6.56402	9.56587	12.2792	0.377878	0.634822
Capra_hircus_newGene_8211	28	47	54	61	25	2	15	34	0.628675	1.10357	1.11566	1.53965	0.32009	0.029337	0.299863	0.666955	0.377878	-1.25585
MAPKAPK3	636	811	1085	685	605	471	542	530	18.2459	21.741	24.0377	16.9289	13.4651	12.1617	13.2925	13.6543	0.377878	-0.539597
ENSCHIG00000008397	474	553	385	655	304	402	340	276	47.4443	51.7655	29.7441	56.5526	23.6375	36.3057	29.0959	24.8631	0.378213	-0.630955
NUP62	437	694	975	639	446	547	445	306	9.61832	14.2733	16.5623	12.1123	7.61032	10.8559	8.37728	6.03392	0.378213	-0.597373
CHORDC1	810	554	807	727	884	1677	954	891	28.0288	17.9225	21.5751	21.6982	23.7535	52.3612	28.2493	27.7214	0.378213	0.629216
SHBG	248	420	314	232	218	158	194	176	5.90167	9.36597	5.76607	4.77593	4.03494	3.40746	3.97231	3.78662	0.378213	-0.689549
GRHPR	1236	2703	2099	3040	1559	1218	1745	1157	43.3012	88.5247	56.8201	91.8306	42.4024	38.4911	52.3057	36.4286	0.378213	-0.636491
Capra_hircus_newGene_7494	49	24	159	27	620	6	79	140	0.408001	0.163576	1.27854	0.226995	4.50896	0.040428	0.610848	1.47104	0.378213	1.74439
FOSL2	697	415	1378	514	2137	167	578	4276	24.4767	13.6349	37.4023	15.5696	58.3083	5.27117	17.3735	135.109	0.378213	1.34462
CHI3L1	481	467	778	556	255	312	146	6166	3.30535	3.00016	4.17919	3.29551	1.35913	1.94196	0.848233	38.5361	0.378213	1.72135
ENSCHIG00000007362	73	108	76	104	43	67	43	38	6.64531	9.17913	5.33061	8.20176	3.00228	5.47133	3.29108	3.05521	0.378213	-0.895521
CLK2	482	692	943	670	408	474	552	367	11.7468	15.716	17.464	14.059	8.02987	10.4466	11.3479	8.18985	0.37839	-0.573108
RBM3	1406	1144	2471	1295	4132	1085	1921	3327	96.1734	73.0678	130.562	76.3201	219.38	67.2224	112.616	204.75	0.379738	0.772014
CALU	2460	1795	3049	2561	3647	3716	3423	3480	88.7263	60.5013	84.9261	79.6175	102.082	120.862	105.637	112.793	0.380024	0.56866
SLC30A9	1570	1023	1411	1414	2426	2174	1978	1548	31.907	19.4312	22.1572	24.7805	38.2847	39.8634	34.4143	28.2777	0.380116	0.589462
ABLIM2	121	92	550	172	70	24	135	142	1.67413	1.56609	6.19787	2.34189	0.834272	0.271454	2.03492	1.83456	0.3811	-1.1804
ENSCHIG00000011076	217	51	351	99	185	208	225	922	2.16196	0.475419	2.69773	0.814186	1.35534	1.84688	1.87569	8.07423	0.382558	1.20703
TRABD	1342	1942	2217	1401	1298	1139	1286	823	39.7467	53.7338	50.7028	35.7457	29.8147	30.4042	32.5708	21.8898	0.382952	-0.570908
PFKL	4994	5328	7981	5930	4049	2065	4275	4573	67.5175	67.2932	83.188	68.9862	42.4732	25.1325	49.3684	55.548	0.383591	-0.644895
C1D	309	303	490	457	731	469	530	515	16.7105	15.3512	20.4822	21.3145	30.7602	22.8892	24.5605	25.0912	0.384938	0.567868
G3BP2	831	758	1133	1113	1698	1079	1238	1409	12.9447	11.0545	14.6687	14.567	22.326	14.6158	16.1712	20.2283	0.386094	0.53671
SAT2	143	237	137	184	105	109	112	78	9.6276	14.9158	7.13292	10.6488	5.46316	6.62814	6.41566	4.67934	0.386094	-0.787156
ACSM1	13484	9449	87164	16336	3342	967	11717	22004	203.665	133.336	1016.55	212.611	39.1631	13.1705	151.379	298.678	0.386094	-1.52231
Capra_hircus_newGene_8896	64	37	148	102	123	183	164	138	0.924471	0.594405	1.42907	1.12707	1.01044	2.49048	1.6481	1.57751	0.386094	0.88367
Capra_hircus_newGene_1761	30	184	81	94	32	45	55	46	1.7711	10.6358	3.96401	4.98515	1.48527	2.42605	2.89294	2.49074	0.386094	-1.08168
LAMTOR3	310	312	406	404	651	491	475	448	25.9683	24.4359	26.2785	29.2239	42.3789	37.1628	34.1	33.7805	0.387162	0.55615
ENSCHIG00000019184	1472	1772	1359	1533	1202	1236	904	777	37.7104	42.4185	26.8814	33.8451	23.8945	28.5561	19.8196	17.8751	0.387162	-0.574143
ENSCHIG00000024440	63	41	69	84	28	22	43	36	1.2452	0.755816	1.05021	1.43073	0.423367	0.389258	0.728782	0.632778	0.387162	-0.948651
Capra_hircus_newGene_5247	276	395	320	386	178	295	209	171	19.4726	26.0508	17.4478	23.5157	9.76485	18.764	12.5967	10.8342	0.387943	-0.661958
HINT3	144	142	134	161	219	201	374	171	9.04376	8.3531	6.47827	8.72992	10.6846	11.3988	20.1375	9.66993	0.38807	0.74736
CDK20	208	353	342	198	201	136	163	165	1.61979	2.58427	2.06515	1.33186	1.23108	0.97575	1.08924	1.16216	0.38807	-0.698589
RHPN2	72	69	48	185	57	35	60	26	0.820225	0.732169	0.421643	1.82447	0.502122	0.360132	0.580523	0.262905	0.388485	-1.05297
SYNJ2	391	142	566	384	793	328	208	1644	3.04082	1.04492	3.49183	2.63436	4.80535	2.34347	1.39858	11.8131	0.388525	1.08141
MPDU1	573	477	529	633	856	922	771	654	26.7568	20.8097	19.0674	25.471	31.0005	38.794	30.7773	27.4226	0.388837	0.54776
PLEKHF1	149	390	207	313	72	162	228	27	6.12249	14.9837	6.55316	11.1022	2.29775	5.98808	8.01294	0.995867	0.389474	-1.08601
NR4A2	156	99	93	90	236	232	88	272	0.736868	0.437226	0.33969	0.366553	0.944466	0.989632	0.355384	1.26177	0.389512	0.902548
Capra_hircus_newGene_6476	341	423	357	390	638	505	574	493	7.58662	8.79738	6.14693	7.48414	11.0475	10.1396	10.9473	9.88229	0.389512	0.561225
TMEM186	176	177	180	187	315	321	231	251	9.18587	8.64679	7.2862	8.41105	12.806	15.1658	10.346	11.786	0.389512	0.649877
CLOCK	386	393	630	758	874	715	846	656	4.83032	4.60578	6.10314	8.20031	8.51055	8.09366	9.08499	7.39153	0.389512	0.564857
Capra_hircus_newGene_16866	444	583	426	1500	858	1629	1596	907	1.77189	1.98894	1.31124	5.16136	2.48866	5.40086	5.01474	3.25509	0.389512	0.809741
ENSCHIG00000027237	99	134	95	37	73	12	33	49	1.63651	2.08294	1.21133	0.52063	0.938888	0.168199	0.457707	0.727258	0.389512	-1.15299
ENSCHIG00000026028	223	149	652	247	520	215	247	1550	4.39625	2.75481	9.96405	4.21186	7.97394	3.82317	4.17467	27.5648	0.389512	1.13118
WAS	24	21	56	22	27	49	53	122	0.315991	0.257237	0.5819	0.254065	0.279924	0.589019	0.611184	1.47827	0.389527	1.13645
EFCAB11	285	313	394	310	188	192	219	224	20.0351	20.5528	21.3714	18.749	10.2534	12.1397	13.1614	14.1486	0.389953	-0.619476
ENSCHIG00000016878	386	198	362	274	309	11	87	125	13.6748	6.55046	9.89546	8.37732	8.49876	0.345851	2.62249	3.97888	0.389953	-1.22754
ENSCHIG00000022414	957	722	981	842	774	594	386	582	32.7466	23.0586	25.9002	24.8295	20.5395	18.3321	11.281	17.8838	0.389953	-0.573722
PLP1	323	294	182	257	170	207	67	155	3.2004	2.66257	1.33066	2.15621	1.25286	1.85637	0.539048	1.32288	0.389953	-0.836478
YTHDF3	5147	4969	7027	5522	10447	10051	8516	5047	40.0416	35.8646	42.3777	37.0149	63.6048	70.0595	56.7839	35.9915	0.389953	0.611065
Capra_hircus_newGene_5261	399	520	493	424	701	720	296	1330	4.97399	6.06239	4.75494	4.55513	6.79326	8.10567	3.163	14.9276	0.390672	0.774095
SLC9A3R1	501	149	438	294	1184	322	534	495	15.6638	4.35342	10.558	7.90434	28.7137	9.04059	14.308	13.8816	0.391247	0.85277
RBPMS	986	1868	2715	831	1154	693	710	1178	57.4115	101.652	122.088	41.7086	52.1645	36.3616	35.3572	61.6442	0.391247	-0.711702
CALR	7923	5622	7094	9218	10062	16790	8473	11027	74.9901	49.7141	51.8389	75.1736	73.901	143.3	68.5967	93.7939	0.391322	0.659588
ZKSCAN4	56	63	109	62	47	43	40	16	1.05702	1.11612	1.61699	1.01855	0.692757	0.734506	0.641765	0.269824	0.391322	-0.947141
PTGER3	1110	1619	2271	2377	1725	2718	2624	3993	31.9016	43.4938	50.4354	58.8941	38.5023	70.483	64.5619	103.199	0.391322	0.671861
TFCP2L1	52	10	105	37	292	11	135	111	1.12318	0.188292	1.7509	0.681726	4.94746	0.2025	2.50237	2.17952	0.391322	1.46843
ACKR3	631	680	986	1290	607	1961	502	3828	20.0451	20.1791	24.1687	35.2996	14.9514	56.1739	13.6213	109.301	0.391322	1.04649
AIFM2	5909	5750	9136	5621	5083	2385	5064	4018	182.213	165.661	217.559	149.359	121.635	66.3255	133.579	111.354	0.391322	-0.637392
PCED1A	316	492	568	363	285	268	292	272	6.91165	10.0786	9.61196	6.85578	4.84563	5.28428	5.46161	5.34192	0.391322	-0.593225
GFM1	5088	4246	3523	5852	7118	7392	7864	6301	66.536	51.8362	35.5478	65.904	72.1846	87.1233	87.903	73.9885	0.391322	0.620044
SOX9	34	36	35	51	34	87	62	120	0.2793	0.276312	0.216122	0.355123	0.216195	0.642992	0.430679	0.883933	0.392594	1.01383
ARHGEF12	4210	3316	4882	4542	7578	4771	6944	5706	19.2941	14.2212	17.2056	17.89	26.9756	19.6902	27.1784	23.4878	0.392594	0.584378
Capra_hircus_newGene_2911	45	70	48	106	24	43	45	18	0.640058	1.01414	0.57911	1.3503	0.318086	0.571248	0.598118	0.2938	0.392717	-1.01082
ENSCHIG00000022354	0	0	37	8	0	50	86	69	0	0	0.94071	0.206714	0	1.49724	2.46137	2.07984	0.392717	2.43622
AOX1	15242	7157	36956	5416	15498	935	3034	5981	131.199	57.5548	245.624	40.1707	103.527	7.25097	22.3333	46.2622	0.392717	-1.30856
PRSS33	3	41	19	51	2	301	102	20	0.117947	1.56478	0.580022	1.78412	0.039289	11.1396	3.57997	0.737541	0.392717	1.97684
Capra_hircus_newGene_14799	363	644	263	376	157	275	168	336	14.306	23.7582	7.99944	12.7915	4.79923	9.76899	5.65302	11.9037	0.392717	-0.801669
Capra_hircus_newGene_752	1036	814	1270	1098	1480	1340	1218	2087	15.293	11.2261	14.4673	13.9624	16.9448	17.8295	15.3774	27.6751	0.393906	0.582364
POC1B	283	291	460	400	227	214	238	237	3.34939	3.22039	4.18391	4.05889	2.07358	2.27937	2.39892	2.58001	0.394205	-0.591964
DUSP10	403	831	521	701	422	337	322	476	9.32461	17.9923	9.3236	14.0093	7.59396	7.03958	6.3855	9.91986	0.395034	-0.628113
IRF1	252	275	276	170	226	277	200	1243	8.92156	9.12619	7.54972	5.18823	6.22143	8.85666	6.06141	39.6763	0.395034	1.06169
RHBDD2	721	526	1339	676	3420	235	905	2123	5.09826	3.47099	7.30912	4.11769	18.7719	1.49649	5.47386	13.4929	0.395034	1.06826
Capra_hircus_newGene_15124	812	551	844	915	1058	1275	1308	887	2.81399	1.78356	2.25877	2.73287	2.84444	3.98305	3.87783	2.76073	0.396378	0.564247
HNRNPM	3875	4299	4943	4573	7100	6332	5828	6099	55.7729	57.8126	54.9286	56.7192	79.3027	82.1801	71.7499	78.8922	0.397591	0.548589
NOSIP	1144	1793	1643	1368	1080	911	1184	836	41.3397	60.5612	45.8442	42.599	30.2839	29.6806	36.6196	27.1569	0.397705	-0.541277
MPP7	19	44	43	111	21	24	19	31	0.311962	0.670389	0.545944	1.56913	0.260724	0.344851	0.256118	0.455803	0.397705	-1.10647
NFKBIA	1864	1828	3265	2457	5050	948	1948	10768	68.2243	62.5118	92.2993	77.5077	143.488	31.2991	61.0155	354.349	0.397705	1.07257
PALM2-AKAP2	1132	1418	978	1153	2647	1557	1776	1242	13.5659	15.8781	9.04821	11.9081	24.6253	16.8307	18.2139	13.3752	0.397705	0.609883
EVI2B	49	14	89	47	86	50	46	265	1.21523	0.31946	1.71683	1.00683	1.67237	1.12174	0.98051	6.0092	0.397705	1.27417
LRRC32	654	588	1104	602	1645	379	625	2838	8.89308	7.4421	11.6291	7.05243	17.3785	4.63779	7.24485	34.8483	0.397705	0.963241
ENSCHIG00000026495	508	645	549	779	359	500	477	258	37.282	44.2706	31.1251	49.2556	20.4372	33.0725	29.9739	17.0216	0.397705	-0.613129
ENSCHIG00000015902	86	26	149	120	72	33	49	18	1.07766	0.299659	1.44242	1.29524	0.700769	0.367154	0.522033	0.193986	0.397705	-1.102
VSTM2B	152	120	267	220	465	532	419	54	4.99489	3.66276	6.75173	6.21296	11.8348	15.7525	11.7682	1.58235	0.397705	0.991937
TEX9	65	58	69	49	34	18	38	35	1.90259	1.59624	1.56468	1.23939	0.779166	0.457044	0.939858	0.911702	0.397904	-0.925971
ENSCHIG00000019473	248	335	312	358	383	663	641	272	7.4743	9.44962	7.2709	9.3183	8.964	18.0534	16.5557	7.38487	0.398255	0.676705
MBLAC1	144	219	187	198	111	142	116	65	6.073	8.64145	6.09822	7.20331	3.62665	5.41139	4.20484	2.4746	0.39851	-0.761862
ENSCHIG00000015890	2008	2527	3799	3385	4073	3369	3714	5845	74.6115	89.3104	110.138	111.027	109.43	111.601	117.903	177.226	0.398654	0.607074
PHACTR3	30	28	19	59	59	112	72	35	0.619279	0.359639	0.201858	0.697027	0.62775	2.13036	0.844792	0.426866	0.399039	1.04705
ETV4	18	5	0	30	63	48	42	10	0.409551	0.103454	0	0.597077	1.13281	1.01074	0.841999	0.209288	0.399039	1.56668
DNAI1	97	197	159	247	147	69	101	70	0.658598	1.25765	0.840488	1.48843	0.776239	0.423949	0.5862	0.430186	0.39978	-0.828515
SLC39A9	253	210	309	282	448	415	357	327	9.47554	7.24558	8.85881	9.19328	12.868	13.9332	11.3117	11.0009	0.400298	0.581129
MBTPS2	177	180	249	321	345	328	363	332	2.60816	2.51679	2.72585	4.19156	4.00332	4.50845	4.66458	4.19013	0.400298	0.610377
ENSCHIG00000008333	952	1073	1132	1141	1632	1597	1370	1418	6.51964	6.69806	5.97982	6.61393	8.84422	10.8797	8.22141	8.79228	0.40151	0.511181
ENSCHIG00000017986	2686	2802	2428	3070	3691	5207	4585	3012	182.95	178.281	127.672	180.159	195.082	319.824	267.166	184.327	0.402013	0.600018
MINPP1	205	227	276	265	357	395	335	327	4.8491	5.01439	5.03534	5.40817	6.55752	8.4247	6.77047	6.95161	0.40202	0.576321
SASH3	39	24	89	54	71	36	38	338	0.257787	0.146708	0.451766	0.307661	0.361041	0.213323	0.212272	2.01337	0.403507	1.36023
LIPE	27579	40370	55876	32017	20595	13094	20878	36360	396.159	541.802	619.734	396.296	229.581	169.597	256.537	469.359	0.403507	-0.7055
ZNF599	47	22	73	40	16	23	34	9	0.751689	0.322811	0.897339	0.542273	0.196332	0.332817	0.456578	0.123794	0.403507	-1.0922
Capra_hircus_newGene_3944	125	122	138	44	96	20	55	38	1.55058	1.46054	1.33604	0.467209	0.962435	0.213946	0.566628	0.408594	0.403507	-1.05965
ZNF526	241	350	378	261	171	143	197	239	4.22075	5.73497	5.11218	3.94556	2.32928	2.25944	2.94678	3.76927	0.403507	-0.666744
ATP10D	159	162	195	220	227	364	451	158	1.28193	1.22443	1.21568	1.53429	1.42317	2.65393	3.12524	1.14836	0.404338	0.741193
PAMR1	268	361	418	468	250	339	214	114	3.67363	4.62399	4.42761	5.53041	2.65476	4.19431	2.50361	1.3953	0.404797	-0.687779
VGLL4	223	149	385	248	569	227	379	397	5.81856	3.34088	7.09992	4.64484	10.8482	5.01926	8.00198	8.76643	0.404864	0.692609
MEGF9	61	55	83	66	180	87	92	104	1.13416	0.962141	1.20098	1.06549	2.62225	1.47177	1.46486	1.74963	0.404864	0.824011
CEP95	320	640	694	502	255	273	438	360	4.492	8.41467	7.55146	6.09222	2.77662	3.47207	5.28576	4.536	0.40495	-0.636603
ENSCHIG00000016073	762	947	904	953	693	451	721	563	14.6431	16.9971	13.4159	15.7856	10.3328	7.81007	11.8409	9.71775	0.406064	-0.532076
ENSCHIG00000005308	90	50	354	117	35	8	106	71	2.0264	1.04507	6.17922	2.26423	0.60659	0.146975	2.05045	1.43243	0.406064	-1.32545
RIN3	323	471	524	402	460	587	624	825	2.93121	3.99227	3.67058	3.13597	3.24146	4.79959	4.8435	6.7345	0.406725	0.595118
ENSCHIG00000014940	30	33	51	53	91	79	62	60	7.45915	7.60641	9.85893	11.2372	17.524	17.807	13.2704	13.5132	0.406725	0.849213
MAMSTR	30	39	53	79	24	24	0	27	0.829513	0.988629	1.1119	1.87313	0.502637	0.592973	0	0.659573	0.406725	-1.3547
RNF38	1280	1673	1881	2248	1093	1251	1425	907	6.89661	8.34687	7.69449	10.3267	4.57854	6.01207	6.49048	4.2691	0.406725	-0.554253
CASTOR1	433	540	673	562	441	405	348	281	15.1214	17.6063	18.1407	16.9073	11.9365	12.7371	10.3969	8.81709	0.407798	-0.548019
Capra_hircus_newGene_6815	61	53	125	98	50	32	62	28	0.524187	0.428062	0.831318	0.730291	0.329525	0.244402	0.457826	0.216136	0.407826	-0.907174
EMC6	504	543	544	595	694	972	823	637	52.3706	52.7021	43.6368	53.2496	55.9295	90.9871	73.1443	59.3944	0.407826	0.541426
PDE4D	145	43	164	75	363	117	135	215	0.723165	0.197473	0.633927	0.322052	1.40915	0.526547	0.574391	0.967284	0.407826	0.963672
ILVBL	1693	1181	1326	1778	2609	2544	2628	1388	30.6799	19.9824	18.5388	27.7619	36.6939	41.5657	40.7395	22.5825	0.407894	0.616295
Capra_hircus_newGene_2413	297	352	408	305	198	249	219	210	14.3924	15.9506	15.2859	12.748	7.45166	10.8569	9.07818	9.14467	0.407894	-0.599613
PEX11A	1125	2156	2086	1914	1383	1074	1506	729	13.8349	24.7744	19.8075	20.2859	13.197	11.9103	15.843	8.05492	0.408286	-0.598914
CLYBL	493	371	393	406	679	684	620	491	17.2063	12.1087	10.5975	12.2002	18.4042	21.5429	18.5213	15.3963	0.408387	0.571287
ZBED6	424	352	793	650	1002	552	809	822	4.9846	3.86319	7.19649	6.58412	9.13721	5.84266	8.12915	8.68474	0.409546	0.581454
Capra_hircus_newGene_12108	69	36	124	127	250	81	183	136	0.27468	0.133888	0.447456	0.43503	0.772739	0.291117	0.623114	0.486647	0.409546	0.920922
ENSCHIG00000013541	87	117	129	83	46	60	61	61	1.0856	1.37461	1.25497	0.90182	0.448322	0.678443	0.658007	0.683981	0.409546	-0.823946
DPF1	44	19	17	38	110	59	21	77	0.611478	0.236859	0.178355	0.456313	1.19416	0.800648	0.256474	0.998636	0.409546	1.13933
Capra_hircus_newGene_6977	86	65	147	104	64	58	60	35	1.52421	1.08216	2.01852	1.59573	0.879406	0.933735	0.913028	0.559673	0.409566	-0.839903
ATIC	572	746	1131	794	608	243	438	689	8.95863	10.9057	13.6777	10.7088	7.38945	3.42635	5.86248	9.69219	0.410058	-0.65304
AHCYL2	455	404	314	332	1582	352	499	380	9.97443	8.27094	5.30351	6.26768	26.9072	6.9538	9.34438	7.4823	0.410058	0.841167
ARMCX5	232	243	287	259	506	362	305	337	5.13619	5.0394	4.92451	4.95688	8.71617	7.23523	5.79839	6.72752	0.410058	0.583164
ENSCHIG00000007720	1396	1055	1195	1308	2345	1447	2057	1505	84.2946	59.4965	55.7176	68.0592	109.863	78.7509	106.227	81.6435	0.410058	0.569086
SEC22B	746	752	744	967	1330	1310	1033	918	39.8215	37.5104	30.6419	44.4879	55.0931	63.0729	47.175	44.0226	0.410481	0.531776
SLC39A3	235	182	381	324	557	394	346	360	3.86742	2.79752	4.84625	4.59698	7.12067	5.85699	4.87314	5.3249	0.410509	0.606644
PIGA	158	130	428	175	531	90	433	559	3.59293	2.75382	7.51736	3.43115	9.37138	1.83717	8.42474	11.4175	0.410509	0.944844
SH3RF1	185	266	349	289	374	294	277	779	2.31718	3.13347	3.42192	3.17419	3.68387	3.34101	3.01237	9.01682	0.410509	0.738504
FBXO48	227	197	211	219	89	107	212	31	3.06764	2.48078	2.16749	2.56028	0.922156	1.30276	2.44182	0.343627	0.410509	-0.950423
CASP9	151	318	322	230	177	125	138	171	2.98081	5.87781	4.9141	3.923	2.70768	2.22725	2.33948	3.03378	0.410509	-0.69181
Capra_hircus_newGene_14787	561	569	617	777	480	450	472	288	5.47417	4.92472	4.63741	6.52319	3.44595	3.75307	3.73641	2.51999	0.410509	-0.558059
NRXN2	35	32	52	84	21	32	22	25	0.224599	0.234223	0.395934	0.746076	0.077013	0.142107	0.086292	0.105895	0.410509	-0.954487
ENSCHIG00000014918	254	344	551	520	227	5	202	233	15.9903	20.2039	26.7836	28.1899	11.0566	0.248945	10.8756	13.146	0.41063	-1.25659
MTFR2	23	21	20	33	52	58	33	40	0.58183	0.514248	0.406411	0.746582	1.04788	1.35959	0.723129	0.927882	0.410784	0.930807
TMEM59L	26	31	25	63	54	138	47	52	0.536363	0.601593	0.392706	1.13613	0.883878	2.62957	0.836494	0.969342	0.410798	1.04356
DNAJC11	2050	1516	2132	2081	3531	3264	2605	2036	28.9879	20.0227	23.2738	25.3478	38.7472	41.6161	31.5109	25.8636	0.410798	0.567991
Capra_hircus_newGene_10094	55	64	64	57	45	24	35	25	4.26845	4.51793	3.64824	3.63438	2.4641	1.53561	2.10075	1.86336	0.410908	-0.883025
CCNI	1752	2263	2809	2479	1790	1366	1634	1486	51.4954	62.1444	63.7504	62.8	40.8236	36.2047	41.074	39.2557	0.411578	-0.525979
Capra_hircus_newGene_16445	47	20	17	68	64	264	44	26	0.559649	0.451149	0.148867	0.691719	0.66375	3.29809	0.474929	0.264031	0.411578	1.38507
ENSCHIG00000011975	60	79	64	59	58	155	37	316	2.34708	2.93197	1.9446	1.98954	1.78576	5.55131	1.25636	11.2687	0.412827	1.16952
Capra_hircus_newGene_12288	122	133	128	124	187	339	188	135	1.69941	1.72825	1.3809	1.48338	2.02436	4.27174	2.23779	1.6923	0.413161	0.760895
AKAP3	141	166	124	129	217	202	307	188	1.32177	1.47511	0.879718	1.05663	1.59761	1.71076	2.45023	1.62183	0.413459	0.712245
FBXL17	1774	1506	1713	1787	2578	2622	2367	2192	10.6714	8.46135	7.95264	9.25946	12.0356	14.2221	12.1777	11.8484	0.413459	0.540634
RNF149	182	148	259	266	351	288	285	345	2.44484	1.86106	2.69059	3.08665	3.67171	3.50198	3.28524	4.17373	0.414027	0.618101
L3HYPDH	226	287	251	276	174	189	182	99	7.32279	8.71049	6.29465	7.72465	4.36376	5.51465	5.03383	2.868	0.414928	-0.676659
Capra_hircus_newGene_2571	57	49	97	62	25	30	59	13	2.61157	2.11196	3.43078	2.46001	0.883576	1.21953	2.32434	0.518434	0.415658	-1.00601
TRPM2	144	200	23	26	61	12	63	19	1.11034	1.43431	0.130634	0.171095	0.359814	0.077669	0.407913	0.129423	0.415798	-1.45358
TUBB6	275	789	448	573	700	1103	305	1539	7.08051	19.0219	8.91876	12.7337	14.0017	25.6533	6.72192	35.6841	0.415798	0.860406
FOXO4	352	511	669	413	318	240	385	304	4.88754	6.64067	7.26975	4.93126	3.41337	2.9961	4.56789	3.77811	0.415798	-0.589849
ENSCHIG00000021213	2455	3414	2325	3030	3726	5073	4967	3145	199.399	259.076	145.779	212.057	234.837	371.566	345.069	229.569	0.415798	0.604584
COBLL1	715	992	996	1167	1948	1446	1264	929	6.67197	8.56812	7.11103	9.3515	14.0819	12.1511	9.99441	7.73586	0.415798	0.550105
PHLPP2	187	162	351	235	376	123	292	892	1.56664	1.26642	2.26908	1.69578	2.44675	0.801991	2.08864	6.7286	0.415798	0.938006
MSI2	105	80	126	129	386	84	166	166	3.55697	2.53716	3.29818	3.77488	10.1778	2.54429	4.7978	5.06371	0.415798	0.868729
ANTXR2	873	999	1546	1562	765	701	602	1107	12.3299	13.1783	16.8525	19.0068	8.37697	8.9257	7.26585	14.0421	0.415798	-0.579818
Capra_hircus_newGene_17339	353	399	497	396	763	418	874	411	8.99341	9.83058	10.3419	9.19839	15.4803	9.27206	19.5895	10.0503	0.415798	0.608053
PSTPIP1	74	34	104	50	75	57	42	447	1.12135	0.477856	1.22795	0.660096	0.891654	0.779163	0.546574	6.16662	0.416901	1.34306
Capra_hircus_newGene_4600	45	59	33	38	5	23	0	32	0.806201	0.966612	0.422251	0.573907	0.055099	0.341218	0	0.493489	0.417104	-1.50324
PDK4	110180	81343	138500	53295	322172	27445	141909	290723	736.321	507.79	714.641	307.069	1670.72	165.394	811.111	1746.39	0.418852	1.04223
MXRA8	272	455	556	654	391	348	259	225	6.98179	10.9354	11.0419	14.4999	7.8024	8.07775	5.69951	5.1939	0.419194	-0.614116
TMED10	1488	1395	1954	1832	2620	2303	1993	2456	42.8851	37.5748	43.4933	45.51	58.6178	59.8823	49.1472	63.6234	0.419194	0.5278
ENSCHIG00000010440	487	417	626	457	1046	475	862	570	47.9357	38.3608	47.6063	38.7717	80.0054	42.1387	72.6638	50.4306	0.419194	0.588072
TTLL12	1456	1410	1715	1960	1138	1410	860	986	25.5119	23.0889	23.1937	29.5965	15.4721	22.2852	12.8802	15.5141	0.419194	-0.542119
Capra_hircus_newGene_4386	139	154	182	178	289	274	260	178	4.53266	4.55818	4.398	4.55376	6.30031	4.9945	6.0434	4.35018	0.419194	0.642537
NPR1	1662	2187	2377	2828	1517	1790	1579	1130	18.0836	22.2285	19.9714	26.5124	12.8048	17.5565	14.6888	11.0481	0.419232	-0.55048
Capra_hircus_newGene_4605	37	54	26	29	51	111	41	91	0.445797	0.604642	0.241495	0.297833	0.468531	1.20341	0.416339	0.975406	0.419791	1.01426
Capra_hircus_newGene_17686	110	233	137	208	261	302	370	187	0.477044	0.948433	0.460946	0.781217	0.881717	1.18551	1.38055	0.731144	0.419791	0.726457
THG1L	337	537	767	495	237	306	406	373	2.20944	3.29173	3.88726	2.79865	1.20268	1.80797	2.27856	2.19818	0.419825	-0.615505
ENSCHIG00000006454	1575	1820	2866	2727	1413	1194	1871	1361	83.2933	89.9709	117.088	124.317	57.9868	56.9414	84.6527	64.7136	0.419825	-0.560708
DAD1	1163	1076	1202	1463	1532	2213	1919	1406	117.583	101.679	93.9004	127.546	120.259	201.828	166.083	127.817	0.419825	0.555463
SNX33	569	542	1157	752	689	365	537	347	10.7204	9.52959	16.834	12.1971	10.0713	6.18913	8.64232	5.86701	0.419825	-0.590255
ZFP62	225	242	341	312	130	161	270	89	2.89846	2.91499	3.40003	3.46663	1.30144	1.86832	2.97696	1.02583	0.420212	-0.738215
Capra_hircus_newGene_2193	389	696	740	591	164	152	656	320	1.43998	2.65106	2.38331	2.09497	0.483985	0.568758	2.04596	1.0685	0.420223	-0.835855
DPH2	163	168	234	163	103	124	104	105	3.8275	3.67344	4.23542	3.30106	1.8756	2.61344	2.08442	2.20998	0.42033	-0.698046
PAXBP1	417	580	774	699	931	586	818	1169	5.18919	6.75129	7.45205	7.50171	9.00607	6.58094	8.72032	13.1002	0.421024	0.565993
MPHOSPH6	72	44	56	86	95	167	93	107	5.15243	2.88102	3.07112	5.27489	5.24687	10.7401	5.64441	6.88685	0.421024	0.862497
PCYT1B	117	201	145	384	440	332	390	228	0.73612	1.18028	0.672317	2.09634	2.16018	1.8973	2.01677	1.23464	0.421024	0.746711
SNX13	1745	1795	1972	2190	3155	2798	3148	1980	11.4783	11.0132	10.3252	12.8823	16.0873	16.693	18.2695	11.6643	0.421381	0.544272
TRMT10B	226	177	303	282	427	261	375	396	8.2023	5.99322	8.48981	8.8342	12.0573	8.54938	11.6653	12.9283	0.421504	0.602867
CBX2	127	127	193	235	63	150	85	73	0.827893	0.771835	0.971285	1.32136	0.317358	0.883633	0.473982	0.424957	0.421504	-0.815988
AREG	39	234	79	12	19	48	0	37	0.401823	4.7716	0.817514	0.104035	0.283132	0.646748	0	0.444217	0.421504	-1.78856
ZNF608	870	773	1185	1152	1513	469	1968	2672	3.83509	3.1823	4.03217	4.3731	5.17627	1.86264	7.42107	10.5843	0.421504	0.794204
LRG1	29	8	49	14	6	18	37	241	0.915613	0.238272	1.21418	0.390085	0.146999	0.516922	1.03018	7.02812	0.421577	1.72564
RFLNB	86	79	74	93	124	141	127	164	4.54339	3.91815	2.9986	4.22122	5.09943	6.72127	5.75817	7.83095	0.421988	0.765152
ENSCHIG00000019739	133	169	190	124	79	118	94	60	2.76583	3.29675	3.05876	2.23439	1.27843	2.20997	1.67423	1.11962	0.421988	-0.779375
Capra_hircus_newGene_11443	63	38	22	20	116	100	217	3	1.45367	0.794885	0.406263	0.374719	2.0687	2.06952	4.30172	0.040586	0.421988	1.52775
SHLD2	206	367	217	389	191	192	202	141	2.14059	3.55588	1.73959	3.48338	1.54075	1.79103	1.79295	1.30868	0.421988	-0.679922
Capra_hircus_newGene_1702	56	50	187	54	57	31	48	28	0.369007	0.307939	0.949976	0.306708	0.288549	0.181405	0.270608	0.163988	0.421988	-0.992653
ZNF132	136	126	192	147	84	72	133	38	2.28587	1.99002	2.4963	2.12777	1.0999	1.09481	1.91398	0.571463	0.421988	-0.845406
RNF144B	130	132	177	127	247	200	92	459	4.69639	4.47242	4.95271	3.96464	6.9631	6.52963	2.84659	14.9944	0.421988	0.870379
ENSCHIG00000022492	594	516	492	729	788	910	1120	612	131.583	106.821	84.2243	139.302	135.629	181.861	212.403	121.833	0.421988	0.570843
SNAPC1	71	112	158	111	173	100	122	412	2.19347	3.22529	3.76764	2.94652	4.1572	2.79358	3.22499	11.4707	0.421988	0.923475
VMAC	28	87	77	68	38	17	42	31	1.8847	5.56879	4.08945	4.01857	2.00755	1.05838	2.4244	1.91179	0.421988	-0.968192
CCNG1	15033	22808	18640	17007	10597	13912	12609	10978	231.095	327.588	221.245	225.282	126.419	192.847	165.809	151.658	0.421988	-0.585035
PLPP1	1501	2069	1903	2136	3350	2539	2858	2158	59.7196	76.5742	58.2662	74.0398	104.779	92.2553	97.1434	76.9038	0.422123	0.539875
ENSCHIG00000020965	191	233	233	201	115	195	116	82	6.02794	6.88385	5.64454	5.46736	2.77998	5.72957	3.08071	2.41338	0.422123	-0.731938
Capra_hircus_newGene_2508	160	648	228	352	152	290	129	180	1.73473	6.53034	1.90904	3.28024	1.27263	2.78979	1.21603	1.84981	0.422123	-0.863194
Capra_hircus_newGene_12964	43	45	79	45	19	25	46	12	0.665691	0.413591	0.826217	0.513461	0.141918	0.248527	0.827233	0.098228	0.422123	-0.997188
STAC2	11	28	18	15	37	28	37	37	0.152741	0.392154	0.198399	0.179015	0.516474	0.446811	0.518027	0.533151	0.424205	0.973143
MTURN	1058	1645	1963	1714	1574	574	1045	928	6.4855	9.41779	9.28815	9.04946	7.48414	3.17252	5.47549	5.10708	0.425518	-0.596838
BIRC3	510	830	376	642	304	1015	585	2764	9.71825	14.8079	5.52512	10.5313	4.4915	17.4418	9.52912	47.4082	0.425518	1.03713
NOP53	4516	7504	6652	5706	4508	3126	4732	3699	108.518	168.465	123.411	118.137	84.0651	67.7297	97.2642	79.8776	0.425518	-0.573541
PEF1	700	658	823	691	1747	1022	765	752	28.0613	24.6106	25.4288	23.8147	54.2811	36.9052	26.1766	27.0489	0.425518	0.578501
CACNB3	220	463	467	382	274	304	223	155	5.22981	10.2797	8.55994	7.81966	5.0567	6.50703	4.53258	3.30716	0.425518	-0.638233
LIN37	230	313	370	219	186	118	193	196	10.9879	13.9929	13.6591	9.00847	6.89846	5.06749	7.89004	8.39423	0.425565	-0.667497
MRPL47	598	408	549	677	931	910	846	563	27.2209	17.3773	19.3188	26.5947	32.9219	37.3926	32.9897	23.0343	0.427312	0.553999
SLC25A37	289	232	362	298	507	273	358	662	8.16495	6.1147	7.90405	7.26203	11.1389	6.94935	8.66406	16.8426	0.427906	0.649049
CAVIN1	34616	39406	46930	37760	30600	29995	26961	18177	247.95	263.716	259.553	233.056	170.097	193.733	165.198	117.007	0.428087	-0.562018
ARID5B	809	615	1779	649	943	417	490	7265	3.68101	2.61538	6.25538	2.54721	3.33242	1.71161	1.90871	29.7418	0.42891	1.38081
TMEM39A	154	214	269	248	355	306	274	351	3.45083	4.48822	4.67316	4.79216	6.22388	6.19981	5.27656	7.0969	0.42908	0.589606
ENSCHIG00000022558	256	267	606	498	708	392	438	901	2.41772	2.36366	4.42809	4.05984	5.20154	3.34674	3.5489	7.67244	0.429168	0.668983
Capra_hircus_newGene_10745	1397	1712	2546	1442	2924	3522	2250	1692	10.437	11.4226	13.0812	9.10971	15.5857	21.9332	13.5798	10.8251	0.429444	0.591257
GRIN3A	372	594	409	543	412	366	258	214	3.01767	4.67516	2.56171	3.79833	2.59132	2.67649	1.82879	1.71203	0.429776	-0.611604
GPC4	144	307	369	261	228	152	147	125	0.790363	1.57509	1.56821	1.23428	0.97131	0.75284	0.688554	0.616378	0.429776	-0.681898
HFE	510	313	634	467	847	558	753	624	13.2377	7.57207	12.7079	10.4463	17.0489	13.0465	16.7136	14.5356	0.429776	0.560794
PALM	410	679	667	736	447	472	471	170	12.3412	19.0795	15.5063	19.0935	10.4424	12.8168	12.1172	4.5794	0.429808	-0.64505
MT1B	573	15	433	67	1757	37	78	2558	104.822	2.54886	61.1206	10.5088	249.513	6.00239	12.1515	420.826	0.429808	2.01244
MVB12B	212	251	229	360	458	445	301	363	1.72834	1.90865	1.43817	2.52855	2.89968	3.27271	2.10044	2.65904	0.430193	0.60007
BCAM	10523	17416	11269	14737	12527	6530	5350	9670	192.96	298.369	159.556	232.855	178.253	107.972	83.8995	159.344	0.430448	-0.657258
Capra_hircus_newGene_9307	825	1433	1255	1099	785	877	684	777	15.9235	26.6621	17.3863	17.4225	11.2261	12.3227	11.1997	13.5975	0.430448	-0.527184
CALM2	5152	4751	5734	7073	8467	8312	10684	5840	91.4716	78.8042	78.6261	108.189	116.669	133.118	162.33	93.1715	0.430488	0.579251
GPM6B	2240	1657	3362	1734	2023	665	704	1845	29.1069	19.717	36.0653	19.3841	22.3799	7.67631	9.71743	21.9327	0.430488	-0.74482
NCALD	102	187	82	166	247	357	149	183	3.06874	5.26473	1.88594	4.34851	5.77081	9.57817	3.87865	4.85371	0.431032	0.80529
RAB10	778	755	1024	1044	1458	1393	1017	1114	44.6032	40.4701	45.3429	51.5685	64.9222	72.0399	49.8578	57.4269	0.431051	0.50163
CCDC92	162	169	216	201	143	86	136	87	3.56802	3.4913	3.68113	3.82109	2.457	1.71319	2.55916	1.71436	0.432367	-0.700146
PSMC4	2112	1507	1761	1856	3505	2780	2467	2018	46.1325	30.7539	29.694	34.9279	59.411	54.747	46.0862	39.6009	0.432552	0.568104
UCK1	392	523	562	479	323	341	301	343	13.2127	16.4799	14.6119	13.9007	8.4379	10.3625	8.66151	10.373	0.432676	-0.541735
CYP1A1	123	16	17	92	65	28	704	54	1.83053	0.186521	0.10212	1.12511	0.772718	0.371489	8.36561	0.735031	0.432679	1.73042
ZNF385B	102	82	62	101	206	176	213	59	2.70585	2.01802	1.25683	2.30617	4.24893	4.21186	4.84979	1.41229	0.433123	0.890497
ENSCHIG00000020685	122	160	251	122	152	60	71	82	8.16398	10.0233	12.9863	6.99757	7.89044	3.57105	4.06746	4.8993	0.433123	-0.807975
MFAP4	876	869	1440	2888	1579	773	457	657	39.4354	36.5763	50.0954	112.092	55.2004	31.4041	17.5862	26.5965	0.433123	-0.77082
ENSCHIG00000006450	542	614	765	400	749	919	562	1211	4.22444	4.5598	4.60983	2.72713	4.55928	6.50952	3.74397	8.55293	0.433123	0.612353
HDAC1	4055	2573	3867	4261	5846	3999	7106	5068	28.0681	16.6362	20.6643	25.4925	31.401	24.9565	42.1803	31.522	0.433189	0.597556
JUNB	1132	1211	1909	567	907	972	1085	7037	37.5105	37.4727	48.838	16.187	23.307	29.0299	30.7514	209.601	0.433189	1.15248
LARP4	730	661	1209	1046	1621	1221	1304	933	11.468	9.70263	14.6677	14.1522	19.7639	17.289	17.521	13.1688	0.433222	0.521485
RB1	914	1044	1808	1039	1004	593	822	775	4.5968	4.9043	7.01907	4.5036	3.91556	2.68967	3.5342	3.50168	0.433222	-0.536956
ENSCHIG00000010010	2364	3505	3304	3319	2098	2100	2338	1928	107.329	148.689	115.837	129.869	73.911	85.9585	90.8012	78.6518	0.433803	-0.527
ENSCHIG00000019416	982	1130	1468	1328	673	883	1036	710	76.5142	82.2635	88.2988	89.143	40.6902	62.0402	69.0609	49.7049	0.433978	-0.522671
PNPLA4	16	60	44	63	108	77	72	76	0.697623	2.58549	1.5668	2.47714	3.83515	3.16204	2.83389	3.13806	0.43404	0.908015
Capra_hircus_newGene_5666	31	41	84	50	5	25	32	28	0.37009	0.451463	0.761786	0.455712	0.038452	0.278888	0.279248	0.245348	0.43404	-1.08329
NFATC1	149	187	291	231	185	100	103	126	2.07399	2.45837	3.00548	2.51015	1.92007	1.17675	0.972668	1.49586	0.43408	-0.692157
SHTN1	47	66	102	145	57	51	39	41	0.683641	0.891536	1.14942	1.81957	0.646753	0.673454	0.477607	0.527639	0.434157	-0.871026
USP25	1936	3042	2676	2764	3800	4112	2503	4854	16.8519	24.7181	17.9743	20.7256	25.6866	32.3686	18.6236	38.651	0.434283	0.59112
ARX	85	2	37	2	141	107	149	38	0.895825	0.016747	0.30595	0.016293	1.15256	1.01704	1.58498	0.352479	0.435211	1.68617
ENSCHIG00000014679	280	1438	494	1090	196	739	512	177	3.10218	14.9298	4.23414	10.4215	1.68662	7.3937	4.85473	1.75181	0.435211	-0.985922
RBBP8	542	631	920	800	1020	1038	1057	828	5.38297	5.84906	7.05454	6.83991	7.86017	9.29071	8.97372	7.38228	0.435687	0.49672
TSTA3	733	750	1278	762	679	439	617	632	26.2503	25.0683	35.3238	23.4904	18.847	14.1229	18.8689	20.3301	0.435687	-0.523289
RAC2	33	24	39	35	23	54	25	193	1.9087	1.32738	1.78157	1.75725	1.0486	2.88958	1.24161	10.3217	0.435687	1.25601
CDK5	364	621	493	599	242	431	371	282	9.28608	14.7842	9.70208	13.1583	4.77344	9.90718	8.09246	6.46172	0.436415	-0.606886
Capra_hircus_newGene_14642	29	92	232	10	13	0	57	24	0.483977	1.20919	2.00178	0.050478	0.061446	0	0.454786	0.12627	0.436415	-1.79718
FBXL18	320	282	384	369	624	379	474	475	1.75823	1.44668	1.62882	1.74402	2.66019	1.87813	2.22571	2.34511	0.436415	0.551053
OTUD1	89	63	108	71	122	82	64	392	2.28246	1.49199	2.13554	1.55487	2.42546	1.88827	1.40116	9.04104	0.436415	1.06137
ACLY	5029	5674	11050	8098	4545	5270	5674	3481	48.8169	51.6741	82.665	67.072	34.2252	45.6669	47.1545	30.4042	0.436415	-0.58423
PPP1R13L	85	141	230	132	142	68	65	40	1.07457	1.62044	2.28556	1.43744	1.44309	0.749849	0.679047	0.446346	0.437369	-0.860237
SULT1C4	395	499	388	876	332	444	370	156	2.24917	2.60872	1.67441	4.22739	1.44756	2.23639	1.76725	0.784528	0.437467	-0.704345
ENSCHIG00000017199	1027	963	1126	1058	2576	2054	1176	749	19.3462	16.95	16.3837	17.1813	37.6725	34.8975	18.9507	12.6822	0.437467	0.645788
ABT1	393	432	531	446	616	732	646	514	8.90451	9.1401	9.28383	8.69504	10.8236	14.9448	12.5115	10.4528	0.437467	0.510948
DNA2	21	32	22	12	33	43	19	91	0.129558	0.185871	0.102774	0.065498	0.160939	0.240465	0.100205	0.514766	0.437467	1.12491
Capra_hircus_newGene_15463	149	109	156	207	52	119	117	42	3.31922	2.26832	2.67603	3.9738	0.889145	2.38757	2.22732	0.829005	0.437553	-0.873657
ENSCHIG00000023820	70	43	50	95	117	119	117	99	2.27773	1.31583	1.26029	2.69137	2.95164	3.48678	3.28073	2.92082	0.437553	0.823205
ACE	1432	1856	2648	1201	1201	341	1491	1103	12.5682	15.2193	17.9439	9.08205	8.18086	2.69237	11.1938	8.69972	0.437553	-0.741306
EDARADD	73	41	85	15	375	25	43	128	1.57457	0.836158	1.42265	0.281791	6.34532	0.487664	0.791915	2.49515	0.43769	1.37185
ENSCHIG00000003414	943	785	948	1304	1229	1425	1977	1127	184.359	143.29	143.002	219.648	186.446	251.099	330.563	197.839	0.438044	0.563621
SMYD3	178	306	242	261	202	121	160	134	6.76706	10.9108	7.13363	8.58919	5.9805	4.15322	5.22159	4.5785	0.438216	-0.658541
FAM229B	636	612	761	665	497	359	528	447	90.4856	81.3507	83.6012	81.5644	54.824	46.0637	64.2159	57.1637	0.438262	-0.519008
MYH7	70	18	238	194	255	22	757	255	0.411408	0.097816	1.08268	0.982479	1.17582	0.112803	3.88202	1.35752	0.438262	1.43682
PHF20	361	498	596	555	366	370	313	299	4.0684	5.24774	5.19363	5.38998	3.20549	3.76124	3.01714	3.03215	0.438767	-0.532269
TAF6	1181	1736	2293	1370	1325	972	1101	1038	5.87992	8.08011	8.82141	5.88048	5.11991	4.36515	4.69244	4.64501	0.439222	-0.523106
GSK3B	488	516	724	633	1284	667	752	657	13.2375	13.172	15.1311	14.9011	27.0334	16.4436	17.4357	16.059	0.439222	0.53247
ENSCHIG00000012051	342	413	535	539	678	830	551	508	13.5356	15.2658	16.361	18.3845	20.8335	29.6475	18.6623	18.0814	0.439541	0.532582
OBSCN	401	434	176	962	255	109	474	176	0.605247	0.607835	0.22665	1.23313	0.267733	0.139258	0.621831	0.217639	0.440408	-0.948181
ENSCHIG00000023286	433	463	492	471	600	910	724	460	2.82119	2.81968	2.47228	2.64399	3.03274	5.34925	4.03676	2.68973	0.440745	0.559165
TPRG1L	1850	2653	2595	2141	1653	1406	1551	1675	51.7324	69.3222	56.0422	51.5923	35.8792	35.4421	37.1016	42.1049	0.440745	-0.523074
WARS2	585	801	873	695	548	496	519	476	12.9437	16.5656	14.9077	13.2552	9.40666	9.88498	9.82333	9.45446	0.440745	-0.499868
Capra_hircus_newGene_12977	42	18	26	65	113	22	125	66	0.729837	0.282844	0.332069	0.969537	1.57288	0.346366	1.88908	1.0534	0.440745	1.11254
ENSCHIG00000023445	90	127	125	93	51	59	72	64	3.04292	4.01519	3.25815	2.69686	1.32587	1.77441	2.08349	1.94188	0.440745	-0.78396
IMMT	11609	10523	9213	12041	18841	15787	17539	12550	165.503	140.17	101.03	147.931	207.684	202.198	213.905	160.797	0.440745	0.574935
ABCB8	1465	1493	1682	1822	2708	2221	2116	2019	23.6513	22.5261	20.9796	25.359	33.9472	32.3511	29.2406	29.3026	0.440745	0.510001
TSC22D1	1632	1989	1671	2626	2780	2929	3061	2561	35.0854	31.4506	27.7977	45.4345	46.2618	54.7934	60.0161	54.6948	0.440745	0.54372
Capra_hircus_newGene_1519	19	59	121	68	8	34	49	18	0.180705	0.544485	0.923308	0.576962	0.057359	0.305037	0.411714	0.154078	0.440745	-1.16143
ADCK1	47	44	124	135	175	145	118	148	0.527796	0.454821	1.08433	1.29844	1.53421	1.46663	1.14872	1.49332	0.440745	0.827387
RBM23	896	678	1077	986	1574	1196	1240	1052	11.0339	7.78529	10.2367	10.412	14.9412	13.3075	13.0381	11.6203	0.440797	0.501524
AZGP1	215	719	349	273	140	319	240	179	7.6791	24.0541	9.63803	8.41445	3.88581	10.2771	7.33334	5.74031	0.440991	-0.798608
CXXC5	269	169	407	465	594	720	355	346	6.7357	3.96092	7.88244	10.0511	11.5698	16.2825	7.61104	7.7988	0.441131	0.670841
Capra_hircus_newGene_14145	160	76	727	100	34	51	1477	1552	4.10967	1.80216	14.4119	2.20045	0.65962	1.16766	32.4627	35.8397	0.442189	1.74774
ENSCHIG00000009985	22587	37654	28950	36922	22747	19385	19482	22072	1054.77	1642.9	1043.88	1485.71	824.35	816.296	778.223	926.276	0.442189	-0.561879
SLC35B1	975	878	1148	904	1491	1598	1211	1146	31.5799	26.5804	28.7151	25.2153	37.5069	46.6763	33.5431	33.3534	0.442189	0.501914
WDR55	944	724	1035	966	1402	1494	1517	833	28.4027	20.3444	24.0515	25.0614	32.7465	40.56	39.0616	22.5446	0.442523	0.53517
Capra_hircus_newGene_9538	47	41	59	69	113	68	94	91	0.468045	0.374197	0.453615	0.591427	0.874436	0.609908	0.794653	0.810496	0.444891	0.793751
LONRF1	96	244	195	96	59	89	88	102	0.707235	1.68751	1.1128	0.61052	0.338387	0.594248	0.558014	0.675341	0.444891	-0.849287
HEBP1	596	742	575	760	488	500	399	446	17.0142	19.7836	12.6647	18.7062	10.7997	12.8707	9.72956	11.4412	0.444891	-0.528508
PPFIBP2	382	392	866	558	478	159	407	288	3.17127	2.52975	4.92884	3.49671	2.91545	1.09211	3.7542	2.04562	0.444891	-0.663507
ENSCHIG00000024023	53	49	61	84	73	109	41	262	1.55278	1.34755	1.38289	2.15263	1.66791	2.90212	1.03625	7.00157	0.444891	1.04555
CFD	398	241	266	317	365	350	286	1158	17.6225	9.97375	9.07978	12.102	12.5522	13.9869	10.82	46.1431	0.444891	0.850918
Capra_hircus_newGene_12347	64	107	96	49	82	15	35	25	2.53375	4.01835	2.95368	1.65604	2.52931	0.533543	1.18275	0.897571	0.444891	-1.02128
PITPNB	458	568	682	568	1243	666	655	678	18.644	21.8864	21.5995	19.9162	39.6078	24.7101	22.8077	24.7461	0.444891	0.530413
LDHD	780	1287	782	858	694	461	747	588	18.3568	28.3041	14.2214	17.427	12.6836	9.79318	15.0507	12.4517	0.444891	-0.568579
MRPL32	469	336	274	419	519	1072	583	314	20.9492	13.9951	9.45315	16.1327	18.0032	43.1988	22.2872	12.5931	0.445401	0.720483
ND4	295715	310339	351404	311791	392490	761183	372806	375262	7425.98	7281.28	6813.61	6746.69	7648.79	17236.2	8008.28	8468.64	0.445401	0.613768
SPON2	103	89	202	571	144	156	55	99	3.56296	2.87884	5.38339	17.0351	3.86479	4.8447	1.6119	3.07159	0.445401	-1.00905
STRADB	537	855	699	744	473	552	568	294	13.8526	20.6391	13.9333	16.5551	9.48591	12.8411	12.5384	6.81595	0.445447	-0.564407
Capra_hircus_newGene_303	706	734	866	817	1357	790	1029	1201	26.3958	25.6338	24.9917	26.3126	39.3813	26.6348	32.9024	40.3526	0.445496	0.513187
Capra_hircus_newGene_409	726	944	1301	612	726	272	371	799	16.5834	20.1385	25.4933	12.0392	12.8662	5.59614	7.2417	16.392	0.445581	-0.679746
IRF2BP2	969	1239	1500	1515	2737	1020	1507	2544	12.3052	14.7104	14.7174	16.5858	26.9844	11.6806	16.3753	29.0502	0.445581	0.619655
ACOT7	164	253	108	128	208	479	162	320	1.06633	1.54001	0.54431	0.719078	1.20331	3.17965	0.904772	2.07083	0.445581	0.836441
ENSCHIG00000027200	760	699	809	639	1804	902	891	759	63.0013	54.1204	51.8325	45.6644	116.151	67.4239	63.1892	56.5877	0.445581	0.574314
KIZ	129	199	140	146	122	94	73	76	1.49039	2.17943	1.2379	1.4947	1.12149	0.966781	0.720405	0.783117	0.445581	-0.746463
EDNRB	374	628	322	375	620	793	479	711	9.75009	15.2993	6.47349	8.42951	12.5454	18.6489	10.6921	16.6591	0.445777	0.619709
ENSCHIG00000018361	594	766	621	425	1998	1075	544	501	50.7467	61.1466	40.9566	31.2487	132.454	82.8048	39.7228	38.4662	0.446275	0.740966
ENSCHIG00000023975	763	882	841	824	492	659	643	488	30.6585	33.1021	26.0768	28.5133	15.3333	23.8593	22.0765	17.5935	0.446275	-0.511742
RNF5	497	445	541	532	790	775	645	603	32.5217	27.2245	27.3609	29.9935	40.1423	45.7677	36.1356	35.4659	0.446275	0.501195
TTC36	727	1557	671	770	564	748	662	405	44.322	88.7611	31.606	40.4717	26.6726	41.1483	34.5144	22.1896	0.446275	-0.651362
EHD2	5731	13214	8983	12297	7092	8067	5695	4795	103.938	223.901	125.793	192.169	99.8051	131.923	88.3515	78.1412	0.446275	-0.619155
ENSCHIG00000015260	72	122	121	113	52	67	69	54	2.00594	3.17295	2.59869	2.72092	1.10908	1.68589	1.64753	1.34388	0.44631	-0.774537
MFAP2	259	380	359	601	315	286	225	197	16.0333	21.9829	17.1768	32.1028	15.1387	15.9397	11.8933	10.9364	0.446532	-0.609181
SUV39H1	199	273	450	263	224	119	154	220	1.17051	1.50331	2.04942	1.33337	1.02518	0.630913	0.776708	1.16216	0.446802	-0.661571
ADAM33	68	106	149	347	125	97	60	55	1.04903	1.53471	1.77859	4.59539	1.46868	1.33237	0.773646	0.735518	0.446802	-0.931864
ENSCHIG00000017158	1354	1505	1623	2842	1628	1435	784	867	29.1247	30.259	26.963	52.6996	27.175	27.812	14.4272	16.7567	0.446835	-0.609611
DLD	6959	6152	6524	7426	10751	9544	11027	7940	146.118	120.676	105.762	134.36	175.174	180.694	198.062	149.827	0.447126	0.54803
CCNE2	113	83	103	55	30	44	62	52	3.13488	2.1542	2.21094	1.31109	0.616387	1.09593	1.47281	1.28049	0.447126	-0.89396
ZNF219	895	785	929	709	1404	1399	1391	689	14.248	11.6392	11.4918	9.72171	17.445	20.0755	18.8807	9.81806	0.447599	0.561479
ENSCHIG00000011012	226	287	269	236	148	163	180	159	16.9913	20.2	15.644	15.294	8.62614	11.0162	11.5936	10.7543	0.447599	-0.619662
ENSCHIG00000021641	1748	1075	2170	1498	2625	1339	2609	3183	56.6329	32.5175	54.2708	41.8217	65.9816	39.1107	72.301	92.6803	0.447599	0.628068
TMEM150A	105	73	539	75	126	57	72	89	3.87075	2.49105	15.3854	2.37469	3.61207	1.886	2.25622	2.95123	0.447599	-1.07029
Capra_hircus_newGene_12015	16	54	121	30	17	17	45	10	0.171884	0.815816	1.09337	0.295751	0.143937	0.171126	0.454938	0.097617	0.447709	-1.19055
KCP	87	204	106	188	51	118	81	64	0.613046	1.33935	0.568641	1.12783	0.269552	0.734725	0.488068	0.399118	0.447709	-0.861227
NDUFAF1	551	464	439	701	671	1351	776	511	17.9155	14.0973	11.0085	19.6246	16.9138	39.5995	21.5692	14.9149	0.447974	0.633762
SLC45A4	120	88	151	100	336	101	183	165	0.835696	0.572765	0.807255	0.596438	1.81249	0.630727	1.08912	1.02699	0.448134	0.781095
PPP1R11	253	223	302	261	215	151	146	157	22.9036	18.8997	21.119	20.3565	15.1474	12.3462	11.2706	12.8058	0.448134	-0.613441
ENSCHIG00000000358	113	268	125	173	98	59	64	146	7.58281	16.2989	6.42137	9.70799	4.89802	3.41332	3.37595	8.87131	0.448134	-0.863995
TMX3	437	393	814	516	704	627	633	1102	9.50015	7.98336	13.6706	9.6615	11.8838	12.2928	11.7737	21.5475	0.448134	0.579615
PARP6	54	174	168	51	43	74	59	46	0.853934	2.71185	2.18953	0.699941	0.557795	1.03208	0.77981	0.65912	0.448547	-0.94818
ARSE	24	46	45	105	32	46	7	9	0.469644	0.839031	0.681859	1.77462	0.478934	0.80563	0.116432	0.144452	0.448655	-1.17829
IZUMO1	89	53	72	60	64	15	42	21	3.18254	1.76193	1.98659	1.84708	1.75997	0.473721	1.27769	0.661997	0.450327	-0.972881
Capra_hircus_newGene_15250	27	5	40	26	115	0	82	99	0.38812	0.039212	0.608442	0.435414	1.5881	0	1.28156	1.67413	0.450941	1.64048
RPUSD4	328	524	425	482	261	306	343	254	7.4257	11.1123	7.44346	9.4182	4.58203	6.25112	6.65206	5.16914	0.451146	-0.56342
ENSCHIG00000013441	326	479	429	402	308	244	269	276	10.1503	13.9308	10.3262	10.7817	7.44807	6.85687	7.16263	7.7282	0.451251	-0.550222
MPG	472	644	738	454	456	385	385	343	18.1833	22.7321	21.98	15.067	13.6479	13.1537	12.6737	11.8854	0.451824	-0.526205
LYAR	150	204	229	232	103	185	105	91	4.26417	5.41483	5.02626	5.68026	2.26206	4.7429	2.53023	2.30639	0.452293	-0.706099
NCOR2	1994	1222	2761	1796	5876	1452	2230	3058	9.31506	5.34847	9.9946	7.23326	21.3526	6.11328	8.92573	12.8989	0.452293	0.713416
BMP6	380	442	289	313	1129	417	389	432	8.77474	9.5383	5.14051	6.23307	20.2373	8.69061	7.68373	8.96633	0.452293	0.692674
KLF15	639	922	1191	592	817	231	522	516	18.0321	24.3092	25.97	14.3988	17.9042	5.87473	12.6133	13.0856	0.453172	-0.651958
TRIT1	425	409	517	549	627	595	693	709	10.3837	9.33555	9.75112	11.5405	11.8776	13.1076	14.4756	15.5489	0.453172	0.504818
EIF2B2	1330	864	1535	1049	2196	1082	1730	2027	43.5765	26.4248	38.8281	29.5952	55.8407	31.9628	48.4872	59.6665	0.45342	0.581936
CCDC15	117	199	210	152	102	94	129	76	1.27481	2.03011	1.77546	1.43371	0.860187	0.926161	1.20081	0.739587	0.453611	-0.716646
IER2	428	506	692	282	562	512	344	1947	21.9277	24.2287	27.3848	12.4145	22.3237	23.6422	15.0803	89.6775	0.454858	0.894503
SPCS1	877	814	895	1119	1271	1481	1289	1095	65.6843	56.897	51.7102	72.1715	73.877	100.013	82.5551	73.6872	0.454858	0.495411
TLE1	106	130	153	158	219	143	196	291	1.55204	1.80656	1.75516	2.01658	2.52377	1.89981	2.49439	3.89214	0.455302	0.682977
COX2	120801	151136	197979	136515	135227	713669	132168	132734	6111.44	7143.84	7733.59	5951.12	5309.07	32556.8	5719.72	6034.66	0.455497	0.931031
QSER1	416	549	722	606	368	471	402	296	2.57116	3.17496	3.45024	3.23222	1.76448	2.62602	2.12448	1.6463	0.455676	-0.527602
ENSCHIG00000000811	1373	1261	1533	1236	1434	2411	1707	2191	53.1255	45.5748	45.7888	41.1974	43.0518	84.1221	56.4907	76.1829	0.455676	0.554614
PNPLA3	181	109	400	201	147	71	113	155	4.31615	2.41919	7.3613	4.11857	2.71926	1.51227	2.29425	3.30915	0.455676	-0.793126
Capra_hircus_newGene_17470	31	80	197	87	40	40	75	27	0.43113	0.917015	1.69504	0.81265	0.332433	0.540595	0.840694	0.308156	0.455676	-1.00054
NCF1	20	27	39	15	18	52	40	90	0.558834	0.717008	0.881494	0.356263	0.397538	1.36688	0.995738	2.36306	0.455676	1.067
POMT1	669	1165	782	737	750	326	558	583	10.244	16.6736	9.23961	9.71503	8.90867	4.49113	7.30223	8.02222	0.455676	-0.590844
SLC25A17	263	246	309	337	447	430	374	386	9.9057	8.66367	8.99162	10.9167	13.0759	14.5964	12.0371	13.0577	0.456106	0.533326
ENSCHIG00000010232	59	23	34	19	227	46	52	20	3.02668	1.07161	1.32005	0.836557	9.06048	2.1101	2.25164	0.922133	0.456106	1.252
ENSCHIG00000017534	43	58	53	41	21	31	29	0	5.89189	7.37629	5.56257	4.75666	2.18315	3.74111	3.32189	0	0.457152	-1.25702
STK26	35	48	49	82	79	108	89	86	0.655694	0.860996	0.704923	1.31978	1.21223	1.83212	1.42597	1.44783	0.457152	0.808405
ADPRM	77	128	140	146	65	87	80	45	2.57658	4.0012	3.62093	4.19533	1.66804	2.63125	2.29573	1.33078	0.457152	-0.776477
YTHDF1	870	871	1330	788	1739	970	1251	1452	17.904	16.7566	21.1304	13.961	27.8081	17.9928	22.0375	26.8574	0.457152	0.522885
ENSCHIG00000024139	211	458	438	356	275	180	231	249	6.48733	13.1705	10.4108	9.4348	6.56023	4.98605	6.08851	6.88217	0.457152	-0.599794
NTN5	85	103	54	107	28	84	11	0	1.98483	2.24698	0.97691	2.16866	0.50659	1.76819	0.212826	0	0.457152	-1.51585
Capra_hircus_newGene_6580	36	32	33	33	29	10	19	12	0.835638	0.805028	0.641975	0.648574	0.517461	0.374495	0.377822	0.360553	0.458192	-0.938945
DUSP22	85	135	148	93	90	78	38	52	5.42607	8.10366	7.34317	5.12697	4.47805	4.52962	2.06196	2.99627	0.45858	-0.809618
ARHGAP30	108	73	151	105	135	99	105	472	1.12965	0.718076	1.2223	0.946747	1.10112	0.940792	0.939198	4.46719	0.459343	0.973441
DRB3	103	37	17	35	34	71	17	474	0.64486	0.212875	0.079603	0.193668	0.164929	0.400646	0.088799	2.6789	0.459734	1.61337
Capra_hircus_newGene_16292	232	261	359	185	202	46	224	102	3.11057	4.47338	3.90831	2.3433	2.23426	0.66919	2.83975	1.25077	0.459786	-0.832143
Capra_hircus_newGene_5194	557	458	532	583	700	863	640	797	6.24696	4.7954	4.60639	5.63244	6.09267	8.72723	6.13783	8.04047	0.46043	0.517811
PTPRF	165	248	340	727	259	214	229	147	0.994851	1.39958	1.58898	3.79197	1.2182	1.16743	1.18221	0.799531	0.46043	-0.737185
Capra_hircus_newGene_12371	240	262	282	325	184	214	151	167	1.92284	1.9571	1.73933	2.23794	1.14098	1.54431	1.02953	1.1993	0.461742	-0.600405
ENTPD6	620	703	1020	626	543	387	535	545	15.6479	16.5765	19.8773	13.5955	10.6214	8.79028	11.5359	12.3415	0.461742	-0.516654
SPATA5L1	305	521	580	443	267	428	263	230	4.5716	7.30431	6.71973	5.72131	3.10736	5.78721	3.36814	3.0969	0.461742	-0.588183
F11R	3397	4721	3682	3693	3047	2443	2879	2265	32.9183	42.7473	27.5503	30.8439	22.9154	21.3453	23.8688	19.7254	0.461916	-0.533029
Capra_hircus_newGene_16016	74	99	98	146	135	202	200	132	1.52684	1.58591	1.46043	2.75516	2.29312	3.12705	3.02359	2.27654	0.462348	0.726767
EAF1	1361	1373	1897	1591	1999	2502	1912	2166	13.3921	12.6244	14.4181	13.4939	15.2685	22.2078	16.0942	19.1573	0.462348	0.50725
Capra_hircus_newGene_1437	278	87	227	294	404	288	445	297	7.10883	2.04685	4.47758	6.47527	8.02154	6.63607	9.73908	6.83873	0.462823	0.709634
SPTLC2	1158	864	1290	1260	2116	1146	1711	1528	11.8405	8.25655	10.1883	11.1048	16.7973	10.5723	14.9732	14.0434	0.462823	0.527741
SWT1	68	76	79	48	36	32	34	47	1.08156	1.0209	1.01856	0.854206	0.416103	0.4086	0.434842	0.605548	0.463152	-0.836082
TC2N	266	180	330	183	365	581	532	132	5.56731	3.51384	5.33393	3.29521	5.93382	10.9699	9.53552	2.47802	0.463152	0.769413
Capra_hircus_newGene_10350	255	97	229	123	273	247	763	99	1.62742	0.540412	1.08903	0.685182	1.43285	1.18016	4.56835	0.59228	0.463475	0.975103
PCK1	314	1138	19	3106	68	26922	429	51	3.56002	12.0722	0.162045	30.3958	0.592746	275.787	4.16258	0.514485	0.463646	2.64879
SPSB3	859	1156	1213	1125	899	681	701	775	28.6202	35.9917	31.2091	32.2986	23.254	20.4522	19.9797	23.2173	0.463646	-0.478507
PRRC2B	1016	1288	1879	1624	1151	801	1033	1000	7.98209	9.45083	11.3971	10.9951	7.01449	5.67008	6.93765	7.05978	0.463646	-0.489445
MPV17L2	244	268	357	232	486	471	300	340	6.28361	6.45041	7.11796	5.15405	9.72302	10.9583	6.62024	7.87529	0.463782	0.565171
CGAS	112	129	183	105	75	85	72	77	0.76952	0.827985	0.969597	0.617122	0.400089	0.522912	0.419062	0.47057	0.463782	-0.728991
FAM214A	2633	2489	3958	3260	4780	3768	5877	3123	15.497	13.6861	17.9883	16.5341	21.8335	20.0007	29.5938	16.5219	0.463782	0.547864
PTAFR	21	10	58	30	37	29	31	154	0.682937	0.28291	1.45495	0.833812	0.917965	0.82993	0.866134	4.49639	0.463782	1.21361
ENSCHIG00000018104	151	98	172	184	180	329	258	180	17.7063	10.6843	15.62	18.6551	16.3577	34.8516	25.9146	19.0225	0.463926	0.687358
Capra_hircus_newGene_3631	125	79	76	81	129	138	246	122	2.73747	1.69571	1.31524	1.29955	2.4571	3.06175	4.65695	2.92647	0.464696	0.804232
NUDT16L1	451	620	534	525	316	450	355	318	3.71672	4.77067	3.3964	3.72513	2.01916	3.34217	2.496	2.34825	0.464785	-0.539036
LETM1	2516	2061	2203	2243	3737	3671	3037	2572	39.5847	30.3001	26.7588	30.4037	45.6257	52.0894	40.8697	36.3623	0.464883	0.530435
HOMER2	248	154	137	143	115	99	100	99	6.21808	3.58584	2.64583	3.08541	2.2268	2.23067	2.12946	2.20989	0.464883	-0.748578
ZBTB3	34	42	41	31	13	23	27	13	0.743102	0.877191	0.700493	0.597133	0.21595	0.445994	0.510114	0.246997	0.464883	-0.928789
IMPAD1	3776	3027	3847	4666	5998	5215	7128	3902	29.6556	22.212	23.3286	31.5803	36.56	36.9402	47.8943	27.542	0.464883	0.558001
CLDN4	114	295	118	93	6	2	25	154	6.24708	15.1067	4.98218	4.39506	0.252345	0.099058	1.13737	7.58422	0.464883	-1.66031
WFIKKN2	42	62	50	316	34	94	34	31	0.396742	0.548037	0.365125	2.60248	0.245409	0.804231	0.27799	0.260438	0.464883	-1.20456
ITGAL	79	78	101	49	84	127	99	229	0.305922	0.281197	0.301064	0.163213	0.252615	0.47435	0.325645	0.837748	0.464883	0.862901
BCAR1	1290	1266	1794	1456	2474	1301	1467	3417	7.44179	6.82003	7.98195	7.2304	11.0628	6.76952	7.23854	17.6964	0.464883	0.623962
GPCPD1	493	504	645	673	1207	533	921	653	2.93519	2.80007	2.96496	3.45204	5.58477	2.86253	4.69828	3.49628	0.464883	0.537815
LMAN1	828	755	1004	1066	1449	1254	973	1335	18.5337	15.7789	17.3612	20.5643	25.1835	25.3087	18.633	26.8639	0.464883	0.488664
ENSCHIG00000015872	1675	1528	2121	2128	2348	3038	2904	2105	160.982	137.167	157.395	176.209	175.145	263.273	238.767	181.775	0.464883	0.51896
ENSCHIG00000018577	539	680	1140	616	775	200	309	517	10.5453	12.4371	17.2236	10.3817	11.7781	3.51728	5.16472	9.08191	0.465626	-0.682257
SFRP2	24	44	38	189	25	56	28	12	0.636978	1.09285	0.791211	4.37919	0.515843	1.34947	0.626989	0.269141	0.46574	-1.21113
WHAMM	1053	990	1494	1100	2148	1345	1432	1504	15.0426	13.2093	16.4862	13.5363	23.8243	17.3256	17.5012	19.316	0.46574	0.500363
ATF6	459	345	744	481	1004	403	571	1053	8.09929	5.69689	10.1467	7.32819	13.7658	6.39843	8.63728	16.746	0.46574	0.63076
Capra_hircus_newGene_2632	172	146	228	194	393	222	267	229	8.3563	6.61963	8.53455	8.10297	14.842	9.73669	11.1113	10.0099	0.46574	0.609393
ENSCHIG00000018809	21	44	287	31	52	50	16	21	0.418239	0.836908	4.55776	0.544177	0.82607	0.925887	0.278663	0.382624	0.46647	-1.30217
ENSCHIG00000012549	62	39	53	23	14	26	34	14	1.35338	0.787702	0.892227	0.437431	0.232646	0.58213	0.630202	0.273909	0.46647	-1.0006
ENSCHIG00000018877	538	622	959	639	491	392	643	293	14.517	15.6813	19.9846	14.8591	10.2821	9.54836	14.8458	7.11048	0.46647	-0.555371
ENSCHIG00000017418	27	48	34	42	62	96	52	57	1.09525	1.82312	1.07555	1.48403	1.95546	3.53465	1.80871	2.10724	0.46647	0.848762
ENSCHIG00000025173	183	445	398	365	164	219	273	203	4.00717	9.12484	6.74269	6.92373	2.78407	4.31452	5.13621	3.98908	0.46647	-0.636174
PPP1CB	2028	1587	2274	2190	3445	2256	2683	2995	58.348	42.6852	50.5213	54.3248	76.9644	58.5576	66.0566	77.4579	0.466512	0.518778
DUSP14	309	225	226	332	339	404	553	352	17.8733	12.1822	10.0819	16.5672	15.2381	21.0939	27.3853	18.3155	0.467733	0.606098
ZPR1	1406	1555	1841	1371	1084	1043	994	1179	7.78423	8.04534	7.87147	6.54202	4.65723	5.20767	4.70903	5.86571	0.467733	-0.488057
ENSCHIG00000008860	54	101	75	72	52	56	27	31	4.90807	8.62905	5.25851	5.64647	3.66772	4.57375	2.07311	2.48891	0.467733	-0.845181
Capra_hircus_newGene_4346	108	80	111	123	62	37	101	26	6.10946	4.20287	4.824	5.97106	2.69539	1.85995	4.87439	1.30261	0.467733	-0.88401
ENSCHIG00000015548	69	91	57	98	24	77	28	32	10.0026	12.2913	6.40204	12.2199	2.63859	10.0667	3.43305	4.14374	0.467892	-0.943218
CSF3R	33	0	86	32	88	76	40	172	0.442884	0	0.900791	0.371698	0.924641	0.929926	0.464443	2.09984	0.468505	1.44446
MOCOS	479	313	455	548	1521	302	404	844	2.87462	1.75201	2.10756	2.82933	7.08447	1.63033	2.07077	4.54798	0.468505	0.767675
AKIRIN1	943	798	1307	907	1299	1164	1154	1917	7.53549	5.96108	8.07113	6.24758	8.05954	8.39022	7.89526	13.7743	0.468505	0.535209
EIF3B	4981	4739	6514	4015	4022	2701	2979	3906	72.8064	64.7174	73.5303	50.5751	45.6296	35.5933	37.2473	51.3098	0.468505	-0.545077
CALHM2	157	260	295	312	183	209	147	53	3.68767	5.71103	5.37052	6.34096	3.34553	4.44349	2.9605	1.12336	0.468505	-0.754173
RCSD1	1559	1628	3359	2430	2096	840	1561	1252	10.0034	10.01	17.6913	13.9802	10.4574	4.86488	8.55915	7.20931	0.468505	-0.587593
FGFRL1	4578	12247	5871	7253	4302	6421	4650	3338	38.8363	97.0688	38.4548	53.0186	28.3161	49.116	33.7382	25.4465	0.468505	-0.663673
Capra_hircus_newGene_8953	67	119	147	134	51	61	70	78	1.02891	1.87291	1.75457	1.92168	0.590686	0.810437	1.01455	1.03174	0.468987	-0.771654
FZD4	2207	2748	4505	2851	4047	3023	4840	5453	30.5971	35.6047	48.2336	34.0658	43.5505	37.8029	57.4181	67.9593	0.469054	0.566623
SMG5	2058	2022	2455	2912	2809	4354	4650	2055	9.90894	9.09537	9.1234	12.0786	10.4946	18.9009	19.151	8.8903	0.469414	0.58919
RND3	379	306	628	508	510	538	347	1533	2.71618	2.04887	3.48024	3.13907	2.84091	3.48492	2.13216	9.8924	0.469654	0.775687
ZYG11B	521	262	595	575	787	664	983	460	7.3712	3.46516	6.506	7.01735	8.648	8.47013	11.9019	5.85166	0.469803	0.59644
ENSCHIG00000008804	625	497	722	481	1010	646	899	724	67.3264	49.9659	60.072	44.6519	84.4898	62.7165	82.8655	70.0457	0.470084	0.511757
ENSCHIG00000013425	129	215	332	361	144	199	171	92	3.88747	6.04607	7.74349	9.39676	3.35831	5.4154	4.40568	2.49588	0.470442	-0.702134
THBS4	1716	2133	1207	2859	1568	1611	1064	947	16.9569	19.7009	9.21167	24.3569	12.0306	14.3561	8.99833	8.40873	0.470443	-0.60808
PKHD1L1	54	52	128	445	80	36	48	118	0.144265	0.131765	0.269629	1.04679	0.168061	0.085668	0.111054	0.286812	0.470717	-1.15921
FYB1	47	16	83	40	59	57	40	226	0.699676	0.212742	0.957567	0.516241	0.677209	0.757887	0.510093	3.03887	0.470717	1.14461
FBLN7	207	83	90	344	483	439	185	230	2.59788	0.963282	0.864633	3.71933	4.70252	4.9638	1.9797	2.5873	0.470717	0.875114
MCF2L	297	497	428	316	108	281	374	60	3.00147	4.69668	3.33942	2.75444	0.847544	2.55904	3.23335	0.541897	0.470717	-0.869593
ENSCHIG00000011530	116	154	178	161	93	89	96	90	4.47935	5.54182	5.30586	5.36301	2.7786	3.07764	3.17435	3.11072	0.470717	-0.683234
MICAL1	427	553	822	689	466	464	387	380	2.0582	2.49291	3.06186	2.86363	1.74458	2.01874	1.59632	1.65217	0.470717	-0.498193
RSAD2	266	290	332	285	172	290	169	87	8.39208	8.57881	8.12018	7.73886	4.2121	8.26081	4.54368	2.42745	0.470717	-0.68489
ENSCHIG00000014892	36	69	69	58	34	47	27	13	3.43523	6.18757	5.06293	4.73129	2.52264	4.0033	2.15519	1.10829	0.470717	-0.901469
TSPYL2	920	575	1205	797	641	326	482	788	15.1588	8.84228	15.3347	11.3148	8.20088	4.84129	6.77788	11.6641	0.470717	-0.600939
DNAJB9	490	432	665	441	722	980	603	559	24.8748	20.4743	26.0612	19.2691	28.4356	44.8971	26.201	25.5182	0.47085	0.531138
ENSCHIG00000011069	1673	2164	1831	1317	1883	4053	2633	1992	46.3618	56.0407	39.1922	31.4567	40.5061	101.314	62.4352	49.6283	0.47085	0.614893
ARHGDIB	429	478	848	607	668	843	669	1061	3.29	3.42038	5.02151	4.00859	3.97277	5.83326	4.38813	7.31487	0.47085	0.532807
PDLIM5	3402	2451	3337	3424	9688	2971	3919	3542	17.9249	12.2665	13.8786	15.7098	40.4034	14.3056	17.9178	17.208	0.471176	0.65758
C18orf32	351	431	432	396	557	632	560	486	52.5246	60.3123	49.8747	51.0449	64.682	85.2389	71.6694	65.4061	0.471628	0.499637
CES4A	60	13	692	7	96	11	35	52	1.25194	0.236665	11.1798	0.108593	1.55851	0.202108	0.612314	0.965728	0.471628	-1.80665
ENSCHIG00000005946	167	220	211	141	131	100	134	92	5.33707	6.56143	5.21367	3.88921	3.24539	2.86609	3.66339	2.63505	0.471628	-0.677566
Capra_hircus_newGene_17303	74	96	115	78	42	42	86	13	1.21151	1.4559	1.44873	1.09714	0.525298	0.61717	1.1932	0.183846	0.472551	-0.955863
Capra_hircus_newGene_9423	32	32	45	43	12	25	19	22	1.92382	1.79059	2.06033	2.24389	0.547524	1.36795	0.951136	1.20545	0.473018	-0.902548
ENSCHIG00000006484	980	1236	1069	1027	815	810	744	684	17.959	21.1712	15.1334	16.2126	11.5951	13.381	11.6606	11.2706	0.473018	-0.482739
CD2BP2	1567	1747	2122	1521	1212	1159	1327	1155	52.8308	55.0409	55.2437	44.1902	31.7225	35.2308	38.2687	34.9981	0.473281	-0.486537
KLHL22	449	544	545	593	325	355	429	349	7.75713	8.79149	7.27657	8.83852	4.36087	5.52352	6.3352	5.42639	0.47339	-0.51289
GOSR1	716	1462	1226	1389	739	521	1116	747	32.8842	62.7705	43.4925	54.9981	26.3378	21.5737	43.8651	30.8176	0.473576	-0.572312
FKBP11	501	796	677	662	325	600	305	486	28.9707	42.4337	29.8143	32.5101	14.3613	30.8363	14.8702	24.8691	0.473903	-0.577401
SIRT6	37	49	60	54	98	86	93	57	1.26745	1.55636	1.57522	1.59029	2.59378	2.64548	2.72644	1.74822	0.473972	0.774051
OXNAD1	607	483	557	752	685	940	1166	647	19.3011	14.3503	13.6782	20.6116	16.9072	26.9763	31.7434	18.4825	0.47461	0.544374
MFSD12	288	278	626	285	230	305	236	137	6.86385	6.21491	11.5851	5.88727	4.26805	6.55866	4.81116	2.93723	0.474622	-0.638539
Capra_hircus_newGene_15749	123	123	117	141	224	207	181	169	4.07717	3.81267	3.00516	4.02972	5.79135	6.21543	5.1468	5.04124	0.474622	0.643881
NFXL1	132	134	409	181	127	102	116	136	1.68328	1.55772	3.94986	1.941	1.24254	1.13961	1.23751	1.55573	0.474622	-0.732727
CPEB4	1646	1520	2513	2539	3266	3715	2330	2223	8.01178	6.88059	9.43988	10.6132	12.3362	16.2273	9.65736	9.67803	0.475055	0.533954
ATOH8	1149	595	1320	792	2047	1367	1374	941	8.7053	4.20624	7.71944	5.16717	12.0332	9.33348	8.90306	6.40693	0.475461	0.579482
ENSCHIG00000019756	332	258	232	311	458	475	461	304	17.0759	12.3843	9.21747	13.8137	18.3116	22.0805	20.3047	14.0488	0.475487	0.57761
MPP1	15663	19883	16599	14524	11218	7689	7984	15934	187.408	222.279	153.35	149.743	104.162	82.9596	81.7168	171.33	0.475763	-0.615778
ALG14	238	270	218	317	423	380	379	332	9.06492	9.64017	6.40922	10.4362	12.5518	13.0683	12.3826	11.3866	0.476363	0.550443
AGAP3	427	570	706	547	429	424	373	325	5.47345	6.84019	6.99826	6.05305	4.26858	4.9054	4.09674	3.74958	0.476518	-0.496364
Capra_hircus_newGene_2116	38	52	110	57	25	19	7	61	0.818079	1.04909	1.8522	1.056	0.418601	0.362922	0.126986	1.19372	0.476518	-1.08728
ENSCHIG00000021504	39	68	60	82	71	81	44	291	1.53119	2.5208	1.83184	2.80101	2.19481	2.9022	1.32011	10.548	0.477751	1.05117
TRMT1L	704	744	937	793	488	611	723	316	10.9664	10.827	11.2689	10.6378	5.89686	8.58147	9.63432	4.42101	0.477923	-0.539865
CEP57L1	90	110	113	121	49	78	82	37	2.1612	2.47181	2.09212	2.50978	0.9095	1.68057	1.67464	0.785322	0.477923	-0.7847
OSBPL1A	2830	2229	2522	3308	5238	3165	4519	2972	29.5028	21.713	20.4901	29.8825	42.0326	30.0303	39.9577	27.8513	0.477923	0.549347
HES7	59	43	126	25	35	19	22	44	1.36007	0.912385	2.24036	0.495109	0.616395	0.390112	0.428885	0.898516	0.477923	-1.00083
Capra_hircus_newGene_1975	256	411	714	371	63	93	367	334	1.59875	2.66314	3.73898	1.54933	0.611652	1.38687	1.63234	1.9465	0.477923	-0.918134
YWHAH	2119	3016	3589	1822	2455	1467	1500	1635	13.6499	18.1573	17.8533	10.1164	12.2723	8.52265	8.26828	9.46521	0.477923	-0.553373
Capra_hircus_newGene_258	464	407	608	407	464	404	394	2031	9.76432	7.99365	9.88165	7.37843	7.57673	7.66936	7.08237	38.4227	0.478017	0.881807
EFNB1	647	1026	1167	933	684	798	704	275	7.67058	11.3732	10.6918	9.53334	6.29566	8.53906	7.1445	2.93139	0.478479	-0.581173
CFAP69	30	35	79	49	28	13	23	33	0.135721	0.147795	0.281149	0.192298	0.09852	0.051635	0.089777	0.133914	0.478535	-0.907732
IRAK2	42	71	60	81	64	116	66	207	0.765405	1.21782	0.845268	1.2844	0.909415	1.92051	1.04255	3.43001	0.478535	0.903434
NTPCR	802	841	1051	737	569	753	522	547	48.9404	47.9073	49.5196	38.7079	26.9405	41.3934	27.2472	29.9904	0.478829	-0.488764
ENSCHIG00000023160	169	226	225	176	94	102	161	128	3.03434	3.79905	3.07886	2.69392	1.30267	1.62776	2.44768	2.05967	0.478829	-0.675894
ATP6V1G1	1494	1355	1443	1295	2057	2017	2068	1709	144.801	122.709	107.981	108.15	154.671	176.222	171.389	148.807	0.478829	0.501163
CDC7	642	475	1044	601	508	472	520	350	3.24401	2.24635	4.07589	2.6379	1.99824	2.19073	2.24259	1.58948	0.478829	-0.531467
CRELD1	287	565	363	433	482	880	538	530	7.84675	14.4555	7.67849	10.2214	10.2316	21.7403	12.5912	13.0271	0.478829	0.58967
CMTR2	141	171	212	184	61	150	134	27	2.11105	2.39868	2.45847	2.37783	0.708879	2.02173	1.72263	0.361478	0.479375	-0.885551
IKBKE	48	66	91	71	21	44	16	56	0.763484	0.9851	1.12497	0.986402	0.253184	0.633696	0.213946	0.811148	0.480788	-0.929596
EIF2AK2	222	200	392	241	469	401	303	329	4.69703	3.96202	6.41371	4.39442	7.7077	7.66319	5.48477	6.25282	0.481176	0.556558
Capra_hircus_newGene_1174	98	75	222	163	325	348	366	31	1.08033	0.766335	1.89113	1.54448	2.77781	3.45533	3.45136	0.301289	0.481393	0.997483
VCP	8543	7957	9912	8981	20095	11915	9762	10141	83.0969	74.424	76.3747	70.621	155.58	103.69	89.3909	88.4754	0.482307	0.558357
MAPK6	695	735	1182	846	1570	1042	773	1439	8.57724	8.47305	11.2722	8.9981	15.0504	11.6025	8.15962	15.9655	0.482379	0.527344
UBA3	657	584	812	743	1266	876	948	760	16.241	13.4882	15.5147	15.8311	24.3084	19.5328	20.0552	16.905	0.482379	0.482204
NFATC3	318	330	484	459	609	362	515	765	3.41299	3.31372	4.00919	4.24257	5.07036	3.49971	4.73518	7.39654	0.482481	0.554361
OXLD1	222	167	293	149	143	125	144	101	16.5856	11.6392	16.9444	9.60454	8.25508	8.40285	9.16562	6.79079	0.483864	-0.668737
KCNS3	827	752	604	1231	910	358	400	568	19.3676	16.4679	10.9234	24.8589	16.541	7.56182	8.00376	11.9552	0.483864	-0.615801
Capra_hircus_newGene_2243	45	44	50	43	36	19	26	20	0.220543	0.169867	0.157292	0.153132	0.114111	0.080937	0.089459	0.074454	0.483864	-0.836975
AQR	661	741	977	840	1242	939	1133	1006	5.17584	5.42037	5.91106	5.66637	7.54839	6.63077	7.59356	7.08182	0.483864	0.461996
FAF2	280	305	474	446	685	537	437	430	6.31891	6.43478	8.28132	8.70222	12.0287	10.957	8.44932	8.75105	0.483864	0.515566
LRP4	49	73	105	132	40	49	44	60	0.28787	0.409196	0.490125	0.682271	0.180973	0.264818	0.225388	0.322323	0.484111	-0.814982
FAM13B	260	227	509	550	594	526	594	460	3.36069	2.71252	5.1112	6.07622	5.92546	6.2024	6.57053	5.38587	0.484111	0.559953
CD36	83885	112218	107877	96444	214202	126308	145125	98490	508.001	630.816	503.746	502.44	1007.02	687.832	750.723	539.193	0.484111	0.551551
TMEM225B	104	224	252	258	114	136	151	97	5.24603	10.5935	9.85661	11.2911	4.46428	6.22128	6.52236	4.39858	0.484111	-0.686439
SHFL	361	336	543	265	280	196	226	279	14.2553	12.3747	16.5484	9.00664	8.5561	6.97089	7.60868	9.89163	0.484111	-0.578427
PHLDB3	53	195	107	121	45	79	61	69	0.902791	3.10861	1.40304	1.77965	0.594965	1.21614	0.878184	1.0557	0.484111	-0.858331
NIT2	841	1179	1000	1075	672	747	778	680	34.1223	44.7071	31.3336	37.5885	21.1542	27.3374	27.0157	24.8103	0.484111	-0.481567
BCL3	160	210	306	249	138	193	119	1474	2.7927	3.41883	4.12494	3.74435	1.86574	3.03852	1.76595	23.1483	0.484111	1.17928
CHMP2A	3123	3382	4665	2899	3086	1925	2333	2306	161.494	163.429	186.313	129.198	123.858	89.7706	103.192	107.153	0.484111	-0.514033
[truncated: 12,268 more rows]
