# Supplementary material for: Cold exposure induces lipid dynamics and thermogenesis in brown adipose tissue of goats
Source: BMC Genomics. 2022 Jul 21;23:528. doi: 10.1186/s12864-022-08765-5 (PMC9306100; doi:10.1186/s12864-022-08765-5)
Supplement: Supplementary file 2 — Additional file 2: Table S2. Information of differentially expressed genes between RT and Cold group. [file 12864_2022_8765_MOESM2_ESM.xlsx]

## Sheet: Sheet2
Table S2 Information of differentially expressed genes between RT and Cold group
gene_name	Cold1_FPKM	Cold1_count	Cold2_FPKM	Cold2_count	Cold3_FPKM	Cold3_count	Cold4_FPKM	Cold4_count	RT1_FPKM	RT1_count	RT2_FPKM	RT2_count	RT3_FPKM	RT3_count	RT4_FPKM	RT4_count	Pvalue	log2FC	regulated
GOT1	119.074	11077	78.6345	6296	120.154	10140	65.9271	5296	59.7675	4315	18.2179	1408	29.9811	2803	39.5269	3312	0.000150724	1.45018	up
RCC1	3.6533	316	5.33205	401	8.29654	665	5.90266	460	11.0766	776	17.4944	1320	9.28063	851	19.7542	1602	0.000152886	-1.26296	down
RASA3	5.72161	560	6.6631	561	5.87632	522	16.8263	1422	16.6535	1265	29.0557	2361	22.9644	2258	26.8461	2366	0.000255122	-1.35392	down
MLLT3	0.36411	34	0.651607	52	0.280616	24	0.624656	50	1.72632	123	1.46875	112	1.19341	110	1.96231	162	0.000257184	-1.63087	down
ZC3H12A	3.69363	426	1.01587	116	1.87708	195	16.4328	1617	1.02203	107	1.1766	112	1.66902	192	1.14929	118	0.000292693	2.25181	up
ETFRF1	102.983	1047	90.8548	795	113.417	1047	72.3798	636	62.1441	491	33.8431	286	37.7469	386	63.436	581	0.000860151	1.02139	up
Capra_hircus_newGene_7679	1.97506	37	6.20399	100	5.1166	87	2.40389	39	2.07164	30	0.382272	6	1.0759	21	0.81785	14	0.00131822	1.89018	up
Capra_hircus_newGene_2723	5.95085	264	3.97443	217	6.18392	280	7.64164	326	11.7141	392	16.4302	597	17.0755	727	11.6025	473	0.00144649	-0.955165	down
SLC27A3	0.898481	65	1.46671	91	1.04819	69	0.660424	42	1.48812	84	3.52926	211	2.15698	156	3.73048	242	0.00237499	-1.33048	down
CHAD	3.05843	125	2.86616	101	3.4102	126	2.35297	83	4.87502	154	5.00807	169	10.6383	434	6.81944	250	0.00270876	-1.12946	down
PPP1R15A	26.8381	2021	21.438	1390	18.5102	1265	39.4923	2568	18.454	1079	14.8999	932	15.8449	1200	8.92576	606	0.00442753	0.944824	up
ENSCHIG00000012828	211.017	2499	148.441	1513	165.139	1775	135.329	1384	130.95	1204	54.0025	532	91.5034	1090	98.1865	1048	0.00492472	0.890382	up
BMP4	0.547668	47	1.05414	78	1.06377	83	0.736233	55	1.81223	120	1.67318	119	1.41589	122	3.66235	281	0.00529665	-1.23726	down
LAMC1	60.2228	10825	67.1989	10396	61.9994	10111	59.0825	9171	29.9774	4182	31.6021	4719	36.0867	6520	54.0221	8746	0.00701654	0.797813	up
NTHL1	2.95034	114	4.48315	149	3.38455	119	4.06937	136	5.51572	165	9.09212	291	6.58328	255	8.33632	290	0.00931725	-0.903859	down
Capra_hircus_newGene_2674	0.386909	43	0.026398	4	1.05742	131	0.033107	4	1.69678	167	1.1182	115	2.01064	283	1.29355	163	0.0130054	-1.95261	down
FBXO33	7.65634	477	5.70438	306	6.01018	340	5.23109	282	4.08487	198	2.31729	120	4.15096	260	4.28395	241	0.0130814	0.809563	up
GBA2	18.693	1920	19.5709	1730	19.5779	1824	15.929	1413	13.0588	1041	10.161	867	12.5845	1299	13.7952	1277	0.0137324	0.65078	up
L2HGDH	11.639	1999	22.5897	3339	17.8489	2781	9.92387	1342	13.1326	1751	8.5059	1214	5.42198	936	10.2066	1416	0.0222567	0.813206	up
PPP3CA	29.7554	1703	21.197	1044	21.8125	1133	29.1327	1440	15.7996	702	12.9253	616	19.5938	1127	21.8634	1127	0.0246659	0.625166	up
PLIN1	133.146	23948	270.807	41919	207.308	33827	99.1742	15404	228.025	31828	497.075	74259	243.521	44022	353.36	57239	0.0248608	-0.824124	down
SEH1L	32.4014	1489	33.3144	1332	31.6477	1309	38.983	1538	26.6742	953	22.0993	850	25.4111	1179	23.2681	963	0.0306087	0.556112	up
IMP3	27.7152	573	23.8349	424	18.7579	352	34.4383	615	19.0883	307	14.6308	252	18.5993	387	18.2718	341	0.0321582	0.646747	up
BHLHE40	0.695858	119	1.79062	264	0.603764	94	9.06688	1338	0.749571	100	2.00213	285	1.10216	190	0.970571	150	0.0338837	1.4198	up
IL4R	15.89	1442	5.62635	440	6.80668	561	61.5541	4822	10.5235	741	7.04995	532	14.8877	1358	8.76865	717	0.0346244	1.2212	up
PDE4D	1.40915	363	0.526547	117	0.574391	135	0.967284	215	0.723165	145	0.197473	43	0.633927	164	0.322052	75	0.0458539	0.963672	up
CBX2	0.317358	63	0.883633	150	0.473982	85	0.424957	73	0.827893	127	0.771835	127	0.971285	193	1.32136	235	0.0494361	-0.815988	down
CANT1	7.74203	1541	8.32916	1424	6.89136	1247	13.9436	2386	6.02104	927	5.4974	907	5.06644	1013	6.97409	1251	0.0148441	0.728744	up
MEPCE	4.12746	318	7.65027	507	7.43485	519	3.03203	202	6.50747	389	14.2665	911	12.8291	992	8.76844	607	0.0160392	-0.849797	down
CA11	1.21509	102	3.40513	245	2.49044	189	2.50011	180	3.84136	249	6.22469	431	5.47073	458	5.66839	426	0.00229728	-1.06148	down
GPM6A	4.31276	262	1.55847	81	4.53171	251	2.40751	126	10.1484	477	8.24748	416	17.859	1090	25.348	1385	2.96e-07	-2.15819	down
MYH7B	0.14901	33	0.24567	47	0.038305	8	0.072352	14	0.144204	25	0.792386	146	0.293759	66	0.420111	84	0.00857856	-1.62961	down
MXRA8	7.8024	391	8.07775	348	5.69951	259	5.1939	225	6.98179	272	10.9354	455	11.0419	556	14.4999	654	0.0485652	-0.614116	down
ACOT11	1.31835	88	2.00367	115	4.02435	244	1.1999	69	7.49187	388	2.89136	160	3.34058	224	3.70759	223	0.0386233	-0.961969	down
GRK3	66.1538	5092	66.9025	4433	62.0338	4333	36.3086	2414	25.7451	1538	11.1643	715	10.0335	777	14.2111	986	5.57e-08	1.97914	up
ENSCHIG00000007457	11.8814	209	14.4631	219	9.91249	158	8.42388	128	19.7159	269	26.959	393	17.0133	300	21.8665	346	0.0085315	-0.86143	down
CYLC1	0.465997	40	0.388143	29	0.55367	43	0.922423	68	1.80257	118	3.29186	229	1.49232	123	0.836414	64	0.00217812	-1.5573	down
Capra_hircus_newGene_9793	2.26649	51	4.25186	81	3.89862	79	2.58799	50	1.01405	18	0.886839	17	1.37823	31	1.05082	21	0.000469678	1.63549	up
LYN	8.78824	649	9.86114	627	7.50299	503	17.5232	1118	5.42576	311	7.40084	454	6.70024	498	6.34747	423	0.00792213	0.838341	up
Capra_hircus_newGene_16256	0.11336	15	0	0	0.133261	15	0.264228	29	1.10088	94	1.67451	144	0.586905	56	0.885541	96	0.000104087	-2.71165	down
ITGA7	68.4179	14604	56.5654	10615	113.139	23676	112.176	19756	23.0029	4224	20.721	3405	26.1468	5614	28.4991	5814	2.07e-08	1.9032	up
SELENOO	16.3214	1211	15.6804	1002	12.8875	868	14.1571	907	24.7814	1427	24.5618	1514	30.786	2296	18.4638	1234	0.0150628	-0.662251	down
ACTG2	11.4613	861	29.1266	1883	5.48134	374	6.46206	420	4.86176	284	7.31557	457	6.16489	466	6.91552	468	0.00918872	1.1152	up
TP53INP2	47.5729	7354	36.7656	4891	22.3683	3137	23.2376	3102	11.6509	1398	9.58013	1230	11.5931	1802	10.0758	1403	1.73e-07	1.67284	up
PPARGC1B	10.1207	1204	7.27565	745	10.7494	1160	7.93358	815	4.69769	434	1.42477	141	3.84255	460	8.37381	897	0.00755581	1.06612	up
ENSCHIG00000013044	126.514	21055	35.6992	5113	30.7046	4636	72.1474	10369	16.1561	2087	17.5352	2424	15.3155	2562	8.30915	1246	3.23e-07	2.28888	up
LAMC2	0.289992	39	1.0873	125	1.21959	147	0.274912	32	0	0	0.105956	12	0.098809	14	0.316306	38	0.00120208	2.52296	up
DOK1	3.21129	174	3.34197	156	2.90193	143	3.86623	181	4.77247	201	6.75644	304	6.58493	358	4.59576	224	0.037761	-0.686691	down
TMEM222	44.0209	1018	26.7038	532	30.9843	651	27.356	547	28.146	506	18.8543	363	17.4837	407	22.8626	477	0.0338958	0.63803	up
ENSCHIG00000008844	22.0991	793	35.9122	1109	91.482	2977	22.2915	691	71.451	1989	127.622	3802	147.806	5328	93.095	3007	0.00333099	-1.26661	down
Capra_hircus_newGene_2567	0.618881	33	1.34999	61	1.17698	56	0.579363	27	1.17478	48	9.90671	429	0.838866	44	7.18461	337	0.000781448	-2.2563	down
TAOK3	4.89768	809	3.58109	509	4.25434	637	3.94847	563	5.11711	656	8.09385	1110	7.66641	1272	6.29822	937	0.0230708	-0.618283	down
Capra_hircus_newGene_16980	5.64381	1296	6.91591	1308	6.26262	1266	2.73991	436	4.21569	726	2.92336	468	1.95348	366	3.28949	718	0.0171341	0.890308	up
HNRNPM	79.3027	7100	82.1801	6332	71.7499	5828	78.8922	6099	55.7729	3875	57.8126	4299	54.9286	4943	56.7192	4573	0.0435605	0.548589	up
HESX1	16.8395	507	3.86953	101	5.08687	139	4.60308	120	5.58694	131	3.03705	76	2.83217	86	3.72576	101	0.0317423	1.07831	up
TMEM86A	14.8006	531	3.72559	115	3.08256	101	6.35057	197	14.6356	407	14.4952	432	20.5831	742	13.2982	430	0.0131467	-1.08052	down
DNAJC1	7.9287	1087	5.09409	601	5.78352	719	8.14049	964	5.82324	620	3.82007	435	4.70918	649	4.22427	522	0.0332147	0.614637	up
VMAC	2.00755	38	1.05838	17	2.4244	42	1.91179	31	1.8847	28	5.56879	87	4.08945	77	4.01857	68	0.0498671	-0.968192	down
ENSCHIG00000023592	65.9407	1710	14.061	314	36.0515	848	35.7863	801	114.39	2301	168.205	3621	74.9487	1953	91.9327	2146	0.000379244	-1.48149	down
MST1R	0.160582	38	0.615959	123	0.302528	64	0.46859	94	1.05914	191	1.1537	222	2.22471	518	1.48703	311	2.04e-05	-1.85308	down
Capra_hircus_newGene_5342	1.13109	174	1.6368	216	0.487238	68	0.557145	74	1.02572	123	0.070992	10	0.101685	16	0.100918	14	0.038981	1.55521	up
ENSCHIG00000020888	43.4657	1234	60.3566	1474	48.6774	1254	50.272	1232	70.6562	1556	108.704	2562	70.7803	2019	70.7718	1809	0.0372571	-0.587395	down
Capra_hircus_newGene_12054	0.565432	25	0.228515	23	1.28067	44	1.1701	38	1.04993	86	1.5142	124	1.61084	86	0.762904	68	0.00182352	-1.46522	down
DCLK3	0.068129	7	0.026212	2	2.45989	197	0.150163	12	1.62597	112	6.46333	474	0.776932	70	4.11953	328	0.0286213	-2.15436	down
ENSCHIG00000026684	13.9929	241	9.94501	148	12.9454	203	8.96045	134	21.2994	285	30.057	430	23.1015	400	17.4435	271	0.00539936	-0.919603	down
DPF1	1.19416	110	0.800648	59	0.256474	21	0.998636	77	0.611478	44	0.236859	19	0.178355	17	0.456313	38	0.046277	1.13933	up
SNX33	10.0713	689	6.18913	365	8.64232	537	5.86701	347	10.7204	569	9.52959	542	16.834	1157	12.1971	752	0.0489394	-0.590255	down
ENSCHIG00000008333	8.84422	1632	10.8797	1597	8.22141	1370	8.79228	1418	6.51964	952	6.69806	1073	5.97982	1132	6.61393	1141	0.0445247	0.511181	up
ACTRT3	0.421531	23	0.593819	31	0.642563	31	0.332032	16	1.33039	56	1.44039	64	1.12169	60	1.41846	69	0.00525127	-1.27593	down
ENSCHIG00000025425	19.8279	652	9.26361	262	7.40248	221	20.0447	569	7.78427	199	6.89536	189	8.76881	290	5.95749	177	0.00634899	1.02363	up
GDAP1	0.335774	68	0.311093	54	0.167821	31	0.380255	67	0.612418	96	0.99937	168	0.578624	118	0.600065	109	0.00943834	-1.13966	down
ENSCHIG00000000233	0.095176	10	0.196302	17	0.098332	9	0.538782	47	1.01259	79	2.1293	178	1.38676	140	0.294909	27	0.000658661	-2.28672	down
ANKRD35	1.52281	342	1.81366	351	2.23581	455	1.08285	210	2.37676	414	4.8199	898	2.23898	505	2.69914	546	0.0194694	-0.788998	down
IDH3A	286.944	11765	364.534	12863	399.034	14842	263.139	9317	226.957	7222	140.316	4779	145.614	6001	270.603	9992	0.0106882	0.821853	up
MCL1	109.942	11067	136.135	11793	79.0525	7219	108.338	9417	71.0929	5554	63.7679	5332	68.8702	6968	67.6269	6131	0.0097258	0.74902	up
Capra_hircus_newGene_14977	20.7138	801	9.17593	306	23.247	816	21.2135	709	29.0477	872	40.6374	1305	53.778	2090	68.1982	2375	0.000242979	-1.26341	down
GALNT10	31.4812	6200	23.4101	3968	24.8087	4432	12.3627	2103	12.4956	1910	6.78314	1110	8.70051	1722	10.3438	1835	7.94e-05	1.33713	up
RAD52	7.875	372	8.37857	341	9.03351	387	8.19528	335	13.3156	488	19.3949	761	15.8986	755	10.0964	430	0.012437	-0.731773	down
TNFAIP3	2.49652	221	1.10849	85	1.47169	118	54.286	4143	1.19304	82	0.688405	51	2.06876	184	2.91779	233	0.000720454	3.22187	up
Capra_hircus_newGene_11204	1.21091	177	0.727891	79	3.88202	511	6.55128	873	0.876274	93	0.657633	63	1.52409	185	1.52463	213	0.00414375	1.68689	up
PPEF1	0.947055	192	0.928301	167	0.966409	180	1.13962	200	1.67674	263	2.03617	341	1.87365	384	1.73894	323	0.00978341	-0.787275	down
RIN3	3.24146	460	4.79959	587	4.8435	624	6.7345	825	2.93121	323	3.99227	471	3.67058	524	3.13597	402	0.0455316	0.595118	up
NAV3	0.840242	241	1.63553	398	0.458639	123	0.652008	166	1.13639	260	3.0497	731	3.2655	933	2.2911	594	0.000634568	-1.36732	down
PRMT3	4.56089	561	4.1265	437	4.03613	450	6.48634	689	7.2439	691	8.98138	917	10.3022	1273	8.09952	897	0.00550192	-0.763796	down
BRAP	13.3002	882	12.2235	697	10.8383	652	12.3121	705	8.64738	445	6.87623	379	9.20532	613	7.5704	452	0.0115397	0.66986	up
ENSCHIG00000026495	20.4372	359	33.0725	500	29.9739	477	17.0216	258	37.282	508	44.2706	645	31.1251	549	49.2556	779	0.043789	-0.613129	down
ENSCHIG00000015986	12.7257	76	17.5733	90	55.8732	301	16.3547	84	11.3142	52	2.71799	14	3.14131	19	9.96305	54	0.00120202	1.98092	up
SHBG	4.03494	218	3.40746	158	3.97231	194	3.78662	176	5.90167	248	9.36597	420	5.76607	314	4.77593	232	0.0397172	-0.689549	down
PTK6	16.8085	2980	15.4433	2357	19.1283	3077	15.3928	2357	28.8157	3965	27.1951	4005	36.671	6535	25.6457	4095	0.008102	-0.743698	down
UCP1	1232.76	133448	3698.15	344531	2365.91	232347	953.905	89171	1634.11	137277	906.767	81531	510.703	55564	1440.97	140484	0.0353688	0.93103	up
MXD4	17.7459	417	11.7326	237	15.1702	323	13.9831	284	19.1299	349	28.46	555	28.1379	664	26.5606	562	0.0145843	-0.714474	down
AK4	12.1388	362	16.4419	422	14.8652	402	8.70191	224	11.3491	263	6.13779	152	5.71388	171	9.13345	245	0.0297528	0.756561	up
CDK20	1.23108	201	0.97575	136	1.08924	163	1.16216	165	1.61979	208	2.58427	353	2.06515	342	1.33186	198	0.0413749	-0.698589	down
Capra_hircus_newGene_16219	13.7976	4535	16.6626	4713	19.8389	5915	11.6235	3299	10.0852	2572	5.7186	1561	4.59163	1517	10.4821	3103	0.00155985	1.0765	up
NCOA7	20.3653	2204	7.92298	738	15.1602	1488	14.9694	1399	4.29701	361	3.48717	314	5.01113	545	3.86767	377	4.83e-09	1.8966	up
Capra_hircus_newGene_1648	0.137602	10	0.401243	24	0.556325	35	0.08795	6	0.709128	38	0.554834	32	0.724021	50	0.844705	53	0.0385652	-1.15386	down
ATP2A2	41.814	4679	34.522	3325	27.1282	2758	29.3247	2839	16.9555	1480	14.1277	1318	18.4398	2072	23.3703	2368	0.00111324	0.944	up
CSDC2	1.7341	30	0.206729	4	0.418378	7	1.89817	29	3.51636	47	5.2467	75	7.9251	138	0.639385	10	0.00988349	-1.87687	down
ENSCHIG00000018041	548.991	10202	701.143	11213	630.278	10625	590.851	9481	437.013	6302	427.562	6600	331.879	6199	513.194	8589	0.0350932	0.60765	up
SPOCK2	31.9324	3749	30.2867	3060	104.895	11170	36.4998	3700	21.3181	1942	5.5338	540	11.2671	1330	15.4952	1638	2.38e-05	2.00242	up
HIST1H2BN	45.6979	649	58.8505	719	31.5875	407	37.6176	461	35.9473	396	24.1955	286	19.6776	281	17.9335	230	0.00706324	0.888342	up
ENSCHIG00000025653	4.2089	236	3.81992	184	3.85648	196	19.7865	955	3.65068	159	3.15028	147	5.30978	299	3.53362	178	0.0264939	1.10753	up
VASP	20.8634	896	23.8575	881	17.6357	688	23.1132	857	13.1214	437	13.4525	480	13.6071	588	18.208	705	0.0162842	0.629631	up
KALRN	7.50048	2343	3.59131	951	6.58145	1866	4.44765	1224	4.54322	1105	2.77144	738	3.09768	996	3.29572	950	0.0179275	0.746552	up
ENSCHIG00000009839	0.394488	85	0.738838	138	0.247187	49	3.18359	592	0.675953	113	0.246266	45	0.272672	60	0.654039	127	0.0379649	1.37878	up
ABCC5	4.37141	987	2.32703	460	2.1608	451	2.94745	576	1.52996	269	1.38914	263	1.74815	406	2.04161	421	0.00385993	0.894177	up
DAD1	120.259	1532	201.828	2213	166.083	1919	127.817	1406	117.583	1163	101.679	1076	93.9004	1202	127.546	1463	0.0489214	0.555463	up
OGFRL1	16.4609	799	18.3361	766	15.0719	663	16.8623	706	10.5253	397	11.3353	457	11.2438	548	13.2065	577	0.0189085	0.606197	up
Capra_hircus_newGene_4989	0.961638	69	1.30899	80	0.971836	65	2.72628	167	6.76849	373	1.8496	110	1.75498	128	4.18116	269	0.0175106	-1.21677	down
RIC3	1.00216	206	1.25157	221	0.970472	181	0.847486	151	1.53195	244	2.47518	422	1.70581	352	1.79445	332	0.0113068	-0.804036	down
YBX2	0.895667	38	1.3843	49	1.35845	51	0.601631	22	2.41077	77	6.38947	216	2.39353	98	2.44656	90	0.00140826	-1.58117	down
ENSCHIG00000008212	6.7498	203	6.09204	158	4.07982	112	6.06715	158	16.192	378	13.7093	342	7.49355	227	9.88524	268	0.00728609	-0.969556	down
SRF	9.88501	1456	6.06917	770	4.69683	628	9.22979	1174	4.62709	529	5.14807	630	4.05797	601	4.04424	537	0.00675019	0.820522	up
KLF11	1.92679	132	4.78019	280	2.36808	147	1.11909	66	3.6958	196	10.2504	580	4.49022	308	9.01707	553	0.00233517	-1.35677	down
Capra_hircus_newGene_1189	2.77299	125	3.70319	132	4.20804	172	4.55362	158	5.06606	167	12.1636	361	4.53023	200	9.17122	300	0.0353323	-0.77751	down
Capra_hircus_newGene_11280	0.338753	111	0.480452	135	0.721657	213	0.297305	84	2.63951	550	2.41114	485	3.12475	806	3.37025	901	7.74e-11	-2.28271	down
Capra_hircus_newGene_1761	1.48527	32	2.42605	45	2.89294	55	2.49074	46	1.7711	30	10.6358	184	3.96401	81	4.98515	94	0.0410018	-1.08168	down
Capra_hircus_newGene_15026	1.5462	100	7.92235	395	9.82106	522	1.72619	82	0.542208	24	2.66844	131	0.244904	20	3.25427	177	0.0158903	1.68416	up
NIPSNAP1	5.83838	554	8.97783	734	7.26746	626	6.69691	549	13.8442	1020	15.8023	1246	6.60649	631	14.4929	1239	0.0167694	-0.7484	down
ENSCHIG00000013760	25.6693	1506	16.0972	813	71.9532	3829	13.2659	672	10.9739	500	4.47135	218	4.11978	243	12.1482	642	5.22e-05	2.08401	up
IVNS1ABP	69.3555	4756	34.4984	2015	114.1	7078	125.489	7349	162.44	8683	140.116	7884	217.093	14842	136.664	8494	0.0275825	-0.846556	down
SH3D19	6.60014	770	3.27878	330	5.37669	569	5.86627	591	6.81564	617	9.31011	902	12.4332	1458	9.20381	967	0.0132142	-0.744154	down
Capra_hircus_newGene_1717	4.83838	86	4.26177	62	7.25096	114	3.7219	56	9.1486	122	11.0041	159	5.97942	105	17.2504	271	0.0200103	-1.02418	down
PSMD3	79.5759	4757	56.8297	2924	39.8625	2163	62.0636	3204	40.9445	1900	33.9154	1684	46.189	2775	38.3116	2063	0.0259012	0.660959	up
EMC6	55.9295	694	90.9871	972	73.1443	823	59.3944	637	52.3706	504	52.7021	543	43.6368	544	53.2496	595	0.0458347	0.541426	up
GALNT15	4.83332	462	0.564494	47	1.75558	153	4.07138	336	9.01332	668	4.74674	377	18.6283	1787	2.0973	181	0.01343	-1.51976	down
Capra_hircus_newGene_3783	3.73177	122	1.27718	41	1.83292	58	1.68253	47	0.541145	15	1.40104	33	0.916657	28	1.08246	28	0.00558683	1.37337	up
Capra_hircus_newGene_10094	2.4641	45	1.53561	24	2.10075	35	1.86336	25	4.26845	55	4.51793	64	3.64824	64	3.63438	57	0.0469494	-0.883025	down
PRKG1	25.1573	1310	8.74789	392	30.3988	1436	22.8189	1026	14.3142	579	4.24869	184	18.9237	991	9.12012	428	0.0229016	0.991528	up
SPR	8.37305	540	12.8568	713	10.2554	600	7.14912	398	14.3583	718	19.0971	1022	13.0341	844	15.4621	898	0.0299106	-0.608447	down
MRPL35	71.6431	1513	86.5045	1572	79.7809	1529	65.4056	1193	60.1351	986	50.2982	883	47.4415	1007	60.1182	1144	0.0356455	0.550672	up
NCEH1	4.28639	270	1.45036	79	2.67889	153	1.61879	88	1.77527	87	0.308427	17	0.64662	41	1.25835	72	0.011591	1.3948	up
OSBPL3	24.9332	2910	14.4067	1448	21.8492	2314	12.1435	1226	17.1508	1554	9.20624	893	10.4045	1220	11.1355	1171	0.0364157	0.687962	up
PTPN9	39.6521	2632	14.3104	818	27.9661	1684	24.9903	1433	19.5128	1005	11.4636	632	17.1215	1142	16.4907	986	0.0143432	0.812193	up
PLCD1	7.00676	702	5.63653	487	8.11023	739	4.42587	384	6.85757	534	16.4482	1368	10.8336	1091	10.3262	932	0.0196863	-0.73244	down
SLC7A6	5.33628	308	4.98186	248	6.33304	332	3.63128	181	1.73506	78	1.05612	51	3.36542	195	2.56739	134	0.00115707	1.30188	up
ELF4	3.77984	708	1.73787	281	2.80483	477	3.94275	638	5.68287	826	5.15903	803	11.0187	2074	4.63421	782	0.00365454	-1.01727	down
FDFT1	29.4432	1481	19.2502	824	33.6951	1539	27.5009	1186	49.2369	1923	105.473	4410	56.514	2855	76.3911	3453	6.27e-05	-1.30451	down
ENSCHIG00000021042	6.53789	196	8.92557	230	7.75933	211	6.80746	176	11.7448	273	18.7204	466	11.2192	338	10.4199	281	0.0262073	-0.721573	down
ENSCHIG00000019101	34.3902	1533	37.057	1422	35.6878	1444	36.6895	1413	23.5173	814	22.4409	831	29.1018	1305	25.4086	1020	0.0186574	0.598599	up
FAM184A	1.12396	144	1.54534	171	1.32508	151	1.20291	131	1.34279	133	3.99667	424	2.75309	353	2.47551	285	0.0104569	-0.947373	down
BLOC1S2	11.1203	196	13.8255	209	9.63383	154	14.5268	221	16.374	223	23.5931	344	21.6313	382	23.6956	375	0.0238394	-0.711159	down
S100A13	10.94	121	16.9899	162	12.0125	121	13.7158	131	25.6957	221	20.914	193	31.4475	350	30.7709	307	0.00532689	-0.943075	down
COBLL1	14.0819	1948	12.1511	1446	9.99441	1264	7.73586	929	6.67197	715	8.56812	992	7.11103	996	9.3515	1167	0.0479761	0.550105	up
CRYBG3	1.30021	446	2.03488	600	2.04622	636	1.31091	388	2.22295	591	3.20124	911	5.63129	1938	2.911	898	0.00223707	-0.975323	down
ENSCHIG00000024774	5.2176	204	4.54997	153	4.47398	159	7.42088	250	7.41167	225	12.5662	407	8.81983	346	9.78541	344	0.0247562	-0.746014	down
SLC25A16	18.8065	2749	31.5325	3967	21.833	2895	27.5485	3478	14.3126	1624	15.6547	1901	13.0662	1920	20.8399	2744	0.013644	0.720302	up
BTG2	56.1079	1035	71.4202	1133	25.8144	432	191.462	3048	22.1407	317	33.3666	511	38.2163	709	18.0112	300	0.000342851	1.71026	up
TEX9	0.779166	34	0.457044	18	0.939858	38	0.911702	35	1.90259	65	1.59624	58	1.56468	69	1.23939	49	0.0438738	-0.925971	down
ATP1B1	288.184	15153	47.2128	2137	153.018	7300	112.176	5094	81.2564	3316	17.9957	786	45.4676	2403	75.8375	3592	0.00280445	1.53084	up
Capra_hircus_newGene_16751	3.65446	387	3.40016	354	5.91399	576	6.03306	604	3.80306	357	3.43611	321	1.74453	193	3.05993	287	0.0393997	0.725533	up
ENSCHIG00000008044	100.617	1619	125.118	1733	157.089	2293	106.086	1474	97.4549	1217	44.5127	595	81.8573	1324	51.0254	740	0.00500798	0.901394	up
ENSCHIG00000007362	3.00228	43	5.47133	67	3.29108	43	3.05521	38	6.64531	73	9.17913	108	5.33061	76	8.20176	104	0.0397938	-0.895521	down
DNAJB4	39.3354	1531	45.1755	1513	13.2854	470	27.221	915	15.8151	478	21.6707	701	11.6438	456	14.201	498	0.00338237	1.04648	up
Capra_hircus_newGene_11713	5.16397	410	2.92503	200	3.78842	273	3.28395	225	1.91183	118	2.13373	141	2.72642	218	1.72692	124	0.00835468	0.915954	up
ALYREF	18.9382	567	21.8532	564	13.1188	355	21.9252	564	12.5865	289	11.4725	285	14.1407	423	12.0607	326	0.0203827	0.674031	up
STOML1	1.20776	136	1.70018	165	1.59067	163	0.976082	95	2.18267	191	3.4207	320	3.0459	345	2.67256	271	0.00467871	-0.968359	down
Capra_hircus_newGene_9883	0.459803	29	0.242937	16	0.825461	49	0.135887	13	0.759615	30	1.18117	88	1.16581	97	0.99304	61	0.0142556	-1.30665	down
GFM1	72.1846	7118	87.1233	7392	87.903	7864	73.9885	6301	66.536	5088	51.8362	4246	35.5478	3523	65.904	5852	0.0424896	0.620044	up
A4GALT	6.92988	280	2.05911	72	1.91892	71	9.91681	346	2.15657	68	3.47075	117	1.83554	75	1.10186	41	0.0154243	1.35588	up
Capra_hircus_newGene_11754	1.54893	200	8.28896	921	2.11291	248	0.212525	24	0.703341	71	0.332147	36	0.080682	11	0.773123	87	0.000605848	2.73209	up
GABPB1	9.33737	414	9.63012	367	10.1462	408	8.53049	326	4.66944	161	6.42232	236	5.73095	255	6.99248	279	0.0111579	0.743436	up
SERPINF2	0.358057	20	0.578567	27	0.550511	27	1.22435	57	1.53087	64	0.792878	36	1.73751	94	2.80333	128	0.0211552	-1.20626	down
PUSL1	0.906319	30	1.76743	49	1.13282	34	1.07462	31	2.37674	60	3.62299	97	2.79565	90	2.46352	72	0.0119516	-1.10763	down
RBM28	5.61395	1224	5.67463	1065	4.37023	865	4.43507	836	3.81981	647	2.5355	460	2.6597	583	3.61094	710	0.00711677	0.742755	up
MTCP1	8.73253	322	4.98382	159	15.5501	521	11.9223	380	8.45207	242	4.82017	148	6.3101	234	4.87206	162	0.0321292	0.833687	up
Capra_hircus_newGene_7494	4.50896	620	0.040428	6	0.610848	79	1.47104	140	0.408001	49	0.163576	24	1.27854	159	0.226995	27	0.0397564	1.74439	up
CIDEC	73.558	1833	129.305	2773	96.3273	2178	162.464	3496	271.431	5248	581.639	12036	382.587	9580	359.2	8060	8.07e-07	-1.70738	down
SERPINE1	1.0252	47	5.1428	200	0.580929	24	24.989	973	1.1121	39	1.06595	40	3.21099	146	1.34895	55	0.00523739	2.33051	up
ENSCHIG00000005720	5.33645	82	3.51411	47	3.83492	54	3.79932	51	3.51263	42	1.08819	14	0.429065	7	0.371454	6	0.00995081	1.64826	up
FRMD5	2.4703	134	3.30769	140	2.46339	118	0.799197	40	0.618461	29	0.656887	35	0.712656	29	1.01944	50	0.00102817	1.60166	up
ITPKB	6.86383	778	8.96845	875	10.3418	1064	23.9124	2340	5.88868	518	6.82081	642	8.04969	917	8.71199	890	0.0179379	0.856777	up
NPR1	12.8048	1517	17.5565	1790	14.6888	1579	11.0481	1130	18.0836	1662	22.2285	2187	19.9714	2377	26.5124	2828	0.048694	-0.55048	down
FAM160B2	5.44015	637	6.48527	654	7.10248	755	6.08077	615	8.43912	767	11.512	1120	12.3526	1454	9.13963	964	0.0158739	-0.640765	down
SPATS1	0.392868	11	0	0	0.268313	7	0.192163	5	1.5039	30	3.6434	78	1.32007	34	1.44788	34	1.13e-05	-2.92528	down
CLIP2	2.33978	522	3.88865	748	2.50937	510	1.5454	298	3.33788	580	7.03871	1311	3.9335	881	7.61685	1531	0.00299345	-1.01553	down
Capra_hircus_newGene_1601	0.164225	10	0.431365	22	0.434326	23	0.413966	21	0.760192	35	0.885556	43	0.957949	56	0.627691	33	0.0301734	-1.07484	down
SMAP2	5.16768	249	7.60427	315	4.62754	202	13.603	565	4.49641	168	3.10872	125	4.11791	199	5.92621	257	0.0221384	0.893805	up
DPH2	1.8756	103	2.61344	124	2.08442	104	2.20998	105	3.8275	163	3.67344	168	4.23542	234	3.30106	163	0.0490867	-0.698046	down
Capra_hircus_newGene_15061	1.59147	145	0.46026	45	1.10404	84	2.01382	134	0.629967	44	0.181119	16	0.731937	71	0.226944	23	0.00708773	1.45213	up
ENSCHIG00000024752	22.2677	806	27.501	857	26.9601	886	22.7357	711	16.4403	462	18.6873	562	16.1835	589	19.1036	623	0.0238489	0.576582	up
MORF4L2	138.565	4459	136.824	3789	100.581	2936	95.2766	2648	80.4974	2010	73.744	1971	75.3454	2437	86.4365	2505	0.0187747	0.652389	up
VCL	49.3251	5883	27.1239	2845	24.0558	2666	17.0053	1780	13.6011	1262	17.8733	1772	17.8663	2188	21.7371	2337	0.0143813	0.819748	up
NUP62	7.61032	446	10.8559	547	8.37728	445	6.03392	306	9.61832	437	14.2733	694	16.5623	975	12.1123	639	0.0396285	-0.597373	down
CEP152	0.30795	60	0.295982	49	0.292347	51	0.609664	101	1.06001	158	1.62623	259	0.849937	164	1.87154	323	4.72e-05	-1.74956	down
IL1R2	0.25916	43	0.068502	10	0.299322	45	2.75228	388	0.07797	10	0	0	0.283685	47	0.022017	4	0.00342682	3.20439	up
ACSM5	9.30975	819	2.18688	166	11.6466	929	9.87215	750	25.8732	1766	12.6694	926	15.1102	1336	17.1274	1357	0.0161705	-1.01667	down
PTGER3	38.5023	1725	70.483	2718	64.5619	2624	103.199	3993	31.9016	1110	43.4938	1619	50.4354	2271	58.8941	2377	0.0423959	0.671861	up
Capra_hircus_newGene_5765	2.03789	332	2.95538	413	1.88992	279	0.187093	27	0.05524	8	0.427635	59	0.220026	32	0.71391	106	0.000695843	2.39972	up
Capra_hircus_newGene_6065	3.9504	202	10.0662	442	5.26936	244	4.70335	208	2.52737	100	2.87336	122	3.12197	160	3.6628	169	0.0046996	1.04736	up
BMP7	0.083233	13	0.41186	54	0.179957	25	0.120594	16	0.323573	39	0.470134	60	0.482704	74	0.783585	108	0.0157918	-1.30352	down
NME3	15.6041	297	15.5293	254	15.3418	265	14.0844	231	19.5736	289	31.5681	498	25.9895	497	26.7921	459	0.0165982	-0.695952	down
GFRA2	0.250611	40	0.65683	89	0.293622	42	0.187058	26	0.624836	77	0.91017	119	0.350972	56	1.24963	177	0.03358	-1.10124	down
ENSCHIG00000023768	0.336162	14	1.11194	39	0.216831	8	0.343621	13	1.86576	59	3.27142	110	1.08631	45	1.8363	67	0.000857469	-1.91816	down
ENSCHIG00000007553	16.1878	409	10.5358	229	19.3841	444	17.6905	386	24.1499	474	30.1029	632	30.8367	783	27.9933	637	0.0117252	-0.738009	down
EEF1D	167.275	11577	137.19	8131	164.748	10281	152.251	9083	245.878	13190	292.594	16071	233.082	16215	248.53	16079	0.0255273	-0.633179	down
ENSCHIG00000025307	0.163418	37	0.164929	32	0.126255	26	0.829185	159	0.1512	27	0.070254	13	0.203595	46	0.074945	15	0.0292821	1.42638	up
AS3MT	7.94648	333	8.65356	313	10.5398	401	12.3146	446	14.37	468	19.963	695	20.8123	877	17.2001	649	0.00554206	-0.788181	down
Capra_hircus_newGene_2893	0.277078	36	2.56388	283	1.39234	162	0.08124	9	0.163365	17	0.162721	18	0.065607	9	0.41982	49	0.00278802	2.42823	up
Capra_hircus_newGene_14787	3.44595	480	3.75307	450	3.73641	472	2.51999	288	5.47417	561	4.92472	569	4.63741	617	6.52319	777	0.0467525	-0.558059	down
Capra_hircus_newGene_2101	5.14893	724	0.843969	79	0.786961	109	80.7071	9986	10.3747	1069	0.939844	128	1.97479	242	1.01679	160	0.0143921	2.73786	up
RAP1B	66.4548	1374	75.0088	1335	37.1036	696	51.1777	914	30.4786	489	33.2724	572	33.4675	696	32.8666	612	0.00159343	0.894404	up
Capra_hircus_newGene_2289	40.9516	508	22.4261	240	46.3316	522	47.2075	506	65.4776	631	66.4048	684	80.7457	1007	59.5346	665	0.0208626	-0.705367	down
MTUS2	1.4081	101	0.523643	33	1.21023	79	5.8263	359	6.7746	375	14.725	872	4.10739	295	4.77574	307	0.00577016	-1.66801	down
GULP1	12.8268	1708	6.54265	750	9.74285	1177	26.8831	3091	9.70027	1003	5.2296	579	8.67407	1161	6.51034	781	0.0136479	0.979279	up
SLC25A15	7.89248	287	6.12868	193	8.18586	270	3.62006	115	2.62085	74	0.993123	30	2.49633	92	2.93372	97	0.000301572	1.59023	up
PABPC1	85.1596	10721	82.7522	8967	83.9765	9592	100.133	10886	145.052	14173	169.161	17690	195.636	24756	139.938	15868	0.0054041	-0.801912	down
FAM222B	3.84213	270	4.1599	252	2.65722	170	3.7783	229	8.1835	446	10.1798	593	12.3709	872	6.23668	394	5.28e-05	-1.27531	down
ENSCHIG00000006056	35.4299	420	23.9321	244	33.9937	366	26.507	272	22.553	208	13.1104	129	16.754	200	17.3381	185	0.00990632	0.858687	up
NR4A2	0.944466	236	0.989632	232	0.355384	88	1.26177	272	0.736868	156	0.437226	99	0.33969	93	0.366553	90	0.0416839	0.902548	up
KCNJ8	11.3387	759	19.6627	1133	12.014	730	95.9044	5542	12.3685	643	19.2383	1070	19.7	1325	14.8992	898	0.0334082	1.1631	up
AKAP4	1.56797	219	0.655913	79	1.44697	183	0.908628	108	4.59132	497	4.74628	550	8.86832	1243	2.39236	301	6.48e-07	-2.0816	down
TMEM120B	15.2599	580	3.42391	112	13.9806	482	48.0765	1577	49.2542	1452	38.8218	1225	85.7186	3273	25.9995	890	0.0309728	-1.20898	down
SP4	0.735854	157	0.615596	113	0.949055	184	0.89213	165	1.14682	190	1.31475	233	1.78372	381	1.28074	247	0.0392243	-0.700992	down
SMS	8.07078	316	10.2032	344	9.22009	328	11.3612	384	15.4743	470	21.4851	698	22.7435	894	16.1341	569	0.00180031	-0.881972	down
TSNARE1	0.918308	49	1.03967	48	1.14574	56	1.18107	55	1.83372	76	3.60878	159	3.11503	166	3.16142	151	0.00111137	-1.34678	down
Capra_hircus_newGene_16037	1.18636	21	1.54109	23	0.939734	15	1.13799	17	2.16844	29	4.46753	64	2.04924	36	2.87805	45	0.0178973	-1.1723	down
Capra_hircus_newGene_13566	0.884133	106	1.65026	141	1.54809	159	1.03103	101	1.99344	179	2.45592	207	2.15474	261	2.71005	239	0.0291992	-0.759852	down
PCOLCE2	6.8308	1083	6.09354	831	4.62199	665	5.73551	785	12.3713	1521	6.99847	921	5.95831	949	14.3723	2051	0.0300239	-0.693752	down
GATM	1.67814	405	4.40735	915	3.98213	871	4.61803	962	10.9749	2053	17.5262	3509	22.8096	5526	7.74653	1682	9.7e-07	-1.9267	down
HMBS	19.1375	747	32.4363	1089	18.118	641	15.5342	524	14.4869	439	11.5028	373	9.97978	392	14.4949	509	0.0068006	0.822003	up
ERCC2	5.68755	484	5.52182	405	4.95495	383	5.44348	400	9.56951	632	11.3365	801	13.7057	1172	7.37171	565	0.0019006	-0.877608	down
TCAIM	5.24016	287	3.85586	182	6.55681	325	8.11437	383	13.9619	592	12.9288	587	31.4422	1727	11.4935	566	7.23e-05	-1.4599	down
SSH3	6.30695	460	4.1939	263	6.25913	414	5.73107	361	6.48076	367	8.88688	538	13.709	1004	8.28478	544	0.0374079	-0.639908	down
FAM170B	2.34178	76	6.71291	188	8.97533	264	0.174433	5	1.26167	32	0.942187	26	0	0	2.31323	68	0.0318307	2.06511	up
MAPKAPK3	13.4651	605	12.1617	471	13.2925	542	13.6543	530	18.2459	636	21.741	811	24.0377	1085	16.9289	685	0.0395201	-0.539597	down
CLCN4	7.19858	860	6.62734	686	6.41939	686	6.00064	618	4.29785	404	3.76866	378	2.31768	269	5.37229	581	0.00862847	0.805656	up
ITGB7	0.461702	46	0.913755	79	1.0251	93	1.95293	168	0.437171	34	0.354467	30	0.476685	48	0.44192	40	0.00440765	1.41691	up
Capra_hircus_newGene_16589	1.189	119	0.996507	86	0.485013	44	0.33058	29	0.314337	25	0.256784	22	0.315127	32	0.409806	37	0.0131013	1.26598	up
ADAMTS7	1.72884	353	5.4487	958	2.56276	475	3.41233	602	3.24244	514	9.91283	1679	7.42861	1525	8.6558	1592	0.00449407	-1.073	down
MAPK1IP1L	36.5501	985	21.9514	509	18.4049	450	41.3852	963	16.9256	354	18.0501	404	23.2013	628	19.0797	463	0.0260891	0.702353	up
ENSCHIG00000000200	1.86963	84	3.15415	122	1.35389	56	1.143	45	2.82305	99	14.5633	544	5.68809	257	4.17005	169	0.000508427	-1.78146	down
RAB21	34.3846	858	32.5253	698	23.6905	536	27.0962	584	20.6165	399	18.6353	387	22.7816	572	18.8084	422	0.0226647	0.618047	up
ENSCHIG00000025977	29.3003	652	6.67798	128	16.4301	332	11.5199	222	5.25009	91	2.69751	50	7.03795	158	2.76635	56	7.33e-05	1.92869	up
ENSCHIG00000012768	27.2542	684	4.56921	97	6.69188	149	16.8397	363	48.9219	948	26.026	529	40.8803	1017	26.4838	584	0.00736439	-1.26557	down
LDAH	28.9555	6907	11.8603	2435	12.8863	2789	14.6383	3015	13.5677	2512	7.18426	1424	9.89775	2373	7.90314	1698	0.0113097	0.900872	up
TEKT2	5.48926	275	1.57169	68	3.77799	172	1.01763	45	0.36431	15	0.108011	5	0.336388	17	0.250662	12	2.26e-08	3.49301	up
Capra_hircus_newGene_15247	5.95838	538	0.248965	32	3.25457	284	3.71739	267	1.31652	77	0.60635	56	1.15866	115	1.49412	100	0.00243026	1.70687	up
CPT2	68.9207	5069	115.587	7324	118.597	7921	62.6352	3982	67.6553	3866	50.482	3087	43.9425	3252	58.0668	3850	0.0122263	0.800698	up
CCL8	0.987283	39	1.04936	36	0.213582	8	79.3975	2699	0.947226	29	1.85912	61	0.660434	27	0.445153	16	0.000416821	4.45709	up
Capra_hircus_newGene_17683	6.63043	1145	6.10065	907	7.01611	1099	4.06343	606	2.15274	289	1.3922	200	1.05443	183	3.19627	497	2e-06	1.68962	up
GATD1	3.07467	256	4.52263	328	4.28352	336	2.59866	185	4.83694	319	6.77854	478	7.78833	652	7.9672	594	0.00735641	-0.827494	down
ENSCHIG00000016073	10.3328	693	7.81007	451	11.8409	721	9.71775	563	14.6431	762	16.9971	947	13.4159	904	15.7856	953	0.0454065	-0.532076	down
Capra_hircus_newGene_50	0.830394	98	1.11627	98	0.899463	101	2.48747	245	1.06425	90	0.46519	48	0.691272	86	0.35589	40	0.0298496	1.07113	up
ACSL3	17.7831	3832	19.8793	3686	15.3472	3001	10.4455	1944	9.27353	1553	9.96484	1784	8.94637	1939	11.236	2182	0.00827214	0.76115	up
Capra_hircus_newGene_5087	2.06171	1013	0.676558	291	1.4782	669	1.36697	589	1.03156	367	0.848515	336	0.949442	476	0.848868	382	0.0286348	0.729495	up
MTMR14	19.9698	1406	11.4707	695	19.9298	1273	17.8279	1084	21.0978	1153	32.0142	1872	36.3699	2573	24.4707	1552	0.0364527	-0.629025	down
ENSCHIG00000024195	11.819	680	9.96393	494	12.3943	647	15.3162	761	19.564	873	27.7565	1326	31.3774	1814	22.0979	1145	0.000817181	-0.937825	down
GFPT2	29.9943	2260	14.4044	934	44.3285	3028	46.9657	3053	71.0839	4153	73.4895	4594	81.2486	6148	57.9484	3930	0.00679243	-0.97451	down
MYORG	1.62636	130	3.54298	244	2.75411	200	1.29494	90	3.92462	244	3.64902	243	3.70155	298	5.49428	396	0.034454	-0.790755	down
NPR3	35.5802	4834	60.295	7050	47.7412	5884	23.623	2772	11.475	1210	7.58834	857	5.52257	755	18.254	2234	3.14e-07	2.03719	up
ENSCHIG00000009006	4.50204	60	3.317	38	5.28893	64	4.77935	55	10.6692	111	17.8522	198	8.21978	110	7.98874	96	0.00508278	-1.24448	down
COMMD9	6.78487	701	6.17144	547	6.92131	649	7.28919	646	9.06374	722	15.4202	1317	9.12143	931	10.1529	932	0.0330022	-0.596403	down
SDS	9.25022	525	7.8801	362	8.17562	421	30.9684	1518	11.2092	459	1.59974	70	9.82535	525	3.88897	185	0.0244784	1.25243	up
MTMR9	5.23687	786	5.39093	696	3.60821	491	3.67809	477	3.39783	396	2.48793	310	2.07672	314	3.17441	429	0.0111149	0.755899	up
USE1	25.2071	758	24.4851	634	23.7676	648	24.2815	631	31.3051	731	48.7075	1216	38.5319	1164	33.2636	901	0.0372017	-0.554496	down
Capra_hircus_newGene_45	1.15426	176	1.09197	143	1.11953	155	0.963491	127	0.229227	28	0.039424	5	0.200109	31	0.190171	27	5.25e-08	2.7513	up
RBPMS2	26.7333	592	28.3511	540	32.342	650	16.6554	319	16.78	289	11.6198	214	14.4086	321	21.5679	430	0.0151874	0.771496	up
CHMP4A	25.1498	627	16.1398	347	24.1892	547	23.1327	498	43.2721	837	49.0103	1015	62.496	1565	29.5582	664	0.00121911	-0.971736	down
CRYAB	2.74053	449	3.68238	519	1.74392	259	4.94137	698	2.82213	359	1.01938	139	1.32747	219	1.59996	236	0.0103156	1.01541	up
NCKIPSD	5.04727	404	2.62428	181	4.75529	345	4.92644	340	6.80173	422	7.33875	487	11.4515	920	5.91448	426	0.0190294	-0.768949	down
CLYBL	18.4042	679	21.5429	684	18.5213	620	15.3963	491	17.2063	493	12.1087	371	10.5975	393	12.2002	406	0.0460316	0.571287	up
SLC22A3	16.7121	1042	26.5116	1423	9.59558	543	7.6055	410	6.77058	328	12.352	640	6.75174	424	10.8781	611	0.0343283	0.784243	up
MMP16	25.7656	1752	43.5236	2545	47.7045	2942	19.5509	1148	14.5637	770	10.8957	615	9.73633	665	14.1867	868	3.53e-06	1.5371	up
ENSCHIG00000019219	2.28177	176	1.06302	71	2.19304	154	2.53907	170	0.962214	58	0.663379	43	1.18608	92	1.57397	110	0.0276964	0.971262	up
ENSCHIG00000020818	45.521	3296	55.2482	3443	55.2766	3631	40.6607	2542	32.7314	1839	21.3338	1283	21.2607	1547	30.3114	1977	0.00088187	0.969424	up
FABP3	176.803	2647	121.563	1567	330.741	4492	75.1812	972	101.93	1185	23.5267	293	45.7921	689	46.8952	633	0.000236107	1.75687	up
XPNPEP3	9.15418	520	11.2076	548	10.4276	537	7.50287	369	6.16895	273	4.8558	230	5.69527	325	5.8793	302	0.00382391	0.832019	up
LPO	2.37816	252	1.15668	106	0.316397	31	0.533948	49	1.54004	127	2.30313	203	3.59436	383	3.88672	371	0.0161433	-1.27231	down
ENSCHIG00000011975	1.78576	58	5.55131	155	1.25636	37	11.2687	316	2.34708	60	2.93197	79	1.9446	64	1.98954	59	0.0472554	1.16952	up
DAGLA	0.07428	23	0.177906	44	0.140671	40	0.118844	32	0.232174	56	0.362375	87	0.410685	120	0.506207	135	0.00163727	-1.43891	down
HSF4	0.278711	64	0.620614	122	0.236365	49	0.29561	58	0.59488	105	0.792104	150	1.0053	229	0.517768	106	0.0309063	-0.947918	down
ENSCHIG00000013143	1.55345	39	1.73104	38	1.49487	32	1.19022	23	2.95099	52	1.79233	38	19.024	479	21.4357	484	2.18e-05	-2.84656	down
HNRNPLL	19.9502	1164	14.5038	734	14.2849	755	12.03	604	11.0861	503	8.80881	427	9.55553	562	9.52339	502	0.00979619	0.715783	up
CEP95	2.77662	255	3.47207	273	5.28576	438	4.536	360	4.492	320	8.41467	640	7.55146	694	6.09222	502	0.0452468	-0.636603	down
HK3	0.478266	132	0.491631	102	0.312188	79	2.4276	561	0.575886	123	0.116242	27	0.495647	108	0.173146	43	0.014977	1.5855	up
ENSCHIG00000012381	18.0217	474	18.58	420	18.491	441	15.0995	343	23.3781	477	29.0519	634	29.871	789	27.5941	653	0.0325193	-0.565032	down
ENSCHIG00000008443	9.11848	325	12.5272	385	7.92102	257	9.58884	296	6.23456	173	6.42074	191	6.2376	224	6.22904	200	0.0211429	0.712787	up
Capra_hircus_newGene_6177	0.879828	219	2.13518	418	1.64306	407	0.437737	65	0.448264	103	0.589962	75	0.397566	107	0.925269	196	0.0131402	1.23945	up
SEMA4C	4.1291	759	3.64338	576	3.40566	568	19.7507	3134	4.0959	584	3.86739	591	3.1952	590	3.99911	662	0.0213177	1.11686	up
Capra_hircus_newGene_2234	0.148283	11	0.016349	2	0.019814	2	0.783069	61	1.03531	56	1.27064	76	0.635296	65	1.23003	73	0.0302688	-1.74468	down
LRRC8B	1.55856	193	0.52435	56	2.03892	229	5.18682	554	5.61495	539	2.05936	212	17.2605	2145	1.67821	187	0.0369049	-1.40885	down
SAMD4B	28.4069	2427	16.9273	1245	19.291	1496	26.0125	1919	14.128	937	11.704	831	22.1739	1904	13.7872	1061	0.0352082	0.640764	up
DDR1	1.80609	503	0.780428	187	2.26668	572	2.57065	618	2.83203	612	2.83908	656	9.42302	2634	4.76457	1193	0.0020003	-1.31184	down
MDFIC	17.7524	551	9.01889	241	7.82489	221	11.4423	307	4.37629	106	4.46866	116	4.56543	143	4.50908	126	6.61e-05	1.43937	up
VPS37A	16.4457	734	24.0329	922	20.3043	822	13.154	507	13.0121	451	12.3574	458	12.4297	557	13.7738	553	0.0327274	0.593193	up
CCDC137	4.56012	149	5.47698	154	6.193	184	6.41124	181	8.69008	220	9.45403	257	12.8569	422	7.89629	232	0.0360651	-0.696797	down
NDRG4	46.5515	5916	7.84033	978	30.9731	3703	26.7272	3099	16.8485	1849	12.0043	1238	14.7385	1892	14.496	1761	0.011699	1.02036	up
Capra_hircus_newGene_44	1.10651	142	0.382638	44	0.501272	60	1.02868	117	0.14714	15	0.020989	3	0.148152	20	0.163749	20	4.7e-06	2.67921	up
NUDT13	2.45325	112	2.52223	100	4.10945	171	3.86447	153	6.2162	221	5.94865	226	7.5498	347	7.02946	290	0.00581761	-0.95727	down
CPT1A	176.037	31361	267.409	40999	227.245	36727	95.3437	14668	122.507	16937	52.1595	7719	50.7574	9089	85.8709	13778	0.000498235	1.35828	up
ENSCHIG00000007862	30.9591	1031	18.7746	538	34.9225	1055	19.5498	563	11.3255	293	13.1769	365	18.0582	605	11.5136	346	0.000887823	1.03241	up
S100B	189.094	1965	937.508	8383	344.67	3249	134.901	1211	123.25	994	165.963	1433	33.9252	355	154.156	1443	0.00102112	1.79878	up
HIST1H1T	31.9853	754	20.8437	423	12.2086	262	11.3272	231	10.8132	198	0.054481	2	0.267353	7	0.753694	17	0.00454051	2.6862	up
CPM	67.8152	3691	5.39881	254	36.1404	1765	14.2055	661	5.86355	248	3.74702	174	4.25931	246	3.82502	196	4.09e-07	2.84173	up
ENSCHIG00000008397	23.6375	304	36.3057	402	29.0959	340	24.8631	276	47.4443	474	51.7655	553	29.7441	385	56.5526	655	0.0395954	-0.630955	down
PCYT1B	2.16018	440	1.8973	332	2.01677	390	1.23464	228	0.73612	117	1.18028	201	0.672317	145	2.09634	384	0.0492562	0.746711	up
CYFIP2	3.55021	645	1.34316	210	2.49363	411	3.574	561	2.15868	305	1.26819	192	1.53144	280	1.22967	201	0.0143873	0.902844	up
CCNG2	4.00217	422	3.84739	349	5.11076	488	3.62557	330	6.83772	559	7.87838	689	7.62494	807	6.04127	573	0.0117822	-0.694327	down
ENSCHIG00000018618	0.423647	16	5.8693	188	1.11362	38	0.568413	19	4.25308	123	19.6873	609	3.62155	136	4.93423	166	0.00738658	-1.98107	down
Capra_hircus_newGene_12357	1.27839	178	0.657416	79	0.987017	125	1.19336	143	0.496267	54	0.301086	35	0.715855	100	0.534544	67	0.0121336	1.09219	up
ENSCHIG00000015890	109.43	4073	111.601	3369	117.903	3714	177.226	5845	74.6115	2008	89.3104	2527	110.138	3799	111.027	3385	0.0440402	0.607074	up
ZNF624	1.39345	149	1.13024	110	2.04777	210	1.4974	131	2.11648	166	2.97314	250	3.38853	353	2.92328	280	0.0337728	-0.744479	down
ABCA7	0.952448	235	0.900062	190	0.903962	202	1.14152	242	0.520615	100	0.452954	93	0.59179	147	0.795616	176	0.021675	0.804009	up
HLA-DRA	2.07793	74	4.15262	128	1.51184	49	39.3347	1210	5.13828	142	2.19239	65	1.41179	51	2.20016	71	0.00730126	2.17426	up
ENSCHIG00000019473	8.964	383	18.0534	663	16.5557	641	7.38487	272	7.4743	248	9.44962	335	7.2709	312	9.3183	358	0.0439404	0.676705	up
Capra_hircus_newGene_16866	2.48866	858	5.40086	1629	5.01474	1596	3.25509	907	1.77189	444	1.98894	583	1.31124	426	5.16136	1500	0.0418086	0.809741	up
RHOF	6.63005	159	6.78633	140	10.9321	238	9.43023	195	13.8099	257	13.869	276	18.6245	448	15.1206	326	0.0178673	-0.775033	down
CNRIP1	5.27565	331	5.46223	295	4.90113	279	5.98512	324	6.6278	323	8.38062	437	12.8698	811	8.89292	502	0.022456	-0.67918	down
ATP8	956.881	7056	46259.7	293539	1170.87	7832	564.752	3596	1103.15	6313	1054.5	6458	1190.24	8821	994.388	6604	0.000489833	3.52021	up
TST	26.5206	883	19.0995	548	23.1521	700	53.8044	1547	75.0854	1940	128.167	3544	66.953	2241	82.509	2474	8.58e-05	-1.43855	down
FOXO4	3.41337	318	2.9961	240	4.56789	385	3.77811	304	4.88754	352	6.64067	511	7.26975	669	4.93126	413	0.0479059	-0.589849	down
Capra_hircus_newGene_3668	1.78366	211	0.786036	71	1.23557	121	1.50916	127	0.630421	31	0.269594	41	1.13559	123	1.14689	90	0.0389257	0.979903	up
Capra_hircus_newGene_1158	5.64541	1435	4.83299	1187	5.30081	1342	1.02481	228	1.30281	283	1.56481	318	1.53187	374	1.57179	230	2.16e-05	1.79925	up
ENSCHIG00000024818	54.6173	8522	60.9767	8188	68.401	9683	54.7785	7381	78.12	9460	125.265	16234	85.9304	13476	100.169	14076	0.0329535	-0.625144	down
LAMTOR3	42.3789	651	37.1628	491	34.1	475	33.7805	448	25.9683	310	24.4359	312	26.2785	406	29.2239	404	0.0411437	0.55615	up
Capra_hircus_newGene_6815	0.329525	50	0.244402	32	0.457826	62	0.216136	28	0.524187	61	0.428062	53	0.831318	125	0.730291	98	0.0458112	-0.907174	down
CKM	0.448044	64	0.419673	51	0.293155	38	0.40626	50	0.938742	103	0.524595	62	7.86503	1115	7.21364	917	1.05e-06	-3.27479	down
GLYCTK	12.3732	754	22.6635	1204	26.8659	1504	7.50693	395	29.5994	1408	130.758	6652	65.896	4107	43.7409	2422	5.73e-05	-1.88206	down
RTN4	404.19	15380	605.474	19306	548.519	18570	298.641	9742	301.676	8914	245.99	7792	132.873	5264	316.24	10992	0.00747238	0.929086	up
CYP4B1	3.0842	201	3.68205	207	1.82093	108	2.50827	141	18.8829	955	1.87957	102	7.70967	505	3.49382	205	0.0068436	-1.4807	down
PANK1	32.4755	2136	49.6118	2816	26.3685	1582	7.04696	397	10.8928	560	2.76712	153	2.76329	183	7.7243	460	1.58e-05	2.30071	up
LCLAT1	23.1426	5047	9.85284	1760	15.6987	3074	8.66942	1633	5.95252	996	4.11644	726	6.79564	1454	5.73024	1084	3.87e-05	1.44888	up
ENSCHIG00000013959	0.771838	69	1.09245	84	1.57721	128	0.729424	57	3.39638	235	2.14217	159	1.19352	107	1.74561	141	0.0348514	-0.954516	down
GPR155	2.1983	245	1.68708	178	1.81271	189	1.81961	192	1.16276	108	0.801448	81	0.947945	117	1.38339	131	0.0109586	0.903434	up
SSNA1	26.7558	359	33.8665	391	25.9575	316	30.9636	359	40.5417	422	57.9733	646	47.9651	647	39.9151	482	0.036823	-0.587835	down
CDC42SE1	70.8874	634	47.3403	365	86.4588	701	59.5106	460	40.8009	283	28.173	210	46.3493	417	33.7394	272	0.00377066	0.908441	up
ENSCHIG00000021346	7.70387	1328	4.46551	663	3.34753	524	1.70788	255	1.67453	224	0.744145	107	0.606986	106	1.76589	275	3.43e-05	1.91456	up
MRNIP	3.09022	125	3.30794	116	3.35296	124	2.50252	88	7.1301	224	7.25605	244	7.72531	314	6.17417	225	0.00087676	-1.12185	down
Capra_hircus_newGene_5737	1.42738	123	0.871684	65	0.372193	29	0.868112	65	2.74178	183	1.96739	140	1.97516	170	3.17794	245	0.00203051	-1.38582	down
SLC25A33	13.9312	1150	4.37547	311	12.7824	957	28.2507	2013	48.8489	3127	29.2981	2008	52.1868	4327	27.69	2057	0.00320953	-1.32345	down
EMP1	94.4366	12513	40.1071	4574	27.2821	3280	82.1741	9402	34.823	3581	44.5254	4900	31.4875	4194	35.2624	4208	0.0302672	0.823628	up
Capra_hircus_newGene_16523	50.8367	3194	112.115	6139	45.4144	2613	24.8052	1349	22.4695	1096	56.8312	3036	31.6093	2046	14.9073	819	0.0390738	0.940918	up
ARID5A	0.855426	57	1.08989	63	0.419458	26	9.08785	520	0.363969	19	1.42323	79	0.929248	62	0.761453	46	0.0184985	1.80931	up
GRB14	2.25518	137	0.735834	39	0.260202	15	0.741644	39	10.0011	470	5.6791	286	3.15909	192	2.02509	111	0.000179201	-2.3121	down
CRLS1	148.188	5017	151.957	4427	85.6095	2629	41.9393	1226	82.4108	2165	84.6286	2380	36.7499	1251	43.0788	1314	0.0388054	0.84869	up
ENSCHIG00000010083	4.56626	89	3.62055	61	4.96772	88	4.43277	74	11.8975	179	12.616	203	10.4992	204	10.3032	180	0.000555573	-1.27618	down
OLFML1	7.29166	1472	5.78423	1005	6.93926	1271	8.76025	1528	12.4864	1957	9.02481	1514	12.6793	2573	19.0118	3457	0.00860048	-0.797881	down
Capra_hircus_newGene_2413	7.45166	198	10.8569	249	9.07818	219	9.14467	210	14.3924	297	15.9506	352	15.2859	408	12.748	305	0.0459188	-0.599613	down
Capra_hircus_newGene_11443	2.0687	116	2.06952	100	4.30172	217	0.040586	3	1.45367	63	0.794885	38	0.406263	22	0.374719	20	0.0496724	1.52775	up
NSMF	5.19576	309	4.27872	219	5.02927	272	5.79417	297	10.2777	474	9.46216	467	16.1339	962	10.0582	538	0.000246106	-1.08952	down
Capra_hircus_newGene_15165	1.76577	55	3.73684	99	2.39002	68	1.51732	41	1.29581	31	0.827416	22	0.384106	12	1.71703	48	0.0218211	1.21797	up
HS3ST3B1	0.934252	163	0.622247	94	1.3291	211	1.68223	254	2.37425	322	2.41873	351	4.32088	758	1.91922	302	0.00201615	-1.17802	down
Capra_hircus_newGene_15559	4.41798	1709	0.047867	16	1.17456	242	4.48051	1080	1.19452	222	0.134854	38	1.25171	401	0.184539	58	0.0147315	2.11981	up
PTPRC	1.17104	139	1.50213	153	1.17979	128	5.31343	541	1.17706	109	0.387288	39	1.24283	148	1.22607	131	0.0179133	1.26311	up
SLC40A1	32.4538	7383	11.6688	2285	10.7378	2217	12.8326	2521	27.1177	4788	48.5345	9171	38.5611	8817	31.6567	6486	0.0075839	-1.02099	down
PHACTR2	5.65099	682	4.87877	502	6.02124	663	7.87018	806	3.61562	341	3.42609	351	3.95597	492	5.72742	628	0.0376511	0.604843	up
TPM4	43.7395	1974	75.4739	2958	29.4037	1248	77.3583	3160	29.657	1057	44.4707	1730	23.5845	1064	44.5773	1846	0.0348484	0.74824	up
ENSCHIG00000012102	168.286	6768	293.947	10174	327.43	11947	190.132	6604	167.944	5242	167.193	5585	93.1759	3767	195.583	7084	0.0315772	0.723999	up
ACVR1C	7.72542	462	17.5004	913	19.7607	1081	12.8671	672	20.7662	963	40.4853	2011	12.4524	751	45.2496	2442	0.016655	-0.947203	down
AREG	0.283132	19	0.646748	48	0	0	0.444217	37	0.401823	39	4.7716	234	0.817514	79	0.104035	12	0.0494451	-1.78856	down
TUBA1B	80.8141	11491	102.699	13230	50.3604	5033	76.3185	9864	45.1627	5200	33.4952	4163	25.2688	3805	59.873	6768	0.00468361	0.998324	up
Capra_hircus_newGene_14004	0.418492	16	0.426223	14	0.547458	19	0.346524	12	1.12118	34	1.34973	42	1.17307	45	0.923425	31	0.00705757	-1.28516	down
CIAPIN1	8.10285	1794	9.00074	1715	7.87028	1581	4.63783	887	6.08168	1045	3.56762	657	4.37672	974	4.66134	930	0.0137886	0.732655	up
GPT	2.91579	162	2.75208	132	2.2982	116	2.43609	117	4.99623	216	17.2017	794	3.81199	213	5.63113	282	0.000648191	-1.52862	down
SCUBE2	2.79022	328	1.49177	152	3.82786	410	4.18941	427	7.62281	699	10.4579	1026	7.44693	884	10.4792	1114	1.71e-05	-1.45948	down
LUZP1	5.95334	804	5.71092	664	5.14116	631	4.50568	526	3.5204	370	3.92333	440	3.79522	516	3.60064	438	0.0228639	0.599721	up
TMED10	58.6178	2620	59.8823	2303	49.1472	1993	63.6234	2456	42.8851	1488	37.5748	1395	43.4933	1954	45.51	1832	0.0485847	0.5278	up
Capra_hircus_newGene_9193	0.999717	60	1.0662	55	1.48658	80	1.14345	59	0.8328	39	0.517054	26	0.466026	28	0.719613	39	0.0362143	0.953253	up
PTX3	2.89417	152	0.493239	23	28.4001	1348	206.707	9333	5.46965	222	3.99058	174	15.3807	809	6.98285	329	0.00465779	3.01891	up
MTFR2	1.04788	52	1.35959	58	0.723129	33	0.927882	40	0.58183	23	0.514248	21	0.406411	20	0.746582	33	0.0468489	0.930807	up
PLEK	1.14284	81	0.436005	27	0.490133	32	19.0165	1157	1.02018	57	0.202509	12	0.657816	47	0.183788	12	0.000746637	3.40459	up
SNAPC1	4.1572	173	2.79358	100	3.22499	122	11.4707	412	2.19347	71	3.22529	112	3.76764	158	2.94652	111	0.0498398	0.923475	up
ENSCHIG00000025950	2.29549	83	5.52208	171	3.04263	100	4.62989	144	1.96425	55	1.65494	50	1.82921	67	2.40395	78	0.0146203	1.04594	up
LGI4	1.06797	65	1.50252	79	0.790946	44	1.18262	62	3.00974	141	2.96959	149	1.46635	90	2.03027	111	0.022791	-0.984359	down
Capra_hircus_newGene_4648	3.05862	141	4.20256	166	1.72985	72	3.68622	146	4.0548	145	9.48723	361	6.68091	308	4.97934	206	0.0214032	-0.913236	down
GRAMD2B	180.839	9011	132.12	5666	170.702	7716	130.254	5605	92.4688	3576	65.5002	2711	108.949	5456	65.1433	2924	0.00167873	0.966561	up
ROBO4	16.6077	4732	12.6259	3069	15.2994	3946	25.3886	6222	12.4194	2738	11.6142	2746	9.6915	2775	11.5864	2965	0.0220339	0.705211	up
Capra_hircus_newGene_10981	8.03248	878	9.30981	876	8.86105	878	7.15746	676	11.3486	962	14.6701	1331	13.251	1455	13.8033	1358	0.0209535	-0.589403	down
RGS14	0.170841	38	0.157202	30	0.213712	43	0.964106	183	0.09711	17	0.055369	11	0.198417	44	0.156102	31	0.0105569	1.64331	up
ENSCHIG00000016214	0.871011	150	0.829065	123	2.29155	357	3.60779	535	0.952175	127	0.581591	83	1.74026	301	0.360852	56	0.0325312	1.15329	up
PRXL2A	27.0058	694	25.342	561	24.8837	581	32.044	711	40.281	804	86.6185	1849	49.2739	1273	83.4937	1933	0.000136323	-1.16078	down
SLC38A1	20.2433	2688	1.86213	214	13.9348	1682	9.671	1109	6.39963	661	2.00371	222	4.63516	620	2.42358	291	0.00237089	1.64138	up
OGDH	323.973	49789	257.205	34020	300.259	41860	202.987	26937	224.884	26821	143.381	18295	137.21	21191	184.14	25483	0.0192038	0.726298	up
ICA1	11.0493	970	10.1149	761	12.7741	1014	11.6505	885	15.3213	1042	22.2854	1612	20.2115	1771	16.2787	1272	0.021149	-0.608966	down
C7orf31	2.52089	167	0.373833	22	1.19619	72	2.22357	128	0.693772	36	0.386132	22	1.20508	81	0.445955	27	0.0287663	1.28717	up
Capra_hircus_newGene_17686	0.881717	261	1.18551	302	1.38055	370	0.731144	187	0.477044	110	0.948433	233	0.460946	137	0.781217	208	0.0488176	0.726457	up
TEP1	1.17846	280	1.45171	311	2.28361	501	2.06959	457	2.84082	530	4.17991	835	4.66743	1177	3.41937	789	0.000875382	-1.02801	down
CASP8	1.43234	331	1.56235	309	1.49831	312	1.68446	347	2.36671	423	2.53003	481	2.97957	684	2.22126	461	0.0288985	-0.609795	down
CREM	6.1682	249	7.57364	264	4.20212	154	6.7623	236	3.16003	100	2.21261	74	3.52508	144	3.77486	139	0.00469703	1.03094	up
ZKSCAN1	13.057	1139	6.95521	522	11.2031	887	9.74807	734	6.73417	456	4.6014	334	8.45962	742	7.02867	552	0.0200475	0.697949	up
CAMKK2	8.60977	573	8.46396	485	9.83237	593	11.2585	647	13.5606	700	11.6453	643	18.9417	1266	16.0382	961	0.0343856	-0.570182	down
ZNF599	0.196332	16	0.332817	23	0.456578	34	0.123794	9	0.751689	47	0.322811	22	0.897339	73	0.542273	40	0.0449003	-1.0922	down
SDC4	193.176	16896	123.6	9301	118.295	9384	284.603	21452	74.2784	5039	39.7587	2888	101.179	8883	58.1712	4572	9.78e-05	1.48401	up
UQCC2	36.059	552	50.2898	663	40.6933	566	38.5208	510	55.0464	654	84.5995	1076	67.9172	1045	57.5879	794	0.0240435	-0.601987	down
NAGS	2.14604	129	0.610201	32	3.34264	182	0.824751	43	0.790545	37	0.087022	5	0.406481	25	0.592394	32	0.00289198	1.94831	up
PPM1K	36.182	1825	11.367	494	25.6303	1173	9.88589	431	9.17738	360	12.6585	531	9.33613	474	11.1929	509	0.00564795	1.05742	up
TMEM104	5.46022	362	2.97588	166	3.00003	179	3.68027	216	1.89992	103	0.819152	47	2.99061	200	2.75456	169	0.0366277	0.889564	up
ENSCHIG00000010679	20.983	1356	6.71688	379	10.3123	610	12.2902	685	24.5507	1230	22.0382	1197	37.6804	2447	11.6943	688	0.0287826	-0.845811	down
ENSCHIG00000014143	0.830767	45	0.737574	35	1.33675	66	1.16391	55	1.7776	75	2.66372	120	2.34755	128	2.55363	124	0.00930557	-1.09873	down
GPT2	1.05905	202	1.06485	175	0.581232	101	1.52958	252	1.70477	252	4.57189	722	2.18804	418	1.88625	323	0.00238603	-1.20402	down
IPCEF1	0.540659	55	1.19863	104	1.60902	148	1.49452	111	0.446557	35	0.57382	49	0.254815	26	0.837971	77	0.0157588	1.19913	up
Capra_hircus_newGene_752	16.9448	1480	17.8295	1340	15.3774	1218	27.6751	2087	15.293	1036	11.2261	814	14.4673	1270	13.9624	1098	0.0429911	0.582364	up
MRPS27	31.1147	2312	55.139	3526	42.2006	2845	31.9865	2053	32.6309	1882	16.0101	988	16.6138	1241	25.5316	1709	0.00710498	0.885022	up
ENSCHIG00000021213	234.837	3726	371.566	5073	345.069	4967	229.569	3145	199.399	2455	259.076	3414	145.779	2325	212.057	3030	0.0479517	0.604584	up
ZNF277	2.84991	497	2.9049	436	3.10513	491	3.48619	525	5.22726	707	6.11447	885	5.29387	927	5.64857	886	0.00282169	-0.769904	down
Capra_hircus_newGene_3978	6.30097	416	6.63128	376	9.07301	543	2.55391	146	1.78479	92	4.50419	247	1.57859	105	4.3484	258	0.0134916	1.08935	up
TMEM140	13.3362	288	8.46893	158	15.2592	299	7.87021	147	31.2586	524	30.0886	539	26.2542	569	22.5133	438	0.000190756	-1.21143	down
ENSCHIG00000014561	24.8719	3187	18.1077	1974	14.8663	2185	23.4021	2930	16.6296	1826	10.9632	1394	12.4722	1838	11.7276	1799	0.0380202	0.600697	up
S1PR3	1.40302	60	1.14558	42	1.65402	64	1.42249	53	3.09314	102	1.99016	71	12.6308	539	2.11986	82	0.00264581	-1.71124	down
ENSCHIG00000024345	2.79409	304	5.3641	501	2.58141	255	1.56553	147	1.50114	127	1.54097	139	1.04534	114	2.55525	250	0.0202156	0.958076	up
CMC1	32.2631	390	25.431	265	35.4067	388	34.3785	359	60.9262	571	58.5173	587	57.1074	693	50.8995	554	0.00691902	-0.753024	down
PMVK	32.407	699	7.46295	139	10.0739	198	8.62017	161	8.37558	141	6.26316	113	10.585	230	6.68044	130	0.0392179	0.959677	up
SHMT2	16.7939	944	24.2938	1175	17.5938	897	24.5154	1190	31.1665	1360	38.225	1785	28.8799	1632	32.4238	1641	0.0346121	-0.57645	down
Capra_hircus_newGene_8268	79.1441	6360	66.4528	4596	65.2809	4760	37.0009	2568	19.182	1197	16.6907	1115	12.7551	1031	17.6024	1274	6.27e-10	1.97601	up
ENSCHIG00000009535	12.8923	117	13.3246	104	9.85724	81	14.3429	113	23.1607	163	26.1717	197	24.3051	222	18.447	151	0.0293955	-0.790848	down
Capra_hircus_newGene_11351	6.72043	703	5.02881	441	10.5873	997	8.16167	727	13.2546	1078	13.8144	1202	13.8528	1457	9.82048	928	0.0268527	-0.669029	down
ENSCHIG00000008334	6.09325	284	5.37842	216	6.88702	292	3.00012	121	3.51778	128	2.04977	80	2.20998	104	3.39436	143	0.0106329	1.00483	up
Capra_hircus_newGene_7166	0.281819	18	0	0	0.887254	41	1.14179	45	1.42484	60	1.53951	65	3.91771	198	0.807345	41	0.029403	-1.67979	down
Capra_hircus_newGene_9469	524.081	22369	41.6054	1684	254.037	11258	528.933	19558	178.05	6183	96.6318	3045	201.689	7941	78.6349	2882	0.00793109	1.47248	up
IMPDH1	1.64034	405	2.13328	453	1.40598	315	0.923597	197	4.10166	785	14.9566	3062	6.31554	1565	8.96978	1992	4.61e-10	-2.41285	down
ENSCHIG00000016746	10.6917	2237	8.71227	1519	15.0868	2877	9.15564	1603	16.9795	2809	18.647	3136	20.9094	4416	21.8255	4062	0.00935406	-0.765078	down
MEGF9	2.62225	180	1.47177	87	1.46486	92	1.74963	104	1.13416	61	0.962141	55	1.20098	83	1.06549	66	0.0452088	0.824011	up
C2CD2	0.98737	94	1.81269	148	1.44265	124	1.11353	91	2.27064	167	3.36799	265	3.75093	357	3.14381	268	0.0013043	-1.14554	down
TIPARP	13.8221	1209	5.59463	421	9.05686	719	21.0483	1589	5.17094	351	4.29934	313	5.21334	458	4.56081	359	7.13e-05	1.45171	up
ENSCHIG00000011028	164.114	3539	140.32	2604	106.538	2084	120.99	2253	425.314	7117	312.641	5599	252.394	5470	181.006	3515	0.00114478	-1.07491	down
HCAR1	0.447927	17	1.179	39	2.07481	71	1.21655	40	7.71342	225	9.49664	297	5.4387	206	6.22152	211	1.85e-07	-2.46354	down
AGL	15.2487	2663	10.3132	1550	19.299	3058	12.8619	1940	9.45349	1281	4.61333	670	8.32545	1462	10.8708	1710	0.0074022	0.880826	up
NSUN4	26.2889	1131	27.253	1009	26.434	1032	24.8647	924	18.0627	603	14.8806	532	16.4305	711	18.8226	730	0.00640352	0.698033	up
PWWP2A	2.83185	207	3.12268	214	4.53528	292	3.51629	247	4.8019	279	5.16486	325	8.76781	604	6.19569	390	0.0329909	-0.660613	down
ENSCHIG00000007998	1.55905	33	1.37008	25	0.787167	15	0.484614	9	2.67849	43	2.00298	35	4.33407	91	3.03193	57	0.0055207	-1.41066	down
ARHGAP18	20.7467	3236	10.5046	1410	18.3246	2593	15.4793	2085	9.28934	1125	10.5767	1371	9.88691	1550	9.68136	1360	0.00639531	0.80773	up
ADSS	14.0522	718	19.1254	841	18.8811	875	15.7227	694	9.93782	394	8.12327	345	10.0701	517	12.947	596	0.00347333	0.802263	up
TSPYL1	28.4551	1377	15.0321	626	28.272	1241	18.9208	791	13.703	515	12.202	491	18.9154	920	14.762	644	0.0210094	0.693736	up
UBE3D	1.20267	99	2.4146	167	2.15576	157	1.75152	121	2.11958	136	4.63096	318	3.54873	293	3.41642	250	0.0285795	-0.81504	down
POLR2M	16.2044	672	14.8369	530	18.1471	683	19.563	701	27.1485	874	34.5803	1191	29.1507	1215	24.8829	929	0.0122708	-0.669968	down
SELL	0.506799	34	0.647199	38	0.909388	56	2.93337	170	0.634573	33	0.168763	10	0.739172	50	0.233742	15	0.0158906	1.55513	up
ENSCHIG00000011608	7.11194	101	25.2926	309	14.7405	190	7.27575	90	8.41523	93	6.47865	77	6.74638	97	6.9596	89	0.0305033	0.982507	up
MPZ	2.58302	288	2.67594	257	0.873293	89	2.30021	222	4.14581	359	4.16369	386	2.14853	241	6.28965	632	0.0230388	-0.912911	down
Capra_hircus_newGene_14307	1.53695	174	0.96964	95	1.0531	107	1.58824	147	0.645236	52	0.655923	46	1.15359	139	0.407501	41	0.0299035	0.987399	up
Capra_hircus_newGene_2571	0.883576	25	1.21953	30	2.32434	59	0.518434	13	2.61157	57	2.11196	49	3.43078	97	2.46001	62	0.0477544	-1.00601	down
Capra_hircus_newGene_17157	4.87052	217	4.76927	183	3.72986	151	13.4767	517	3.04198	107	2.31601	86	3.30614	148	3.55939	143	0.0053381	1.21261	up
TMEM186	12.806	315	15.1658	321	10.346	231	11.786	251	9.18587	176	8.64679	177	7.2862	180	8.41105	187	0.0417332	0.649877	up
ASCC1	136.888	9645	35.4822	2152	82.3406	5263	60.1556	3660	43.014	2352	26.95	1578	34.584	2449	23.9064	1517	0.000485616	1.37356	up
ENSCHIG00000019221	57.1684	275	22.252	92	43.9808	192	39.8983	166	24.7381	93	13.6326	55	26.7342	130	19.0434	83	0.0146728	1.03233	up
SLC25A30	84.0646	2743	44.437	1248	27.3727	811	18.0701	510	28.8794	732	9.78809	266	17.2682	567	10.32	304	0.00154309	1.45172	up
BUD13	2.44841	179	3.32494	210	3.54562	236	2.00647	127	6.3648	361	7.14769	434	8.40379	618	5.79866	382	0.000120997	-1.21007	down
PLPP1	104.779	3350	92.2553	2539	97.1434	2858	76.9038	2158	59.7196	1501	76.5742	2069	58.2662	1903	74.0398	2136	0.0499693	0.539875	up
Capra_hircus_newGene_10434	0.294115	32	0.81045	91	0.224016	27	0.190313	22	0.703888	72	1.56891	170	0.99581	131	0.785145	93	0.00790065	-1.40005	down
SMARCC2	10.6155	1433	12.8318	1491	14.1134	1728	11.9842	1397	15.2769	1600	24.9149	2793	20.9999	2849	21.2933	2588	0.0193025	-0.651992	down
ENSCHIG00000004827	9.21464	1953	1.96764	359	2.85841	550	2.06087	378	9.72405	1600	11.2725	1985	12.1172	2581	10.9408	2089	0.00170214	-1.36185	down
SLC39A9	12.868	448	13.9332	415	11.3117	357	11.0009	327	9.47554	253	7.24558	210	8.85881	309	9.19328	282	0.0443617	0.581129	up
RAB24	28.0604	640	23.0824	453	29.8994	619	28.0145	552	38.8175	687	55.1415	1044	62.5653	1434	34.4543	708	0.0105308	-0.723131	down
LRRC47	10.1977	694	8.99775	527	10.4917	649	10.6575	627	13.1303	694	17.2862	977	21.8596	1495	13.2755	814	0.0248612	-0.614049	down
ARL1	87.9558	1681	105.909	1742	89.4305	1550	70.6229	1166	64.3339	954	51.4673	817	51.3253	986	71.8229	1236	0.0178463	0.641756	up
LCP1	1.94898	310	3.19735	438	1.72579	250	17.4669	2399	3.16116	391	0.903395	120	2.65332	425	1.44558	208	0.00869248	1.65322	up
C21orf91	6.49423	1126	3.05629	456	5.02055	790	6.67235	999	8.34984	1123	9.34433	1346	12.8545	2240	8.46036	1321	0.010824	-0.785535	down
TRMT61A	7.02192	329	6.54518	264	4.47813	191	8.38756	340	11.6403	423	13.295	517	15.8731	747	9.76723	412	0.00602597	-0.852951	down
PLA2R1	3.6273	590	1.95115	275	2.04081	302	3.33673	470	5.26911	666	6.28884	851	14.1261	2311	2.28315	334	0.00393016	-1.2586	down
MTARC2	12.3998	1636	10.415	1182	10.2861	1231	15.3336	1746	33.6371	3443	61.3813	6723	41.6241	5517	25.0228	2972	7.01e-07	-1.65883	down
ENSCHIG00000026069	17.3548	780	97.6427	3775	27.7724	1132	885.616	34346	29.1428	1016	3.31653	124	82.0118	3702	5.78236	234	0.00258754	3.19948	up
PIGG	8.6212	671	8.10651	543	8.1837	578	7.97901	536	6.74519	408	5.51333	357	5.67336	444	5.32914	374	0.0332554	0.573652	up
CRYL1	10.0061	697	7.92077	475	9.96529	629	9.08023	546	13.0068	703	14.0809	814	23.9279	1673	10.3815	651	0.0309342	-0.645167	down
ANKRD52	13.9574	1680	8.72656	904	7.38889	807	7.13759	742	5.3589	501	3.52714	353	7.33213	887	5.99403	650	0.00857106	0.82796	up
CHRNB4	2.35388	149	0.86854	48	0.854674	49	1.23975	68	0.584115	29	0.345572	20	0.843817	54	0.197379	12	0.0073688	1.47053	up
MBTPS2	4.00332	345	4.50845	328	4.66458	363	4.19013	332	2.60816	177	2.51679	180	2.72585	249	4.19156	321	0.0443622	0.610377	up
METTL27	0.584268	39	0.634688	36	0.626467	38	1.4711	83	2.75209	140	4.20964	224	1.77304	117	1.83367	107	0.00113777	-1.56953	down
ENSCHIG00000025949	0.742509	13	0	0	1.38617	22	0	0	2.83358	39	2.37323	35	3.45949	61	4.17379	66	0.00241105	-2.47821	down
PIGA	9.37138	531	1.83717	90	8.42474	433	11.4175	559	3.59293	158	2.75382	130	7.51736	428	3.43115	175	0.0466545	0.944844	up
ENSCHIG00000019468	1.10685	45	5.12899	177	1.48703	54	1.64194	57	2.17034	68	19.7822	658	2.65972	107	3.72622	135	0.021483	-1.5387	down
MELK	0.832939	128	1.15262	153	1.30323	182	1.00427	134	2.01259	240	1.82281	233	1.75682	271	2.66337	369	0.0106847	-0.859406	down
TAFA5	2.81784	51	4.49936	70	3.92871	64	3.50303	55	0.891541	13	1.3056	20	1.43726	26	3.41933	56	0.0226867	1.13117	up
Capra_hircus_newGene_13828	0.565049	91	2.46717	340	0.634372	93	0.826763	115	0.145366	19	0.215441	29	0.237876	39	0.395582	57	3.85e-05	2.22217	up
CAPN11	3.07318	241	2.06006	139	8.83431	628	2.63311	179	1.34532	83	2.21109	145	1.44223	115	2.79144	198	0.0120704	1.17518	up
HR	1.69071	282	1.33642	187	0.992784	149	1.92874	273	3.99401	506	3.06109	417	9.88368	1613	4.76954	694	2.91e-06	-1.75613	down
GHR	28.8985	2073	27.2855	1685	21.2708	1384	55.5053	3439	45.291	2521	69.5321	4143	61.6422	4444	67.477	4359	0.0187886	-0.786623	down
NAGA	27.0638	1346	22.8819	979	26.5531	1198	26.0484	1119	40.0777	1547	49.6355	2050	47.2277	2360	33.6342	1506	0.0164858	-0.653503	down
PHKG1	5.9519	260	1.71374	65	5.16614	205	4.70157	178	6.10466	207	8.71846	316	18.4451	809	7.72328	304	0.00948448	-1.11885	down
SASH3	0.361041	71	0.213323	36	0.212272	38	2.01337	338	0.257787	39	0.146708	24	0.451766	89	0.307661	54	0.0448412	1.36023	up
ACSL5	72.4645	6674	40.813	3235	36.7133	3068	63.7822	5073	39.6039	2831	19.2866	1476	39.774	3682	33.836	2807	0.0225744	0.772414	up
ENSCHIG00000020804	45.1029	2063	2.12656	84	1.52971	64	218.224	8618	32.0962	1139	2.3907	91	17.4507	803	1.29502	54	0.0340949	2.39417	up
PLA2G12A	19.3189	398	12.2661	218	15.2958	286	14.6255	260	9.88208	159	6.82301	117	9.60665	199	5.82961	108	0.00386109	1.01122	up
HIST1H1C	62.4873	1774	31.6997	775	27.8394	717	38.0883	934	10.2193	226	0.522729	13	3.64506	104	1.37011	36	2.15e-07	3.38486	up
ENSCHIG00000027251	49.1445	1137	57.3705	1142	104.385	2190	71.6942	1432	178.3	3200	203.632	3912	185.218	4305	180.342	3756	1.91e-05	-1.32014	down
ENSCHIG00000023666	18.0977	817	0.143662	6	1.99588	82	6.33037	247	1.87125	66	0.816475	31	3.06587	140	0.930794	38	0.0137926	2.07631	up
Capra_hircus_newGene_10114	10.9262	890	4.56083	390	11.7693	984	7.74205	656	5.12101	395	1.76462	144	3.16385	312	1.96596	174	0.000147165	1.49855	up
YPEL2	15.5117	240	13.8157	184	11.221	157	10.9445	146	16.4134	197	35.2118	451	20.3949	317	20.9023	291	0.0248707	-0.770507	down
CXXC1	11.8889	1259	14.2508	1301	11.3862	1094	8.64913	791	7.70641	634	8.24079	726	8.83363	939	8.54673	815	0.0377592	0.54716	up
MPDU1	31.0005	856	38.794	922	30.7773	771	27.4226	654	26.7568	573	20.8097	477	19.0674	529	25.471	633	0.0415384	0.54776	up
PRDX3	240.299	6926	301.042	7468	363.732	9511	190.464	4741	173.817	3888	121.426	2907	88.4332	2562	161.179	4184	0.00108986	1.07863	up
ABTB2	1.4852	198	1.56817	180	1.76756	214	1.37128	158	0.555804	58	0.198664	22	0.365817	49	0.91402	110	0.00029494	1.68395	up
NSF	17.9452	1562	19.152	1437	14.6082	1154	10.6275	801	10.3394	700	10.4901	760	6.57461	576	14.4632	1135	0.0340206	0.648547	up
ZNF395	3.62813	858	3.79174	772	5.52741	1186	4.32668	870	5.77409	1061	9.12761	1793	7.97433	1895	7.43196	1583	0.00818951	-0.731388	down
Capra_hircus_newGene_7993	2.45453	294	0.447954	46	0.810073	88	1.32921	137	0.302303	28	0.038871	5	0.102346	13	0.16734	19	2.34e-06	3.06089	up
C3orf18	0.441531	9	2.58773	41	2.29826	38	1.49786	24	3.88851	55	8.14318	124	3.74747	69	5.83532	96	0.00338547	-1.57237	down
FOSL2	58.3083	2137	5.27117	167	17.3735	578	135.109	4276	24.4767	697	13.6349	415	37.4023	1378	15.5696	514	0.039758	1.34462	up
ENSCHIG00000009480	25.672	1214	32.5029	1322	26.0008	1115	24.1637	987	14.4645	531	15.4724	608	17.1614	816	17.5741	748	0.0012623	0.822179	up
ENSCHIG00000010873	12.0936	391	15.1751	422	15.9918	469	20.2673	566	21.4362	538	37.4405	1005	22.6475	735	28.9141	841	0.015926	-0.714629	down
ILVBL	36.6939	2609	41.5657	2544	40.7395	2628	22.5825	1388	30.6799	1693	19.9824	1181	18.5388	1326	27.7619	1778	0.045916	0.616295	up
ENSCHIG00000002384	94.1557	3563	182.932	5957	152.346	5229	88.4956	2892	153.338	4503	396.396	12457	149.007	5667	285.133	9716	0.0232585	-0.850829	down
HSD11B1	2.90035	127	3.36333	127	2.52694	101	3.43466	130	3.92809	134	3.51992	128	17.605	773	2.6301	104	0.0382289	-1.08237	down
APCDD1	11.2131	1544	9.14253	1083	13.417	1676	17.8927	2127	40.6912	4347	58.7504	6717	50.0084	6918	30.9513	3837	1.93e-07	-1.72004	down
FANCD2	1.13439	182	4.48261	609	2.28976	329	6.40614	874	1.48992	185	2.11746	280	0.961833	154	1.51378	216	0.00397606	1.29682	up
ENSCHIG00000014255	44.1203	1114	37.6441	818	38.7869	889	40.142	876	32.7778	643	23.8844	501	25.1356	638	30.5092	694	0.0230625	0.594238	up
SHCBP1L	1.11938	84	0.287806	19	0.334249	23	3.0231	192	0.537419	31	0.164469	11	0.502981	38	0.504623	34	0.0234929	1.54761	up
Capra_hircus_newGene_12978	4.85893	598	2.55811	188	2.36749	221	10.2841	1093	3.86627	256	1.39904	99	3.17541	344	2.62347	201	0.0119397	1.2855	up
Capra_hircus_newGene_9855	14.712	4358	77.9845	19877	31.689	8515	15.9271	4074	15.8125	3635	21.2443	5226	10.4268	3104	21.59	5759	0.0193064	1.07839	up
RASD1	37.3926	1158	5.61686	150	13.9798	393	27.0762	724	10.9815	264	7.95674	205	16.4004	511	6.55163	183	0.02131	1.09595	up
TRABD	29.8147	1298	30.4042	1139	32.5708	1286	21.8898	823	39.7467	1342	53.7338	1942	50.7028	2217	35.7457	1401	0.0404803	-0.570908	down
ENSCHIG00000008340	4.65156	69	11.0967	140	2.69798	36	3.16991	41	2.53178	29	0.385561	5	0.660392	10	0.960546	13	0.000434731	2.27437	up
GRAMD1C	5.47119	725	2.59797	296	13.2022	1605	7.01948	812	11.6271	1209	28.1642	3134	21.9875	2952	20.995	1335	0.00422233	-1.27349	down
Capra_hircus_newGene_9602	2.2112	65	1.05409	29	1.8725	56	1.50927	41	2.34912	64	4.25349	112	3.647	104	3.77052	103	0.0249461	-0.973669	down
ZNF132	1.0999	84	1.09481	72	1.91398	133	0.571463	38	2.28587	136	1.99002	126	2.4963	192	2.12777	147	0.0497383	-0.845406	down
ZNF2	0.623378	30	1.17521	49	1.03519	45	0.441402	19	1.80513	67	2.11055	84	1.86601	90	2.38574	103	0.00701986	-1.22719	down
BRI3BP	3.08831	84	3.70817	87	4.3182	107	2.55266	60	1.70996	37	0.923367	21	1.1296	31	1.58047	39	0.0018846	1.41366	up
DLST	233.966	11963	281.089	12390	319.565	14822	195.883	8633	174.566	6929	117.092	4972	115.921	5936	183.275	8442	0.00484357	0.878188	up
SLC9A3R1	28.7137	1184	9.04059	322	14.308	534	13.8816	495	15.6638	501	4.35342	149	10.558	438	7.90434	294	0.0422617	0.85277	up
RANGRF	14.8378	310	16.1017	290	18.1994	345	16.9319	306	28.013	455	28.9943	504	27.6581	581	28.0941	529	0.0121629	-0.69199	down
SOX12	1.06129	38	0.510481	16	0.30405	10	0.181098	6	1.74987	48	2.82689	83	1.87005	67	2.18959	70	0.000374566	-1.94105	down
DMRT2	31.7592	5181	18.8526	2646	16.7162	2474	17.0274	2399	13.2056	1672	6.20287	841	8.51858	1398	6.36287	935	8.69e-05	1.36627	up
IRF1	6.22143	226	8.85666	277	6.06141	200	39.6763	1243	8.92156	252	9.12619	275	7.54972	276	5.18823	170	0.0432165	1.06169	up
WFDC1	91.8251	2093	101.364	1989	68.0345	1407	48.2916	951	55.6721	985	51.0166	966	45.3355	1039	47.8762	983	0.0166643	0.699953	up
SLC7A1	9.3973	1551	1.5282	218	2.67193	400	29.4165	4192	1.88794	242	1.05878	146	9.40034	1559	1.52905	228	0.0225746	1.74687	up
SH2B1	21.2421	1728	18.0296	1267	22.6283	1674	14.3584	1008	13.1501	834	12.8573	869	12.6222	1029	13.4321	984	0.0174548	0.631525	up
PSMD1	51.0769	6268	52.4872	5543	33.6821	3750	33.2525	3524	30.5762	2912	24.4629	2494	25.7482	3176	34.2714	3788	0.0294597	0.641673	up
Capra_hircus_newGene_7205	0.696849	50	0.821607	51	0.674788	44	0.43194	27	1.06774	59	1.43321	85	1.55396	111	1.49481	96	0.0214099	-0.982893	down
FAM81A	3.31692	540	0.459256	68	2.08665	309	5.55275	780	10.025	1263	8.23721	1110	10.6828	1741	6.69749	980	0.00186726	-1.5423	down
ZNF24	28.6696	1267	23.9542	911	26.64	1068	19.9593	762	15.387	528	15.4997	569	18.8559	837	18.7997	748	0.0191819	0.616956	up
SOX9	0.216195	34	0.642992	87	0.430679	62	0.883933	120	0.2793	34	0.276312	36	0.216122	35	0.355123	51	0.0426797	1.01383	up
Capra_hircus_newGene_12288	2.02436	187	4.27174	339	2.23779	188	1.6923	135	1.69941	122	1.72825	133	1.3809	128	1.48338	124	0.0473226	0.760895	up
TRIM63	0.967757	40	0.102038	4	0	0	4.25292	152	2.55036	82	0.284662	10	28.2598	1171	7.14705	266	0.0249653	-2.70697	down
STK40	32.5355	1826	34.0564	1645	17.2879	881	13.7483	667	17.3942	758	9.79775	457	13.3602	754	17.8626	903	0.0161834	0.810481	up
DNM1L	51.893	4105	39.639	2699	42.2718	3034	38.9736	2662	28.485	1749	20.2667	1332	21.2869	1693	30.1939	2151	0.00251454	0.864347	up
Capra_hircus_newGene_6483	21.8475	1810	25.0085	2183	13.946	1283	10.9115	802	7.24371	266	10.6055	759	7.41074	756	17.0114	1272	0.00613002	1.05252	up
ENSCHIG00000024655	2.6592	109	0.525962	19	2.96931	110	45.7101	1606	7.26722	230	0.474703	17	2.36638	97	1.98376	73	0.0259926	2.16545	up
GSTA4	37.4982	3105	50.0661	3567	44.6425	3353	30.2404	2162	30.8398	1982	18.7135	1287	24.4005	2031	28.7389	2143	0.0127945	0.733547	up
NR4A1	10.5128	799	7.82991	512	2.94073	203	23.9128	1568	6.46588	382	6.55801	414	3.95017	304	2.62757	181	0.0102507	1.2731	up
Capra_hircus_newGene_16445	0.66375	64	3.29809	264	0.474929	44	0.264031	26	0.559649	47	0.451149	20	0.148867	17	0.691719	68	0.0470837	1.38507	up
ENSCHIG00000014481	1.64459	53	1.53738	43	2.9376	86	1.76198	49	2.94151	73	5.15335	137	4.03596	130	4.57234	132	0.0216135	-0.982278	down
IL6R	20.545	1015	1.83196	78	16.9062	758	23.7353	1013	11.3332	435	5.6647	233	8.57033	426	4.55671	203	0.0331462	1.14722	up
Capra_hircus_newGene_4850	3.58344	2014	1.23369	359	1.43018	565	3.43385	1295	2.35159	424	1.37791	236	2.01513	415	1.06193	230	0.000178122	1.68323	up
ENSCHIG00000011464	17.2101	573	14.1754	407	16.9403	512	23.1588	666	31.3041	809	30.625	847	27.9506	936	23.1783	695	0.036926	-0.581713	down
CKB	1390.96	59981	1230.22	45656	1760.25	68862	675.086	25139	1030.99	34502	662.355	23724	496.616	21524	758.135	29443	0.0171098	0.847446	up
Capra_hircus_newGene_2354	1.24358	151	0.925113	98	3.19662	356	0.839972	89	0.950935	91	0.663178	58	0.779299	89	0.931622	102	0.0289077	1.05113	up
SLC26A7	7.92859	583	2.03886	129	0.122863	9	3.5618	227	0.462326	27	0.345423	22	0.034922	3	1.13411	76	0.00155151	2.84663	up
ENSCHIG00000023541	44.9457	5187	8.67446	862	19.9357	2088	29.765	2967	14.6916	1316	9.84418	944	19.0233	2207	13.3313	1386	0.0216083	0.953802	up
KDM6A	3.84797	595	4.59206	612	3.91967	550	4.08989	547	7.05837	848	7.03685	905	7.83077	1218	4.00323	558	0.0389055	-0.583928	down
Capra_hircus_newGene_17339	15.4803	763	9.27206	418	19.5895	874	10.0503	411	8.99341	353	9.83058	399	10.3419	497	9.19839	396	0.0480328	0.608053	up
ENSCHIG00000015449	0.211119	33	0.295378	40	0.139389	20	4.76532	634	0.387115	47	0.154964	20	0.260382	41	0.334291	47	0.00814521	2.32304	up
SERGEF	4.3188	217	9.61404	415	6.65694	303	3.93341	170	11.1016	432	11.3704	473	7.74454	390	11.3526	512	0.0392862	-0.693702	down
ARHGAP45	0.922113	120	0.882885	99	1.12393	133	4.28596	479	0.694707	70	0.384031	42	1.25362	164	0.642829	75	0.0129782	1.36745	up
Capra_hircus_newGene_13853	0.228333	10	0.336507	13	0.623854	24	0.18108	7	0.948894	31	1.15839	41	1.10496	47	1.58426	60	0.00150185	-1.67193	down
Capra_hircus_newGene_11655	3.6569	139	4.70871	154	3.726	129	74.0543	2425	6.84517	202	4.96528	157	10.605	405	5.11219	175	0.0236151	1.74165	up
ENSCHIG00000026342	72.7433	862	126.286	1288	104.405	1122	53.8223	551	64.7216	595	49.9679	492	47.6439	568	65.6459	701	0.0186682	0.716635	up
SCD	9.95316	401	103.222	3573	5.84363	214	18.5363	644	4.67372	146	5.70166	191	5.71737	232	14.3326	520	0.000862161	2.22946	up
ETV1	3.97517	247	4.41601	254	3.03894	185	2.00361	115	1.25805	60	1.2055	67	1.6644	102	1.41764	84	0.000348376	1.39176	up
SH3RF1	3.68387	374	3.34101	294	3.01237	277	9.01682	779	2.31718	185	3.13347	266	3.42192	349	3.17419	289	0.0466618	0.738504	up
RDH5	0.717237	26	1.36812	42	1.82679	60	1.20773	38	0.595179	17	0.354505	11	1.02744	37	0.389055	13	0.0267714	1.16657	up
PRKAA2	7.363	455	4.83674	258	5.53991	311	5.79641	310	3.82406	184	2.1076	109	2.60812	162	2.81104	157	0.000914569	1.12581	up
Capra_hircus_newGene_3164	9.70157	3206	3.43958	1096	7.17277	2409	11.2281	2960	4.38297	1259	4.87317	1499	4.43695	1651	4.43844	1480	0.0235141	0.742596	up
MXI1	8.26475	212	4.24141	109	8.02925	200	13.1076	300	16.6006	356	17.5694	411	23.4473	615	10.5041	266	0.00966126	-0.950854	down
NEIL1	0.618876	41	0.51331	30	1.09232	66	0.53145	31	1.12238	58	2.09408	115	1.5625	104	1.74391	104	0.0120247	-1.13714	down
PSD3	11.9194	1473	17.3889	1862	14.9653	1698	10.9629	1224	8.97648	881	9.09192	1052	8.00251	1029	5.25317	608	0.00484141	0.8243	up
ANKH	5.15596	379	3.21665	204	3.25011	217	4.37695	278	8.83056	504	15.0015	916	8.71359	644	7.99451	529	9.08e-05	-1.2592	down
ENSCHIG00000003395	16.501	314	12.4867	205	18.8009	324	13.1728	217	32.5244	480	41.6721	658	31.76	607	29.0146	497	0.000373915	-1.06388	down
CIB4	7.66448	156	5.33315	94	8.30273	154	5.44723	96	1.07461	17	0.632017	11	1.10693	23	1.6023	30	1.98e-08	2.6581	up
EIF4EBP1	427.272	5681	333.726	3819	340.297	4105	301.073	3457	597.014	6160	853.987	9430	421.58	5633	748.084	8957	0.00830338	-0.823178	down
SLC22A5	8.40616	525	3.57994	193	11.6925	662	3.25962	176	4.588	222	2.78208	145	4.25591	267	4.09269	230	0.0371862	0.863319	up
Capra_hircus_newGene_12386	0.146666	12	0.637569	43	0.169257	12	0.385233	26	0.472038	29	1.14169	74	0.688315	54	0.84355	59	0.03409	-1.15352	down
Capra_hircus_newGene_6977	0.879406	64	0.933735	58	0.913028	60	0.559673	35	1.52421	86	1.08216	65	2.01852	147	1.59573	104	0.046308	-0.839903	down
Capra_hircus_newGene_15560	5.40731	1037	0.41501	60	2.26617	281	8.7073	1319	1.77771	276	0.196733	19	1.13483	211	1.26032	195	0.0089079	1.95583	up
FLNB	19.8113	5736	13.0849	3260	20.7101	5447	28.087	6981	26.9192	6046	34.6713	8318	53.307	15450	38.6884	10059	0.0134463	-0.813934	down
ENSCHIG00000024075	224.353	2796	291.522	3108	284.998	3239	147.931	1627	148.846	1472	108.321	1134	77.7736	968	149.961	1682	0.00153198	1.03068	up
MGMT	9.41278	235	9.89553	213	13.9425	316	14.1921	306	18.6641	361	37.2617	772	26.5835	666	21.6929	487	0.00113539	-1.04738	down
PRSS33	0.039289	2	11.1396	301	3.57997	102	0.737541	20	0.117947	3	1.56478	41	0.580022	19	1.78412	51	0.0428146	1.97684	up
C9orf72	16.0395	3103	16.1087	2682	8.27591	1453	9.43697	1577	17.0882	2566	29.2472	4700	29.1564	5669	18.9054	3294	0.00950095	-0.843351	down
PKDCC	9.4643	1661	7.8881	1191	4.47556	713	14.2515	2159	3.09436	422	4.7883	698	4.28632	756	6.0293	953	0.00173194	1.07693	up
ENSCHIG00000020295	1.81774	185	2.28581	200	3.69031	340	1.91952	169	1.32197	105	0.73265	62	1.2167	125	1.00866	93	0.00157209	1.25131	up
SLC31A1	19.168	407	15.9831	292	17.3598	335	17.8734	328	10.4582	173	6.91887	122	10.5712	226	9.36247	179	0.00162924	0.994114	up
FAM166A	0.956842	80	1.81672	130	0.584632	45	1.97736	142	0.809271	53	0.401001	28	0.36085	31	0.694214	52	0.0115568	1.28923	up
FASTKD5	6.79364	619	8.17805	641	5.30235	438	4.60992	363	4.37472	310	3.30302	250	3.66548	336	3.9993	328	0.0101507	0.767263	up
ENSCHIG00000003679	2.62439	136	1.90123	85	2.84473	133	0.529463	24	5.41108	217	10.8797	466	11.9076	617	8.82024	410	2.67e-06	-2.13231	down
TRIM27	6.65753	611	9.11997	705	10.0379	811	7.70837	609	12.5627	888	22.1039	1622	16.9863	1544	13.7382	1121	0.00184201	-0.876689	down
TRIM45	2.74848	198	2.84423	176	3.21987	210	1.7972	112	6.61382	369	14.9769	894	9.8556	712	5.6472	366	1.95e-06	-1.72541	down
CPXM2	0.384573	41	0.321908	29	0.284319	27	0.49632	45	0.583983	48	0.73347	64	0.935197	99	1.00368	95	0.0197893	-1.04023	down
Capra_hircus_newGene_8216	0.233404	84	0.215448	48	0.282342	62	0.104327	32	1.34199	375	0.091058	28	0.959264	262	0.244184	55	0.0103574	-1.71769	down
CYP46A1	0.498279	42	7.26617	517	1.13495	86	0.452007	33	0.406914	27	0.667507	46	0.252942	22	0.863541	65	0.00492097	2.11534	up
EPHX1	81.3496	6253	49.4644	3149	36.1851	2433	67.7535	4519	99.1182	5995	185.431	12145	193.942	15348	120.723	8503	0.000189718	-1.31208	down
ENSCHIG00000000367	4.96394	567	4.79253	472	5.64281	585	6.2192	614	11.0643	981	16.5245	1568	9.54695	1096	15.5942	1604	2.6e-05	-1.20205	down
MIF4GD	350.706	8737	350.55	7516	437.165	9881	266.299	5729	268.762	5196	222.488	4604	207.464	5195	262.088	5881	0.0331349	0.624412	up
HIST1H2AC	20.4143	299	47.3328	597	34.3386	456	33.8287	428	13.2042	150	4.27791	52	2.18058	33	4.00404	53	3.61e-07	2.56422	up
Capra_hircus_newGene_16475	1.44702	98	0.479713	27	1.00707	72	0.658411	41	0.638837	26	0.152426	5	0.046617	4	0.587819	31	0.00736409	1.79707	up
ABHD3	40.7453	1876	39.1353	1551	32.3902	1353	26.2414	1043	22.0113	787	20.0249	766	10.2075	473	20.7453	860	0.00119007	0.993742	up
ENSCHIG00000007720	109.863	2345	78.7509	1447	106.227	2057	81.6435	1505	84.2946	1396	59.4965	1055	55.7176	1195	68.0592	1308	0.0464786	0.569086	up
TXNDC12	15.628	2671	22.3564	3288	14.6656	2274	11.868	1752	12.9451	1717	10.6135	1507	9.67998	1663	9.91491	1526	0.0275819	0.646264	up
ZSWIM1	6.7439	370	5.92893	280	5.50524	274	3.26392	155	4.06651	173	2.74324	125	3.01846	167	3.40519	168	0.0292197	0.769833	up
NACC1	10.7518	687	10.4835	576	6.32679	367	7.49895	414	6.34365	315	3.74638	199	5.72131	368	7.13861	411	0.0295346	0.686114	up
ICMT	5.49713	730	6.11312	699	10.3065	1242	3.80459	437	4.47109	461	3.92575	433	3.47475	464	4.07425	488	0.0173688	0.766394	up
Capra_hircus_newGene_11083	0.159793	2	0.790613	7	0	0	0	0	283.507	2213	234.557	1959	213.124	2154	72.116	654	2e-46	-9.53163	down
CALCRL	19.8845	4264	22.0052	4039	23.9771	4697	7.98316	1470	6.89461	1163	14.0353	2582	11.4146	2465	13.0067	2507	0.0306321	0.768772	up
STAT3	36.1016	3699	24.9871	2203	29.5946	2751	109.087	9651	25.9684	2065	17.9632	1529	43.0589	4434	23.1393	2135	0.0327704	0.953924	up
FGF10	11.6836	1485	2.13969	234	11.0819	1277	21.4892	2358	6.18461	610	1.32573	140	6.06639	775	1.68516	193	0.00385561	1.68767	up
SEPTIN9	46.1161	7913	46.2559	6834	37.7293	5892	29.3571	4372	26.2154	3512	16.2191	2325	18.6525	3215	22.3449	3457	0.000918029	1.00352	up
Capra_hircus_newGene_2892	0.268244	47	1.7293	260	1.69294	186	0.117623	18	0.171406	24	0.226648	33	0.034277	6	0.149483	24	0.000756283	2.52316	up
FAM83D	1.16879	108	0.783218	63	2.94127	246	1.61722	129	4.31502	309	2.28179	175	5.57293	516	2.71347	226	0.0133544	-1.10177	down
LAMA4	48.6239	10188	69.1414	12468	72.6155	13804	35.788	6476	21.8272	3550	33.4835	5828	15.2697	3216	47.1251	8893	0.00595741	1.02322	up
UROS	0.87192	89	2.33035	204	1.36472	126	1.24246	109	1.82309	144	4.24493	358	2.58205	264	2.99414	274	0.0191275	-0.928542	down
HIF3A	4.63032	363	0.928766	63	3.44212	245	10.3879	701	14.1021	856	19.2157	1248	21.8224	1713	14.7578	1039	0.000394783	-1.74859	down
SLC39A3	7.12067	557	5.85699	394	4.87314	346	5.3249	360	3.86742	235	2.79752	182	4.84625	381	4.59698	324	0.0466096	0.606644	up
ARSA	13.7999	900	14.0968	796	16.0551	961	15.8181	891	23.1	1164	38.7991	2076	22.7639	1486	20.3842	1201	0.0119942	-0.720713	down
HM13	29.0402	4380	36.2976	4712	16.9443	2319	21.6213	2816	18.1393	2123	13.507	1692	15.2967	2319	15.7202	2136	0.0087293	0.797943	up
Capra_hircus_newGene_604	0.182057	45	0.254122	52	0.163207	35	0.543093	87	0.065922	17	0.178561	30	0.153385	38	0.155233	20	0.0229239	1.12778	up
GJC1	12.1347	539	8.93397	341	11.2104	452	13.9598	535	16.0576	553	21.5831	796	23.2805	1038	17.8453	713	0.0150381	-0.680711	down
ENSCHIG00000012902	26.2613	1556	25.5787	1305	20.1992	1086	25.4314	1302	20.2403	932	13.0534	643	15.2621	909	16.9345	904	0.016173	0.647129	up
Capra_hircus_newGene_7098	34.1197	6577	17.2356	2860	27.6686	4839	20.4325	3401	5.66937	849	1.58882	255	2.24975	436	3.06371	532	3.13e-13	3.0508	up
RNASEH2A	10.292	556	24.506	1108	12.0746	571	16.7708	738	27.4291	1111	37.3126	1647	16.4902	863	27.6358	1328	0.0299584	-0.723583	down
SNCG	28.747	413	70.0568	863	34.4684	448	21.0407	261	9.73725	109	8.51897	102	5.1314	75	20.5219	266	3.13e-05	1.87417	up
NFKBIZ	5.89572	777	1.78622	203	3.84874	460	35.6094	4051	4.71957	483	1.78082	195	5.97304	791	3.82085	454	0.0156209	1.63047	up
RAI1	5.51855	1246	3.05952	606	2.83314	610	4.07374	858	1.8216	347	1.54519	316	2.16042	533	2.71562	588	0.00216681	0.935258	up
C7orf25	7.16242	338	5.48499	223	8.49169	364	6.59144	269	10.2949	377	14.0943	552	10.4994	498	10.704	455	0.0329736	-0.632504	down
SPIDR	11.4093	2182	7.47725	1231	12.6421	2193	30.5415	5043	11.5928	1720	9.04112	1436	8.96543	1723	6.63981	1144	0.0319557	0.858147	up
SIT1	10.5509	222	21.6462	392	27.4144	523	11.7877	214	10.2846	168	8.61916	151	8.7412	158	14.2105	269	0.0192131	0.890932	up
ENSCHIG00000006485	1.89046	86	2.77773	109	2.11646	88	10.4551	410	1.31447	47	0.664673	26	1.79424	82	0.95378	39	0.000853188	1.93943	up
RASGEF1C	0.362498	25	0.474874	28	0.206695	13	0.575439	34	1.08849	58	2.1288	120	1.04755	72	0.574605	35	0.00516913	-1.49358	down
FAM43A	6.3412	300	13.6433	555	10.2029	438	23.7081	968	7.23227	266	8.15846	321	8.6541	412	9.7015	413	0.0364588	0.757408	up
USP2	68.618	9660	30.3968	3672	41.2656	5253	42.0556	5083	21.8425	2378	8.31708	971	12.5933	1777	15.0406	1904	2.56e-06	1.73304	up
LRRC32	17.3785	1645	4.63779	379	7.24485	625	34.8483	2838	8.89308	654	7.4421	588	11.6291	1104	7.05243	602	0.0437883	0.963241	up
ZHX2	4.66045	436	3.02639	244	3.07625	261	4.31727	349	5.22413	380	9.66501	751	7.60497	715	5.48565	462	0.0103721	-0.806487	down
ADRB1	1.41489	74	3.42971	155	0.548728	27	1.74655	79	0.934612	38	1.17381	51	0.60048	32	0.63317	30	0.0341325	1.15117	up
TFRC	14.0433	3433	69.0082	14209	32.0302	6954	11.4282	2363	1.79669	358	1.92238	410	2.26453	547	3.72979	807	2.24e-13	3.72857	up
Capra_hircus_newGene_4508	0.131291	41	0.258241	69	0.037924	11	0.101609	27	0.358601	86	0.374137	96	0.294045	91	0.237409	66	0.0249799	-1.18672	down
L3HYPDH	4.36376	174	5.51465	189	5.03383	182	2.868	99	7.32279	226	8.71049	287	6.29465	251	7.72465	276	0.0476414	-0.676659	down
ITGBL1	0.87323	49	2.22679	107	0.695656	36	1.02651	50	1.62764	71	2.34883	109	1.39222	78	8.95537	448	0.0127223	-1.47248	down
YIPF1	7.8339	1584	8.89031	1499	8.3969	1495	9.13744	1602	5.29685	815	6.51283	1090	4.9306	991	7.44519	1298	0.0251259	0.592991	up
TDRD7	3.09209	378	2.88811	303	3.42712	377	4.19072	440	4.55433	430	6.70919	685	6.2189	757	4.80258	532	0.0267321	-0.633751	down
OXTR	5.58003	245	3.50861	133	7.28261	290	4.46245	169	10.7936	367	14.9911	546	4.57192	202	13.5147	534	0.0112413	-0.989844	down
Capra_hircus_newGene_14799	4.79923	157	9.76899	275	5.65302	168	11.9037	336	14.306	363	23.7582	644	7.99944	263	12.7915	376	0.0428339	-0.801669	down
SFR1	5.02094	143	2.84666	70	2.91614	76	5.63648	133	9.63102	208	12.6502	291	8.62517	247	7.92946	205	0.0025185	-1.15717	down
ASF1A	28.8399	661	7.88592	156	21.031	437	12.8182	254	10.7997	192	9.04151	172	11.4192	263	9.55918	198	0.0234251	0.87776	up
PRSS23	195.023	8192	34.4449	1246	66.1055	2520	92.0816	3341	36.056	1176	40.769	1423	36.9968	1562	30.478	1153	0.000381256	1.51354	up
Capra_hircus_newGene_11048	2.19298	300	1.68762	198	1.37314	173	1.72448	207	0.763073	79	1.0839	116	1.24574	174	0.751808	94	0.00780167	0.970299	up
Capra_hircus_newGene_673	0.207867	16	0.269749	23	0.420919	37	0.2624	18	4.53479	262	1.44121	95	0.185094	19	3.50443	234	7.43e-05	-2.74044	down
Capra_hircus_newGene_1214	0.937253	61	1.80264	87	0.702253	47	0.813062	36	0.778115	42	0.111967	8	0.470695	26	0.356611	19	0.024381	1.26025	up
PYROXD2	0.679807	78	0.223866	35	0.389285	38	0.422473	54	1.53102	110	0.923626	105	0.4543	81	0.882358	120	0.0199393	-1.02818	down
Capra_hircus_newGene_15543	5.72592	1376	1.2508	266	3.26129	785	5.90213	1302	1.40545	254	0.569244	170	0.9273	277	1.07763	287	3.35e-06	1.93984	up
CHCHD4	43.076	674	61.1782	824	55.5872	789	32.6742	442	26.3311	320	10.7386	140	20.415	321	23.6515	334	8.91e-05	1.31621	up
Capra_hircus_newGene_8211	0.32009	25	0.029337	2	0.299863	15	0.666955	34	0.628675	28	1.10357	47	1.11566	54	1.53965	61	0.0395174	-1.25585	down
SAR1B	36.1887	6213	41.2688	6098	32.1332	5005	24.3745	3614	17.8849	2383	10.0194	1429	15.8965	2743	18.9841	2936	0.000165169	1.16807	up
ADAM11	0.470887	40	1.60206	117	0.563159	44	1.02912	76	1.57991	104	9.94357	701	0.651098	56	9.26146	708	0.000292704	-2.46408	down
CLCN3	18.8761	1985	15.2815	1390	15.2813	1438	15.9128	1441	11.2519	863	5.91191	521	10.2647	1055	9.5812	832	0.000592367	0.962455	up
RRAS	34.6039	844	42.5048	892	28.5235	633	31.2041	658	51.0545	968	112.833	2290	72.9991	1792	50.5894	1112	0.00134129	-0.996596	down
KIAA1614	1.97457	251	2.07595	227	2.05514	237	1.85609	204	2.73013	269	3.55969	375	4.78821	611	2.83304	324	0.0185258	-0.719733	down
THEM4	47.1237	1417	119.914	3102	60.7951	1658	44.7482	1162	48.2699	1126	25.66	641	21.3219	644	31.8142	862	0.00161198	1.15377	up
EHBP1	17.0448	2331	11.4855	1352	23.1141	2868	22.395	2645	25.7804	2736	37.5152	4261	44.9425	6177	30.3209	3734	0.011133	-0.811713	down
ENSCHIG00000006564	8.38309	151	6.53046	102	8.49737	139	7.26011	113	12.9059	181	12.2625	184	16.8383	305	11.6183	189	0.037489	-0.722663	down
BCL6	4.89894	630	24.9536	2762	6.98719	816	23.2475	2582	4.69154	469	4.9959	534	4.73545	612	8.64175	1001	0.00118305	1.45582	up
FCN1	0.801801	49	0.997924	53	0.900566	50	6.47403	341	1.13396	54	0.184204	10	0.499452	31	0.439588	25	0.00431165	2.0705	up
SIGLEC1	1.06612	207	0.782382	131	0.690197	122	3.43309	575	0.546561	83	0.280998	46	1.34451	262	0.52503	92	0.0261917	1.24006	up
ENSCHIG00000016164	71.792	618	115.067	852	137.21	1071	65.7117	489	69.9736	468	41.4053	296	36.4289	315	64.3154	499	0.00486594	0.946976	up
DUSP6	14.5884	1723	13.6032	1393	18.5992	2008	12.4264	1269	31.7807	2935	18.4619	1825	23.2056	2771	28.5967	3065	0.0168055	-0.712257	down
HSD17B12	30.2548	1085	60.2883	1859	36.6447	1191	28.6234	886	31.2163	868	18.0501	538	15.5905	562	32.3975	1046	0.0257229	0.743923	up
PTGR1	5.86855	400	8.25416	453	7.75094	483	8.06533	462	7.57777	389	12.5636	696	12.8119	851	16.6707	995	0.0308985	-0.634136	down
ENSCHIG00000013541	0.448322	46	0.678443	60	0.658007	61	0.683981	61	1.0856	87	1.37461	117	1.25497	129	0.90182	83	0.0462645	-0.823946	down
DUSP10	7.59396	422	7.03958	337	6.3855	322	9.91986	476	9.32461	403	17.9923	831	9.3236	521	14.0093	701	0.0431855	-0.628113	down
TGFBI	5.26966	1249	6.02888	1229	2.20238	474	6.11083	1250	2.73699	504	7.46906	1470	26.1477	6225	8.50028	1814	0.0305396	-1.0943	down
MBLAC1	3.62665	111	5.41139	142	4.20484	116	2.4746	65	6.073	144	8.64145	219	6.09822	187	7.20331	198	0.0439965	-0.761862	down
ENSCHIG00000020310	63.8167	2581	49.832	1735	61.9639	2274	57.3751	2004	48.8231	1533	27.1184	911	40.3362	1640	35.3542	1288	0.0169478	0.696355	up
MARK2	10.6706	922	9.59701	711	10.8225	850	6.14706	464	13.9131	944	13.9818	1013	16.4259	1436	17.5365	1374	0.0166698	-0.660116	down
TEC	9.35448	662	3.76275	229	3.01497	194	2.22848	137	3.14518	173	2.82632	167	2.22841	159	0.700304	45	0.0299485	1.10736	up
LAMB2	92.549	18645	36.8183	6384	116.768	21342	90.2218	15696	57.0193	8915	41.8193	6998	45.2432	9161	59.2095	10743	0.0234344	0.814794	up
Capra_hircus_newGene_4046	1.23019	132	1.19983	112	2.51241	222	0.170518	16	0.572705	54	0.115606	10	0.029241	5	0.456517	45	0.00923168	2.00371	up
ENSCHIG00000006134	194.989	8191	259.252	9372	131.85	5025	158.559	5752	267.481	8720	494.654	17258	193.812	8183	340.468	12880	0.0351058	-0.729659	down
ECHDC1	9.84965	1241	11.4808	1248	9.78042	1126	15.1463	1644	15.5333	1521	56.917	5926	9.27235	1183	14.7924	1674	0.03277	-0.982315	down
ENSCHIG00000007340	0.881945	16	1.53016	23	1.3917	23	0	0	2.53283	35	3.50569	51	2.47223	44	2.95082	47	0.020677	-1.49363	down
Capra_hircus_newGene_6615	1.48028	381	0.994637	257	2.03815	427	2.03684	563	2.55208	598	2.70728	577	3.94646	792	3.11753	900	0.0132358	-0.76268	down
GALNT11	33.3257	2608	17.3677	1170	24.4599	1737	32.0199	2164	19.5034	1185	13.6819	890	18.0174	1417	12.8071	903	0.0077059	0.824034	up
ZNF608	5.17627	1513	1.86264	469	7.42107	1968	10.5843	2672	3.83509	870	3.1823	773	4.03217	1185	4.3731	1152	0.0494601	0.794204	up
AIFM2	121.635	5083	66.3255	2385	133.579	5064	111.354	4018	182.213	5909	165.661	5750	217.559	9136	149.359	5621	0.0424517	-0.637392	down
SLC25A22	5.11697	258	2.53212	110	2.21905	102	2.61739	114	4.85741	190	6.15373	258	6.25914	317	5.98968	272	0.0277195	-0.808941	down
ACBD5	105.335	6295	38.4429	1973	69.8726	3784	61.8348	3190	36.5873	1691	23.2677	1156	32.4505	1949	26.7661	1439	0.000147446	1.29346	up
Capra_hircus_newGene_12256	1.39514	107	2.12229	168	2.49149	155	0.403992	34	0.736952	51	0.359994	30	0.398961	38	0.796847	70	0.0123373	1.30425	up
CNN1	5.64812	576	11.9857	1052	3.0712	284	4.07095	359	2.88394	229	3.17783	270	4.32132	443	3.59674	331	0.0182211	0.88917	up
ENSCHIG00000016022	2.32186	161	1.98383	119	3.5275	222	2.58446	155	7.29716	392	7.98656	459	3.91804	273	6.04977	377	0.00065623	-1.19518	down
PDSS1	6.21893	278	8.42604	325	8.00493	325	3.60682	140	5.52852	192	2.6834	108	2.9477	133	3.5171	142	0.0226958	0.88136	up
ALPL	22.909	2163	5.42024	441	14.6185	1252	12.0364	982	7.28115	534	6.11533	480	5.74074	545	6.2607	533	0.00113236	1.19935	up
Capra_hircus_newGene_15553	71.021	10122	35.8677	4400	33.462	4327	88.8472	10934	26.4603	2927	38.2269	4525	37.1199	5317	27.7173	3558	0.0110709	0.9122	up
ENSCHIG00000010723	4.09762	63	9.41619	125	3.71681	52	5.12797	68	2.94066	35	0.701164	9	0.302534	5	0.746303	11	0.000393064	2.27902	up
SLC8B1	9.50561	597	10.4024	563	4.56872	261	7.06812	384	4.15087	203	3.45991	181	5.85901	370	4.3997	249	0.00676941	0.895345	up
WWC3	10.6404	2527	7.58203	1564	7.25936	1581	8.12077	1684	4.80154	942	4.94959	1039	6.14186	1482	6.69838	1448	0.0228858	0.620031	up
POC1B	2.07358	227	2.27937	214	2.39892	238	2.58001	237	3.34939	283	3.22039	291	4.18391	460	4.05889	400	0.0430514	-0.591964	down
NEK1	10.6791	3204	5.1177	1325	8.22821	2246	10.2813	2662	7.85079	1832	3.45233	862	5.76497	1744	4.96091	1345	0.0356565	0.715349	up
GPR68	1.30325	55	2.19896	79	2.04448	78	1.96506	71	4.17546	135	10.092	349	7.1289	298	6.9331	260	4.36e-06	-1.82165	down
ZNF646	1.11436	231	1.38215	246	2.35716	443	1.02255	183	2.62667	422	2.2997	395	2.73862	569	2.55883	477	0.0279205	-0.716685	down
Capra_hircus_newGene_3784	1.84095	165	1.40249	114	13.1532	1088	2.05158	164	0.229989	15	0.144775	14	0.049978	6	1.21699	113	6.48e-05	3.44178	up
LRCH4	25.5371	1877	17.111	1084	28.7253	1916	23.4602	1491	12.7322	727	7.23871	444	23.1088	1708	12.8691	854	0.011835	0.851321	up
RNF144B	6.9631	247	6.52963	200	2.84659	92	14.9944	459	4.69639	130	4.47242	132	4.95271	177	3.96464	127	0.049758	0.870379	up
PKM	279.723	27933	184.161	15781	233.61	21560	188.484	16474	139.889	10917	71.1348	5912	121.874	12088	105.064	9685	0.000665681	1.09731	up
XRCC5	3.08558	290	4.07459	330	3.22301	275	2.65243	216	5.18904	379	4.94804	386	4.9142	464	6.08626	515	0.031628	-0.619565	down
FEZ2	13.5662	536	20.3554	689	14.7109	529	16.5321	562	17.5151	538	30.9903	1018	24.4055	968	31.9778	1132	0.0298001	-0.60559	down
HMGCS2	571.175	32585	379.849	18650	604.711	31297	659.519	32491	367.845	16286	94.5175	4479	150.814	8648	141.64	7278	0.000100907	1.61743	up
SAT2	5.46316	105	6.62814	109	6.41566	112	4.67934	78	9.6276	143	14.9158	237	7.13292	137	10.6488	184	0.0409363	-0.787156	down
ENSCHIG00000008981	344.521	4196	256.51	2689	417.793	4616	198.422	2087	286.366	2707	190.483	1927	145.938	1787	166.502	1826	0.0382674	0.694237	up
SLC16A9	0.716555	142	0.120973	21	0.720593	129	3.90928	665	0.520177	80	0.30484	50	0.51032	101	0.489932	87	0.0160997	1.67784	up
NSUN5	4.25151	220	5.13003	229	4.83568	227	4.32726	194	5.99011	241	8.38841	361	9.20155	479	7.33726	342	0.02828	-0.655203	down
Capra_hircus_newGene_1061	1.21971	95	1.15936	51	2.3229	122	1.44584	100	0.560164	36	1.20774	60	0.831497	53	0.537194	37	0.0256091	1.01389	up
LEMD2	3.55493	525	5.11384	649	4.69964	629	4.28707	546	7.03991	806	8.73143	1070	9.54627	1415	5.94402	790	0.00639475	-0.747201	down
ALAS1	56.3124	7233	48.3351	5343	56.8841	6628	36.2831	4025	39.0189	3890	25.4413	2715	33.8479	4370	36.1327	4180	0.0329828	0.634393	up
PRRG2	0.812087	21	0.657028	15	1.30274	30	1.06758	23	1.57418	31	2.63643	55	1.65689	42	2.81004	64	0.0269128	-1.0654	down
Capra_hircus_newGene_15443	12.8193	543	7.83422	363	8.86511	421	18.7832	787	35.3869	1158	50.6898	1863	57.6919	2559	24.815	954	7.42e-06	-1.56267	down
ZMAT3	8.55231	356	6.27181	225	6.57012	248	5.10976	184	3.68575	119	3.58298	124	4.25717	178	3.9848	150	0.0113787	0.85362	up
EDN3	0.856633	67	0.250085	17	0.313084	23	0.143101	10	3.01249	183	1.88629	123	0.279707	22	1.41193	100	0.00347145	-1.99219	down
ENSCHIG00000015838	4.40319	71	4.68388	65	4.4457	65	3.58297	50	8.39688	105	14.931	200	6.7918	110	13.5032	196	0.0023722	-1.26672	down
SEMA3E	0.512446	128	0.130415	29	0.422361	97	0.368094	80	0.90513	177	0.583022	122	1.24985	316	0.833639	189	0.00704526	-1.22047	down
EIF3D	74.4914	4774	55.9175	3085	74.0468	4306	88.0316	4872	100.751	5011	125.183	6664	165.402	10654	105.474	6088	0.0249368	-0.675856	down
ENPP4	6.89766	938	9.55742	1118	9.5827	1181	3.94619	464	4.80011	488	5.40098	602	4.33926	595	4.91565	603	0.0187884	0.713701	up
TUT7	11.702	2105	13.2	2052	10.7285	2100	6.71755	1192	6.34193	995	6.59919	1020	9.00076	1628	8.68726	1427	0.0328915	0.59821	up
Capra_hircus_newGene_5394	3.59219	194	2.7427	128	6.50915	375	3.90764	182	6.86681	285	22.0821	1175	25.8037	1647	8.4525	406	6.1e-05	-1.90407	down
MERTK	1.21762	136	1.26629	121	1.31537	133	0.823913	79	2.01632	174	3.16688	292	4.4886	501	1.52329	153	0.00283852	-1.19067	down
ORAI1	16.5985	570	8.49256	251	13.0703	407	10.5284	312	7.90175	211	6.08851	174	7.23183	250	8.99458	278	0.0170959	0.771767	up
TENT2	14.2988	861	10.2724	526	14.7091	803	14.8819	775	23.336	1084	34.1122	1723	30.8569	1858	19.3769	1028	0.00186625	-0.905553	down
PLAUR	0.326806	71	0.594017	111	0.27454	54	3.21745	601	0.306706	52	0.553442	100	0.378987	83	0.293214	58	0.0153375	1.60279	up
ENSCHIG00000025721	11.483	265	6.71277	133	12.1587	254	15.1788	302	13.9839	250	24.0436	460	23.0772	534	18.897	392	0.0331122	-0.71988	down
NEIL2	2.20696	84	2.41767	79	2.88866	99	1.25396	41	4.43136	130	7.91277	248	5.32953	202	3.70536	126	0.00463353	-1.20205	down
PPTC7	31.337	1908	18.4368	967	32.159	1777	13.0821	688	13.3058	629	4.47745	227	7.53678	462	11.7521	645	0.000187542	1.43371	up
ENSCHIG00000019971	1.25392	36	0.870644	21	1.05814	27	1.03383	25	1.98552	44	3.50039	82	2.04157	58	2.09348	53	0.0156097	-1.10369	down
CCDC8	12.7249	727	11.2951	555	17.7756	921	8.01183	395	29.0199	1286	34.3146	1628	19.7777	1135	23.8905	1229	0.00107983	-1.02815	down
MGLL	92.7378	3921	79.924	2970	90.573	3546	50.1826	1872	114.808	3768	148.243	5317	134.425	5707	142.464	5544	0.0180987	-0.698689	down
PIM2	3.57796	134	5.67512	185	4.44634	148	0.888541	30	1.14442	34	1.17419	36	0.947245	36	1.22589	43	0.00080428	1.74476	up
INTS3	10.8462	1262	13.9367	1395	13.7321	1449	11.4235	1148	19.8235	1790	27.794	2685	23.3415	2729	20.834	2183	0.0035536	-0.800168	down
SLC25A19	23.5003	838	21.1198	648	28.8714	934	9.6352	297	14.4097	399	9.86962	293	10.3372	371	13.9407	448	0.0124739	0.849722	up
ANOS1	6.63761	511	0.871843	58	1.35207	95	1.66531	111	0.548334	33	0.269974	18	0.276368	22	0.710513	50	4.2e-05	2.60599	up
P2RY2	0.923876	40	1.30904	48	0.653101	26	0.215179	8	1.61283	53	3.00142	106	1.84834	79	1.06335	41	0.0299626	-1.19074	down
MTMR6	23.0313	1832	22.1785	1519	21.4842	1551	20.568	1413	14.5394	898	9.40691	622	12.7373	1019	14.149	1014	0.00137428	0.856847	up
YTHDF3	63.6048	10447	70.0595	10051	56.7839	8516	35.9915	5047	40.0416	5147	35.8646	4969	42.3777	7027	37.0149	5522	0.0420404	0.611065	up
SRP54	46.0838	2657	48.3322	2398	38.5243	2015	23.96	1193	25.7454	1152	16.2186	777	21.9223	1271	22.1805	1152	0.00192192	0.9374	up
MYH15	0.395479	88	0.133005	26	0.062489	13	0.460346	88	0.887965	153	0.539706	100	3.50511	779	0.250148	50	0.00271951	-2.18811	down
TM7SF2	2.75208	129	4.64046	187	4.17608	178	2.61948	106	5.05034	184	9.88857	385	4.61805	218	7.16981	303	0.0240794	-0.839236	down
Capra_hircus_newGene_2236	0.290664	12	0.501495	21	0.275553	16	0.548714	27	0.806088	38	1.25013	32	2.16936	118	1.25488	55	0.00331188	-1.5545	down
B4GALT1	55.5625	9924	68.9518	10598	39.8251	6453	97.2223	14994	38.5513	5344	27.508	4081	39.7588	7137	40.2705	6478	0.00522405	0.92015	up
ATF3	3.48975	71	14.8631	261	2.4494	46	10.5884	186	2.95087	47	3.08113	53	1.91307	40	0.852304	16	0.00192051	1.86404	up
SEMA3B	4.59686	455	6.54355	558	2.76183	248	5.80908	497	7.08286	544	8.1777	673	5.92502	590	17.4595	1556	0.0156181	-0.887228	down
ENSCHIG00000017986	195.082	3691	319.824	5207	267.166	4585	184.327	3012	182.95	2686	178.281	2802	127.672	2428	180.159	3070	0.0446086	0.600018	up
MANF	34.9369	703	66.9873	1160	29.5571	540	35.6971	620	30.0459	469	22.0882	369	22.4364	454	27.5747	500	0.012039	0.775394	up
Capra_hircus_newGene_6247	2.50112	395	1.67277	228	2.16874	311	2.30485	315	3.2034	393	3.80404	499	3.67504	584	3.31518	472	0.0340239	-0.609385	down
ENSCHIG00000011076	1.35534	185	1.84688	208	1.87569	225	8.07423	922	2.16196	217	0.475419	51	2.69773	351	0.814186	99	0.0404118	1.20703	up
ZHX1	15.3715	1501	15.937	1340	13.9913	1240	12.0479	1016	8.4166	638	9.73453	790	10.1281	994	9.79949	862	0.00834746	0.670148	up
DUSP26	0.277212	38	0.088845	11	0.436553	55	0.549201	65	0.927425	99	1.64552	188	2.94999	406	0.727331	90	0.000273893	-2.09644	down
ENSCHIG00000003159	39.3991	3938	54.1242	4656	39.1344	3549	37.1684	3208	93.204	7230	95.8019	7954	95.4764	9591	50.9184	4584	0.00346398	-0.913474	down
C18orf63	0.841521	156	1.26317	202	0.659706	111	1.31948	211	0.634412	92	0.330036	51	0.261274	49	0.21043	36	0.000940942	1.55346	up
EFNA5	22.2815	513	11.038	219	13.0717	273	15.5868	310	7.61556	137	9.91977	190	10.236	237	7.72627	161	0.00916381	0.885578	up
NAA40	10.6531	352	9.53766	271	10.0215	300	6.81414	194	5.91101	152	4.88671	134	5.8813	195	6.90914	206	0.0261828	0.728011	up
NTN1	30.5666	2766	13.4086	1045	26.9458	2213	21.5278	1683	15.6429	1099	8.54474	643	16.3065	1484	12.5618	1024	0.00722561	0.886138	up
Capra_hircus_newGene_11258	1.12257	110	0.3156	26	0.6961	64	1.467	126	0.351885	29	0.361048	33	0.286198	29	0.609268	56	0.0264741	1.17854	up
AKAP3	1.59761	217	1.71076	202	2.45023	307	1.62183	188	1.32177	141	1.47511	166	0.879718	124	1.05663	129	0.0474104	0.712245	up
ENSCHIG00000023417	0.29039	16	1.09456	50	1.9412	92	0.129854	6	3.37532	135	38.616	1654	3.99756	208	24.1094	1119	3.34e-07	-4.22153	down
Capra_hircus_newGene_12868	2.03112	60	0.745701	19	1.3492	36	35.7237	902	1.594	37	1.27183	31	0.806676	24	2.35631	63	0.00247714	2.80222	up
VWA1	2.98748	136	6.87329	269	3.23342	134	4.50993	177	4.41768	156	15.8334	597	6.92633	316	6.71335	275	0.0384028	-0.870409	down
CLOCK	8.51055	874	8.09366	715	9.08499	846	7.39153	656	4.83032	386	4.60578	393	6.10314	630	8.20031	758	0.0417568	0.564857	up
F5	0.312813	74	0.80272	164	0.923083	198	1.23761	253	0.478495	88	0.643121	127	0.238514	57	0.207943	45	0.0258247	1.12437	up
TRAK1	12.8759	2726	14.1772	2679	16.5386	3231	9.81082	1842	8.40327	1437	8.61279	1508	7.59847	1657	9.6755	2017	0.0156235	0.688783	up
Capra_hircus_newGene_14557	0.252787	21	0	0	0	0	0.167123	12	0.668741	43	0.633801	43	0.886476	73	0.591466	44	0.00106937	-2.58828	down
CD164L2	16.6762	731	10.6495	402	21.4046	852	12.0001	455	30.8283	1049	30.6452	1116	22.2239	979	22.372	884	0.0182286	-0.725555	down
MAPT	0.284762	60	0.279154	50	0.369521	70	0.269819	47	0.479433	76	0.557268	97	0.888118	147	0.755713	137	0.0194588	-0.950885	down
ACTN1	98.9613	9870	137.784	11828	77.7473	7031	88.1337	7626	121.732	9462	182.801	15194	194.921	19633	155.731	14030	0.0384505	-0.629095	down
RCHY1	16.1521	619	15.2661	504	12.3193	429	13.2946	440	9.07519	270	9.03074	288	11.1578	430	9.73207	336	0.0242524	0.627984	up
SLC38A2	65.8618	3932	27.6798	1422	31.7984	1722	123.047	6343	21.1833	982	17.1692	852	28.7644	1726	19.0314	1024	0.000164469	1.61944	up
ALDH3B2	12.3871	889	1.48213	92	7.63732	497	5.50728	342	4.16821	232	1.13277	68	2.84608	206	0.899286	59	0.00389575	1.64913	up
Capra_hircus_newGene_7796	2.76811	244	15.659	1187	0.206435	17	6.79087	517	10.0351	686	34.8696	2551	8.23522	729	23.8481	1892	0.0374059	-1.5413	down
PRKACB	8.37749	1693	25.6015	4428	5.72285	1051	6.56253	1190	4.919	779	5.7651	970	3.81693	776	6.31292	1164	0.00357205	1.20277	up
ENSCHIG00000000415	0.618682	40	0.807474	45	0.423697	25	0.386216	22	0.825881	41	1.58682	84	0.867677	56	2.83855	163	0.00922292	-1.33929	down
MRPL49	45.698	853	61.9635	995	62.7196	1062	45.1618	728	39.1623	567	36.1021	560	35.4703	666	44.8895	755	0.0377576	0.546334	up
SLC39A14	7.94042	593	6.92609	446	5.83521	396	28.8535	1860	6.95194	403	3.53868	220	6.46305	486	5.15504	347	0.00669133	1.24844	up
Capra_hircus_newGene_12217	2.20023	118	1.0965	37	2.71309	116	0.829819	48	0.289693	22	0.057993	2	0.295616	7	0.466516	21	0.000106796	2.57198	up
ENSCHIG00000015067	4.89804	57	2.1029	22	5.18966	55	7.68007	78	8.71318	79	14.377	139	11.8574	139	7.48059	79	0.0359954	-0.993352	down
ENSCHIG00000019719	0.584068	63	0.77515	72	1.3119	128	0.629352	59	1.7766	148	1.68642	151	2.10161	227	1.64266	159	0.0103443	-1.04014	down
PLCG2	0.819802	124	0.946885	124	0.430153	60	1.60269	207	1.06757	126	2.63727	328	4.89858	735	1.28633	176	0.00970764	-1.2777	down
TRMT10C	27.9083	1332	34.2167	1405	22.5181	975	17.7305	731	17.6299	653	18.9908	753	17.9527	861	16.3732	704	0.0309747	0.600388	up
ATRN	11.889	1881	6.56402	894	9.56587	1373	12.2792	1678	7.04878	866	4.79016	630	9.52383	1515	6.20878	885	0.0394706	0.634822	up
PDK4	1670.72	322172	165.394	27445	811.111	141909	1746.39	290723	736.321	110180	507.79	81343	714.641	138500	307.069	53295	0.0484736	1.04223	up
ALPK1	1.27388	285	0.777735	156	1.03594	218	1.30882	261	1.84741	332	1.79834	334	1.92152	432	2.03152	409	0.0260624	-0.679146	down
MTX2	46.0861	1777	58.8295	1952	46.5023	1626	34.8806	1161	35.3177	1057	33.0404	1058	28.0323	1086	34.4812	1197	0.0338032	0.581087	up
Capra_hircus_newGene_2612	15.9575	1328	19.0069	1361	21.7507	1642	15.0341	1081	14.9928	968	10.7845	746	9.10974	762	12.0572	904	0.0144379	0.683371	up
Capra_hircus_newGene_17895	33.1924	829	49.3259	1060	17.2546	391	119.274	2570	17.4574	339	25.1758	522	18.7283	470	12.3135	277	0.00040668	1.64961	up
Capra_hircus_newGene_2193	0.483985	164	0.568758	152	2.04596	656	1.0685	320	1.43998	389	2.65106	696	2.38331	740	2.09497	591	0.0490447	-0.835855	down
RFX4	8.14954	1360	1.37609	198	6.08892	922	6.57149	947	1.54775	201	0.861202	120	0.688208	116	1.04843	158	9.6e-08	2.49694	up
NFKBIA	143.488	5050	31.2991	948	61.0155	1948	354.349	10768	68.2243	1864	62.5118	1828	92.2993	3265	77.5077	2457	0.0437111	1.07257	up
CACNB2	2.29499	215	3.30406	279	1.65125	141	0.962955	83	0.810515	49	0.295951	25	0.826199	72	0.520288	47	4.77e-05	1.92841	up
ZBED6	9.13721	1002	5.84266	552	8.12915	809	8.68474	822	4.9846	424	3.86319	352	7.19649	793	6.58412	650	0.0461998	0.581454	up
ZNF32	5.17778	172	9.72669	279	8.99091	271	5.71263	164	10.9363	282	13.6185	376	14.607	488	11.4226	342	0.0295417	-0.696118	down
EXT1	9.54782	872	7.21702	722	5.53132	630	11.6597	1096	5.77437	563	4.07294	425	4.82132	608	5.02891	569	0.0232109	0.649077	up
IL1RN	92.9397	1911	96.5479	1709	101.396	1892	111.774	1985	51.956	829	34.4256	582	78.247	1599	64.3564	1192	0.00222109	0.908894	up
ADAMTS4	33.4109	6260	2.19273	354	2.50842	427	52.4806	8491	2.03344	296	0.877141	137	1.02167	193	0.593513	101	1.56e-07	4.39514	up
Capra_hircus_newGene_11177	0.768915	69	1.08387	84	0.729564	61	0.636654	50	0.057221	4	0.102647	8	0.158431	15	0.100502	9	1.42e-08	2.92432	up
PKHD1	0.203528	92	0.193334	76	0.18199	75	0.32323	127	0.105633	38	0.101699	39	0.037747	18	0.119127	49	0.00475994	1.36376	up
Capra_hircus_newGene_17554	1.7051	428	2.08899	403	4.47445	1074	0.861118	213	1.14858	242	0.707698	106	0.724453	39	1.64751	350	0.00972513	1.50109	up
DCP1A	7.48714	494	3.4386	196	4.7379	284	8.26162	471	2.7708	142	3.07968	169	4.97337	330	3.82869	228	0.025273	0.800996	up
ZSWIM4	3.66583	488	2.44169	280	2.95866	357	2.06801	238	1.87625	194	1.40761	156	1.76002	236	1.94783	234	0.0195749	0.75024	up
RCAN1	9.6658	235	9.03102	198	4.73217	111	90.9284	1744	7.23402	142	6.60083	144	9.36275	209	6.1647	149	0.00352743	1.92995	up
KDM3A	4.47222	634	4.69499	647	5.98436	871	4.57821	562	7.14098	889	10.822	1442	9.26882	1495	6.83617	987	0.00544046	-0.78688	down
S100A16	31.1693	363	30.6757	307	25.3442	268	31.1289	313	49.8124	450	69.3745	670	60.4758	707	62.5061	655	0.000536993	-0.950426	down
PRNP	32.9081	934	21.6218	529	22.6314	583	26.0573	639	20.8761	460	15.3628	363	19.3854	553	16.2396	420	0.0348562	0.597605	up
Capra_hircus_newGene_5044	0.621479	21	1.68037	48	0.922187	28	0.127854	4	3.6708	93	4.63685	126	8.68643	285	2.24396	66	9.45e-05	-2.41332	down
ENSCHIG00000018489	2.48295	132	23.6253	1079	16.7822	808	2.35693	108	1.74674	72	1.13855	51	0.376768	21	2.37761	114	1.14e-05	3.0475	up
ALDH1A3	14.961	3199	14.8287	2728	17.9463	3480	10.1866	1881	7.71445	1280	9.54647	1695	6.65828	1431	13.4592	2591	0.0215196	0.715396	up
KMT5C	0.748063	69	0.52669	42	0.788633	66	0.615174	49	1.11726	79	1.62313	123	1.6791	154	1.91118	157	0.00557394	-1.13136	down
TLN2	1.38534	394	1.87845	458	1.47709	381	1.64751	405	1.79214	393	2.91043	687	2.20428	626	3.9221	1003	0.0241077	-0.67331	down
PPARGC1A	35.3642	4383	14.7397	1573	26.7955	3028	17.0438	1818	11.3669	1093	8.20262	852	13.4035	1651	11.6157	1303	0.000475442	1.16453	up
ENSCHIG00000006687	19.1031	2561	18.0519	2083	16.7365	2036	16.0737	1861	11.3523	1182	9.58582	1068	12.0409	1623	11.2627	1360	0.00536503	0.739628	up
ENSCHIG00000019184	23.8945	1202	28.5561	1236	19.8196	904	17.8751	777	37.7104	1472	42.4185	1772	26.8814	1359	33.8451	1533	0.0411731	-0.574143	down
RNF215	3.9525	191	4.78484	198	4.62518	202	4.80181	200	6.65335	249	8.062	322	6.84534	332	8.3119	360	0.0362735	-0.636251	down
TOMM6	75.5652	634	116.366	840	89.7756	683	72.7244	527	70.4538	459	55.0391	384	51.9469	438	69.7637	527	0.0369139	0.590062	up
MBNL3	5.13606	291	1.18521	69	2.16829	132	2.73448	158	0.482848	26	0.697366	39	0.945503	64	1.56827	96	0.00155242	1.58047	up
HINT3	10.6846	219	11.3988	201	20.1375	374	9.66993	171	9.04376	144	8.3531	142	6.47827	134	8.72992	161	0.0413645	0.74736	up
ETV5	4.26625	671	1.48464	201	1.16417	167	3.23573	440	1.4622	181	0.94259	124	1.06082	170	1.42668	204	0.00749014	1.12219	up
ERMP1	1.63027	175	2.09362	194	2.09135	204	2.31691	215	3.13188	261	4.13579	369	4.70079	507	3.36397	326	0.00717743	-0.831677	down
FBXO48	0.922156	89	1.30276	107	2.44182	212	0.343627	31	3.06764	227	2.48078	197	2.16749	211	2.56028	219	0.0467232	-0.950423	down
Capra_hircus_newGene_1743	0.023307	3	0.346277	35	0.325101	35	0.05947	6	0.840926	77	0.610172	60	0.825044	97	0.804595	85	0.00237628	-1.95435	down
Capra_hircus_newGene_17558	2.84787	251	47.591	2353	6.8413	592	1.58284	125	1.7985	125	1.08204	89	0.296928	28	3.18278	258	0.00030583	2.74277	up
PRELID2	16.7569	542	26.8275	746	27.3039	800	21.1711	591	14.0215	352	10.0582	270	8.8294	287	21.2019	617	0.00971405	0.84499	up
PAPSS2	26.5909	1833	47.6632	2828	25.1734	1575	28.5804	1702	9.23872	495	10.7999	619	6.27269	435	10.5488	655	1.87e-09	1.86331	up
TKT	357.638	37383	156.052	14039	149.552	14182	134.344	12127	385.164	31244	505.559	43893	290.028	30470	312.29	29399	0.024103	-0.828019	down
ENSCHIG00000021442	5.9526	583	5.06279	427	4.18127	372	3.15833	267	3.81064	290	2.41725	197	2.78486	274	3.11904	275	0.0360677	0.669782	up
SERPINE2	15.1235	815	24.5599	1139	6.95043	340	11.2021	521	6.90092	289	7.40069	331	9.21147	499	7.83981	381	0.00558016	0.951417	up
NFIL3	19.854	1027	28.6686	1277	15.0224	705	140.271	6266	12.1784	489	21.1933	911	18.7722	976	21.5958	1006	0.00479644	1.56384	up
STX10	3.60108	105	5.67448	142	5.65428	149	4.15543	104	8.4284	190	10.5768	255	7.30114	213	7.35482	192	0.037686	-0.743373	down
ENSCHIG00000013868	6.45293	292	10.1157	393	5.96359	245	7.59012	296	4.66682	164	2.9676	112	4.87563	222	5.05748	206	0.0111268	0.848642	up
Capra_hircus_newGene_11707	1.14695	324	1.58847	308	2.2099	411	1.42489	239	2.23788	371	2.88128	509	2.72092	782	2.34779	623	0.00838898	-0.773227	down
SHMT1	3.95577	327	0.576901	41	3.22322	242	13.5799	966	12.7007	812	25.9278	1776	20.3608	1688	12.4823	927	0.00654791	-1.64379	down
RHBG	3.41917	177	6.23349	275	7.304	340	5.3439	238	11.3876	453	19.7247	837	11.9369	613	9.39796	433	0.000702908	-1.15087	down
SRXN1	188.539	2886	17.7556	234	25.2937	352	25.1468	333	22.1557	264	6.83071	87	16.9368	261	7.4668	103	0.000398597	2.33927	up
Capra_hircus_newGene_3298	2.94256	657	2.49311	479	3.02573	613	2.35548	454	4.45028	771	4.36708	810	3.41191	766	5.12763	1031	0.0244838	-0.602186	down
CTH	12.7506	1635	1.58199	175	2.67068	311	10.3741	1149	2.88731	288	0.989159	106	2.38326	308	1.01608	118	0.000513567	1.98826	up
DAB2IP	10.0484	1562	5.45029	780	6.22558	843	7.98671	1145	4.72997	529	5.31892	734	5.32708	897	5.30882	799	0.0387251	0.585224	up
CDNF	4.75029	100	9.9246	180	12.782	244	6.63657	121	4.61881	76	4.6777	82	3.1169	66	5.42714	103	0.0193568	1.00589	up
ENSCHIG00000015902	0.700769	72	0.367154	33	0.522033	49	0.193986	18	1.07766	86	0.299659	26	1.44242	149	1.29524	120	0.0438006	-1.102	down
MMACHC	42.2739	1328	57.2395	1547	55.8762	1592	26.6267	722	35.0854	855	22.9271	598	20.6695	653	28.8148	815	0.00819581	0.827232	up
FST	1.42496	116	2.63454	184	3.03765	223	2.83504	198	6.15099	386	20.2363	1357	7.48946	608	8.52221	620	5.87e-07	-2.00959	down
EML6	0.753266	159	1.14989	209	1.46396	281	1.01405	185	0.362428	60	0.341359	60	0.379985	81	0.90727	173	0.00411836	1.22052	up
Capra_hircus_newGene_1702	0.288549	57	0.181405	31	0.270608	48	0.163988	28	0.369007	56	0.307939	50	0.949976	187	0.306708	54	0.0497341	-0.992653	down
Capra_hircus_newGene_14331	3.55329	256	6.46116	400	8.25676	539	2.71905	169	3.29444	184	1.80979	108	1.40591	102	3.27745	213	0.00600198	1.16861	up
MCCC2	35.0519	6871	20.6342	3482	30.987	5512	27.4402	4646	42.5554	6475	46.2396	7530	69.8303	13761	50.3336	8887	0.0104559	-0.782594	down
SELP	0.198559	26	0.274842	31	0.124782	15	22.1476	2468	0.650541	66	0.311399	34	0.26043	34	0.965818	113	0.00349723	3.4627	up
TMX4	15.8124	1235	14.7347	990	13.0151	922	16.8187	1134	10.527	638	8.77893	570	12.1648	955	11.8088	831	0.0310644	0.561851	up
WDR17	0.327129	59	0.441983	68	0.54033	89	0.231365	36	0.715362	100	1.32682	196	1.07309	184	1.12968	181	0.001433	-1.34724	down
Capra_hircus_newGene_11313	1.50969	277	0.256302	15	1.26398	205	1.41702	189	0.46186	26	1.17091	110	1.21891	81	0.653919	40	0.026458	1.44353	up
Capra_hircus_newGene_639	1.56899	226	3.25509	404	1.40393	184	0.989626	124	0.890984	100	0.676611	81	0.684639	100	0.990691	129	0.00340326	1.21402	up
Capra_hircus_newGene_15162	3.36695	731	3.03662	495	4.52973	787	4.61198	465	0.830921	156	0.490732	98	0.678871	114	0.582828	64	2.2e-11	2.49748	up
CHL1	0.49291	160	0.31341	88	0.437108	129	0.60712	170	0.940435	233	1.0814	291	0.437049	143	1.19904	350	0.0251544	-0.890095	down
SYT17	0.52907	28	0.454855	21	0.563688	27	1.48968	68	1.18693	49	1.8488	81	1.45375	77	2.45607	116	0.0321422	-1.09126	down
ANKEF1	1.36887	268	2.35829	396	1.68102	298	0.887008	150	2.03557	309	3.06789	498	5.20626	1021	3.42723	603	0.00324233	-1.04345	down
ENSCHIG00000009550	37.5737	956	55.5889	1217	27.6885	639	33.5511	737	25.7793	509	25.3867	537	24.7668	634	29.0044	665	0.0234782	0.627617	up
BCNT	19.4023	649	22.1886	638	17.9819	545	20.6712	597	29.7339	771	31.4773	874	29.3816	987	30.9813	932	0.0364691	-0.521518	down
WAS	0.279924	27	0.589019	49	0.611184	53	1.47827	122	0.315991	24	0.257237	21	0.5819	56	0.254065	22	0.0418579	1.13645	up
LIF	0.097677	17	0.628925	92	0.288794	45	0.604967	89	0.05742	8	0.03969	6	0.196136	34	0.179433	28	0.00434802	1.81674	up
TIA1	5.41086	194	10.9068	347	9.81132	335	6.20367	209	13.0772	369	11.9015	373	20.479	758	13.5212	457	0.0168641	-0.77743	down
AAK1	3.19677	373	1.86852	188	2.76091	293	2.48886	252	1.6972	155	0.632795	62	1.61691	189	1.83631	193	0.0178188	0.918917	up
C1QTNF5	4.99742	221	3.57757	137	5.45669	219	4.79574	184	3.14577	108	2.93405	108	2.78325	124	2.87478	115	0.0328855	0.763707	up
PTRH2	21.6402	436	23.1941	402	20.3191	371	18.2632	318	13.5089	211	14.5494	244	12.2716	249	12.9255	235	0.0127522	0.72097	up
ERBB2	7.78827	1089	3.88592	468	7.65713	971	8.66298	1046	33.1721	3598	34.534	4007	36.7105	5152	23.0107	2894	3.41e-10	-2.10009	down
KLHL15	4.06579	457	4.17183	404	4.24264	433	3.54406	344	2.16717	189	2.45883	230	3.08383	349	2.79335	283	0.0163753	0.691111	up
NUPR1	47.8701	438	34.4858	272	26.7028	223	63.8795	506	115.146	829	85.2036	657	201.626	1854	83.8781	701	8.1e-05	-1.41192	down
TXNRD3	14.1258	1026	26.7653	1673	21.785	1436	18.2694	1146	29.8226	1681	57.5071	3469	32.6371	2382	28.0223	1833	0.0134455	-0.798436	down
SLC19A2	24.4766	1357	10.2644	490	19.8646	999	19.813	949	9.90161	426	7.43993	343	15.5538	867	6.41191	320	0.00378789	1.00915	up
Capra_hircus_newGene_4370	2.15203	296	0.094104	12	0.875203	109	0.749496	89	0.439542	47	0.017255	2	0.204858	29	0.044019	6	0.00395443	2.49981	up
ENSCHIG00000027237	0.938888	73	0.168199	12	0.457707	33	0.727258	49	1.63651	99	2.08294	134	1.21133	95	0.52063	37	0.0418229	-1.15299	down
IL10RA	1.14583	258	0.933153	181	0.530177	109	1.38732	270	1.78478	312	2.51087	469	6.27195	1416	1.33713	271	0.00107274	-1.47846	down
PRKCQ	0.991841	89	0.492702	41	0.808666	70	1.48893	122	0.515885	38	0.181428	15	0.676812	65	0.482251	42	0.0347952	1.08021	up
Capra_hircus_newGene_2508	1.27263	152	2.78979	290	1.21603	129	1.84981	180	1.73473	160	6.53034	648	1.90904	228	3.28024	352	0.0499986	-0.863194	down
BDH1	627.517	36687	635.408	31971	828.102	42590	497.4	25112	390.028	17696	226.267	10988	197.542	11608	411.169	21650	0.00069418	1.14012	up
ENSCHIG00000018267	10.5818	341	4.02153	112	11.1227	326	14.18	394	5.3607	135	5.17084	136	6.21441	202	6.87478	200	0.0297023	0.851837	up
SHLD2	1.54075	191	1.79103	192	1.79295	202	1.30868	141	2.14059	206	3.55588	367	1.73959	217	3.48338	389	0.0496964	-0.679922	down
FIG4	3.47749	388	2.10472	202	3.0215	306	3.16758	305	4.82176	417	5.43691	503	5.96099	667	4.37685	439	0.0159056	-0.719461	down
NUAK2	0.213737	18	0.470262	33	0.354526	27	5.48393	386	0.573627	37	0.354406	24	0.942646	68	0.296043	22	0.0335908	1.74991	up
PIK3R1	64.2415	6087	73.9565	6048	50.4814	4354	34.6634	2842	25.9687	1915	38.8099	3065	27.4481	2619	40.4492	3445	0.00836528	0.828826	up
MAMSTR	0.502637	24	0.592973	24	0	0	0.659573	27	0.829513	30	0.988629	39	1.1119	53	1.87313	79	0.045599	-1.3547	down
LBH	119.253	1413	43.7076	446	138.103	1484	27.5723	282	21.5809	199	17.1399	169	17.5206	209	29.2459	312	6.68e-06	2.02941	up
EVI2B	1.67237	86	1.12174	50	0.98051	46	6.0092	265	1.21523	49	0.31946	14	1.71683	89	1.00683	47	0.043766	1.27417	up
PEX11A	13.197	1383	11.9103	1074	15.843	1506	8.05492	729	13.8349	1125	24.7744	2156	19.8075	2086	20.2859	1914	0.0459916	-0.598914	down
MPHOSPH6	5.24687	95	10.7401	167	5.64441	93	6.88685	107	5.15243	72	2.88102	44	3.07112	56	5.27489	86	0.0492279	0.862497	up
ND6	2790.41	54865	3754.8	63536	2527.61	45086	3170.65	53834	1873.36	28585	1055.67	17241	1954.48	38623	2189.56	38772	0.00540261	0.869743	up
RNF128	2.01698	263	2.07802	233	3.2778	387	1.78514	201	1.87634	190	1.43773	156	1.15517	152	1.01402	119	0.0275191	0.807883	up
ENSCHIG00000009337	0.287523	16	0.331759	16	0.694901	34	0.168003	8	0.880484	37	1.81588	81	0.922794	50	1.51788	73	0.00187136	-1.6709	down
KRT8	0.426812	43	0.669527	42	0.148042	14	0.505727	27	1.45741	98	1.03122	68	0.726323	63	22.252	2002	1.26e-05	-4.05716	down
FBXO17	1.09975	35	0.456164	13	0.086219	3	0.658975	18	1.60059	39	2.1667	57	1.68269	53	2.18499	62	0.00500664	-1.59813	down
NGLY1	7.53464	1455	4.75868	791	6.58444	1154	6.00474	1001	14.5219	2176	14.704	2358	11.0957	2153	12.6946	2208	0.000403862	-1.01166	down
SLC27A2	224.089	15547	218.584	13051	239.937	15101	132.65	7947	128.595	6924	157.844	9096	63.5935	4435	105.59	6598	0.00845871	0.908366	up
CARD10	4.61631	531	6.47622	641	6.10381	636	2.94494	293	6.2462	557	7.47677	714	11.5813	1337	8.17852	846	0.034709	-0.650793	down
ISOC1	200.287	11367	136.213	6653	189.46	9755	127.61	6254	129.64	5710	81.5889	3846	70.9019	4045	91.2043	4662	0.00601367	0.880128	up
NOS3	36.0624	4811	65.1785	7483	104.248	12616	66.805	7695	58.1013	6015	24.689	2736	34.2614	4594	46.3302	5566	0.0292298	0.810256	up
STK17A	4.65997	1068	7.35807	1451	6.48396	1348	3.43856	681	2.45776	437	4.00529	763	2.07071	477	3.29629	680	0.00231237	0.964342	up
NXNL1	2.89755	69	10.4869	213	2.33628	50	0.471297	10	1.62179	30	0.280237	6	0.081043	2	1.57364	34	0.0104756	2.19609	up
PCED1A	4.84563	285	5.28428	268	5.46161	292	5.34192	272	6.91165	316	10.0786	492	9.61196	568	6.85578	363	0.0424786	-0.593225	down
THYN1	11.7588	295	16.2584	351	13.2865	302	10.4197	226	24.1025	469	24.8131	516	22.4921	566	19.6931	444	0.010067	-0.742706	down
FBXO25	13.2175	543	10.4571	366	11.667	439	11.0616	389	15.6414	503	20.2946	698	18.8119	771	21.1307	787	0.0181277	-0.632931	down
AIFM1	115.221	11789	108.563	9567	161.643	15012	113.717	10015	97.2782	7715	92.1515	7795	63.2337	6481	87.6773	8122	0.038097	0.629736	up
ENSCHIG00000019398	36.6031	3337	34.1434	2679	51.1324	4229	56.9014	4480	83.7169	5923	110.004	8330	130.902	11994	77.1384	6333	0.000635075	-1.08116	down
ENSCHIG00000010967	126.82	1800	121.243	1481	86.1826	1110	95.5655	1171	48.4221	534	19.3285	228	10.8489	155	23.1883	297	1.02e-07	2.13192	up
ITPR3	0.935758	278	1.23733	317	0.797816	215	0.893499	230	1.40314	324	2.08611	514	2.22517	664	2.73312	730	0.00059905	-1.0418	down
YPEL3	60.7688	815	46.6385	539	89.0341	1083	79.2219	918	115.266	1200	170.295	1897	123.45	1664	120.074	1450	0.00385991	-0.854759	down
CCNG1	126.419	10597	192.847	13912	165.809	12609	151.658	10978	231.095	15033	327.588	22808	221.245	18640	225.282	17007	0.0498718	-0.585035	down
RNF217	8.66981	829	4.94082	407	5.096	442	6.30357	521	3.61336	268	5.08974	404	3.05301	294	2.77812	240	0.00782639	0.861101	up
Capra_hircus_newGene_6476	11.0475	638	10.1396	505	10.9473	574	9.88229	493	7.58662	341	8.79738	423	6.14693	357	7.48414	390	0.0417261	0.561225	up
ENSCHIG00000014579	4.09863	285	1.68461	101	6.65532	419	2.65602	160	0.332793	18	0.110027	7	0.15996	12	0	0	5.42e-11	4.65333	up
CALR	73.901	10062	143.3	16790	68.5967	8473	93.7939	11027	74.9901	7923	49.7141	5622	51.8389	7094	75.1736	9218	0.0423348	0.659588	up
FAM83H	3.30577	671	1.92804	337	2.74323	505	3.12321	548	4.44877	701	5.73607	967	5.8204	1187	4.4981	822	0.00460129	-0.79788	down
ARL4A	7.54028	170	11.3502	220	12.888	263	9.54591	186	14.5197	254	19.6457	367	19.433	439	19.2786	390	0.0176472	-0.73442	down
AP1B1	119.427	13452	54.5409	5289	70.1569	7170	104.735	10189	68.2703	5969	32.2078	3014	48.8207	5527	36.721	3726	0.00590147	0.98312	up
IDH2	277.593	15103	318.396	14908	523.016	25815	252.471	11862	236.409	9982	197.284	8916	168.437	9211	242.507	11883	0.0167462	0.777222	up
ENSCHIG00000020917	25.7065	1359	15.6864	714	12.2838	589	5.69204	260	7.18545	295	3.08593	136	2.53871	135	5.12003	244	5.83e-05	1.79048	up
MTERF1	6.04096	354	8.82164	445	6.30477	335	3.55487	180	3.93268	179	4.1807	204	3.84389	227	4.04805	214	0.0371601	0.695178	up
DDX5	117.815	22374	76.3959	12486	69.7186	12012	162.992	26726	54.6321	8051	47.3903	7474	62.1118	11855	53.1079	9081	0.00158835	1.06063	up
RHPN2	0.502122	57	0.360132	35	0.580523	60	0.262905	26	0.820225	72	0.732169	69	0.421643	48	1.82447	185	0.0414464	-1.05297	down
ENSCHIG00000016140	11.858	680	23.3848	1154	15.6987	817	10.8804	539	31.0155	1380	50.7021	2414	28.0752	1618	17.0017	878	0.00579709	-0.973341	down
SLC50A1	13.3095	338	8.69892	190	17.1577	395	15.0201	329	21.0969	416	22.3045	470	27.0455	690	22.3037	510	0.0249246	-0.687432	down
ABHD2	45.1929	2336	28.9956	1290	26.1964	1229	28.2679	1262	23.2396	933	12.0788	519	27.7364	1441	11.871	553	0.0111677	0.856337	up
ENSCHIG00000011667	3.77638	118	0.840945	23	1.80479	51	0.272944	8	12.2863	297	26.1879	676	14.5923	456	36.1026	1010	1.54e-09	-3.61607	down
CLK2	8.02987	408	10.4466	474	11.3479	552	8.18985	367	11.7468	482	15.716	692	17.464	943	14.059	670	0.0398389	-0.573108	down
CDH20	4.11468	705	3.23435	477	4.33355	673	1.84222	273	1.49854	199	2.37714	338	2.62891	453	2.29437	354	0.0314277	0.706917	up
Capra_hircus_newGene_17184	1.86467	158	0.774408	62	0.921756	87	3.81327	283	7.78053	464	9.82849	584	8.76725	608	4.49217	298	0.000176282	-1.68971	down
F3	85.1823	2789	41.9723	1183	60.6016	1800	69.3221	1960	37.8119	961	34.3542	935	32.1869	1059	39.2444	1157	0.00177449	0.924376	up
TXNL4B	1.21728	189	3.20771	428	2.20986	311	6.5868	880	1.40964	170	1.53137	197	1.74578	272	1.16555	163	0.00380669	1.25397	up
Capra_hircus_newGene_240	1.56207	178	0.489337	48	0.804738	84	0.271265	27	0.458973	41	0.162891	16	0.198832	23	0.080452	9	0.0037653	1.83302	up
FBXL17	12.0356	2578	14.2221	2622	12.1777	2367	11.8484	2192	10.6714	1774	8.46135	1506	7.95264	1713	9.25946	1787	0.0474148	0.540634	up
S100A12	8.93603	93	7.82955	71	10.0792	95	93.2285	837	7.53026	61	1.41454	13	8.68863	91	6.39036	60	0.00148061	2.40668	up
FAM49A	3.99505	228	10.0484	487	8.30084	430	7.46785	368	13.1837	565	21.9233	1039	17.8467	1023	18.8057	966	0.000175846	-1.18624	down
WNT5A	0.320782	82	0.830815	183	0.297119	69	0.280934	62	0.655222	130	0.632937	135	0.393341	101	2.28229	525	0.0384129	-1.11788	down
Capra_hircus_newGene_15015	2.04293	78	3.09446	102	4.41448	151	2.55169	83	0.890128	27	0.441529	14	0.487338	19	0.904761	32	8.17e-06	2.18688	up
C16orf72	30.9864	956	31.7219	842	29.6685	830	26.7636	713	23.0355	552	17.2396	442	21.9775	682	20.4325	568	0.0196603	0.6021	up
TXNRD1	94.2957	12239	21.3005	2380	23.0386	2712	20.1328	2256	21.9237	2209	15.2216	1631	20.5288	2676	17.9325	2097	0.011396	1.15527	up
Capra_hircus_newGene_15124	2.84444	1058	3.98305	1275	3.87783	1308	2.76073	887	2.81399	812	1.78356	551	2.25877	844	2.73287	915	0.0433998	0.564247	up
ENSCHIG00000010457	0.524667	12	0.663229	13	0.439498	9	0.578629	11	2.2179	38	3.19988	58	1.70912	38	2.02597	40	0.000124829	-1.92897	down
ENSCHIG00000010440	80.0054	1046	42.1387	475	72.6638	862	50.4306	570	47.9357	487	38.3608	417	47.6063	626	38.7717	457	0.0486219	0.588072	up
Capra_hircus_newGene_11254	1.22956	194	0.358343	49	0.281038	41	1.27969	174	0.346371	43	0.330108	44	0.251312	40	0.300488	43	0.00821753	1.429	up
CRHR2	0.515737	62	0.060942	7	0.221305	24	0.301555	31	0.553534	52	1.40845	138	0.195769	24	1.51564	161	0.0147064	-1.61325	down
SYNJ2	4.80535	793	2.34347	328	1.39858	208	11.8131	1644	3.04082	391	1.04492	142	3.49183	566	2.63436	384	0.0414779	1.08141	up
THG1L	1.20268	237	1.80797	306	2.27856	406	2.19818	373	2.20944	337	3.29173	537	3.88726	767	2.79865	495	0.0488519	-0.615505	down
ENSCHIG00000020570	0.050279	8	0.090098	12	0.090423	13	0.316031	41	0.224952	27	0.515705	65	0.281813	43	1.08827	147	0.00472777	-1.82562	down
Capra_hircus_newGene_15879	13.6615	1515	18.8944	1492	19.7618	2223	3.4395	275	1.78814	143	0.520127	39	0.488962	57	1.2256	92	1.68e-12	4.00581	up
EVC	1.69168	186	1.42721	136	1.73512	175	1.70863	163	1.75489	152	2.43174	225	3.64815	403	4.02354	397	0.0297516	-0.756468	down
GNG2	33.4196	4920	50.9584	6456	60.3038	8054	68.0442	8650	95.3565	10893	97.0194	11863	99.3601	14701	97.5078	12927	0.01001	-0.790607	down
ENSCHIG00000025118	0.32116	22	0.09112	6	0.831409	50	0.069282	4	2.60967	134	0.326178	18	0.895437	60	1.03062	62	0.0166829	-1.78566	down
Capra_hircus_newGene_10174	20.223	1802	237.746	18221	55.4285	4479	17.9095	1379	21.5658	1492	43.5787	3225	8.66133	777	25.652	2059	0.00768812	1.77349	up
CMBL	82.3149	6365	88.3633	4871	83.8903	6520	67.3992	5019	97.4558	6035	194.602	12943	107.173	9295	127.546	9895	0.0198319	-0.717206	down
Capra_hircus_newGene_8686	1.51019	585	1.22717	392	1.08482	366	1.94864	652	0.775083	219	0.07229	6	1.16493	417	0.366553	128	0.0260905	1.45987	up
Capra_hircus_newGene_13414	0.025277	2	0.186314	10	0	0	0.617373	33	1.00789	48	1.16834	59	0.949791	58	0.434791	24	0.0167914	-1.98866	down
Capra_hircus_newGene_15746	0.143125	16	0.20247	19	0.512867	51	0.322542	31	0.534546	46	0.776841	71	1.11783	123	0.782136	77	0.00790287	-1.34383	down
UNG	30.6047	1067	26.7797	804	17.718	561	47.9381	1443	14.2253	385	14.9869	434	24.3825	855	19.9221	626	0.0103036	0.832102	up
SMYD2	2.99346	491	3.14966	445	2.79443	416	2.79538	396	5.21771	664	7.22931	985	4.94892	816	5.58278	825	0.000885772	-0.891907	down
DNAH1	0.094231	46	0.148687	63	0.164635	73	0.119521	51	0.144249	55	0.452674	184	0.307624	151	0.340761	150	0.0103825	-1.14905	down
HLF	1.61153	81	1.28729	56	2.27464	103	2.87861	124	6.35463	246	5.74057	238	8.66635	435	3.63322	164	0.000219523	-1.51037	down
Capra_hircus_newGene_16140	2.50711	95	6.44152	210	4.8646	167	3.06438	100	2.65891	78	1.98153	63	1.53498	59	2.98414	102	0.0322052	0.942373	up
LITAF	42.3379	885	22.6029	407	37.2807	707	55.1231	995	22.0143	357	24.2985	422	17.7031	372	24.5233	462	0.00393657	0.915915	up
RALY	76.5955	3400	88.2369	3371	93.1359	3751	76.4718	2932	107.581	3706	169.699	6257	150.61	6720	124.282	4969	0.0239319	-0.642143	down
TMEM171	1.28672	51	0.907608	31	1.05153	38	3.72001	125	0.314886	10	0.333221	11	0.30029	12	0.386147	14	2.61e-05	2.4293	up
SLC20A1	11.3678	1578	19.6267	2344	6.21668	783	8.6242	1034	6.9992	754	4.73898	547	10.1469	1415	7.1182	890	0.0355386	0.729846	up
ENSCHIG00000012685	0.164849	34	0.193563	34	0.102153	19	0.138528	25	0.354335	56	0.175958	30	0.204225	42	1.15705	213	0.0098456	-1.55347	down
Capra_hircus_newGene_2565	0.479704	27	0.835445	45	1.05726	39	0.275646	13	0.338128	25	2.33862	176	0.692143	54	2.51334	184	0.00418177	-1.78388	down
EHHADH	16.2851	1740	7.25809	668	22.1552	2147	19.7867	1825	25.8012	2139	47.0829	4177	48.0959	5163	38.2499	3680	0.000975402	-1.18448	down
Capra_hircus_newGene_17789	1.26843	431	0.017128	5	0.560953	173	2.80925	823	0.191085	51	0.096117	28	0.46672	160	0.125766	39	0.0035281	2.49192	up
Capra_hircus_newGene_13044	0.254153	28	1.1735	64	0.887513	63	4.06969	288	0.498489	42	0.64095	35	0.049099	4	0.0444	7	0.00587012	2.28334	up
Capra_hircus_newGene_1210	3.27582	465	5.14604	471	3.31755	442	2.45607	227	0.416874	43	3.06761	327	0.623143	84	1.41911	153	0.00489017	1.40508	up
CISH	11.9812	342	5.28133	130	15.6915	406	23.6215	582	33.1564	733	18.4906	438	34.1599	979	46.6011	1196	0.0056176	-1.1279	down
SGMS1	16.9927	1074	7.39104	402	8.63897	495	11.2481	614	6.73981	331	7.22272	379	7.49204	476	8.26292	470	0.0339333	0.662442	up
Capra_hircus_newGene_4478	3.5616	738	2.57809	470	1.79835	349	3.05276	571	1.78725	295	1.34671	246	1.76276	380	1.61678	323	0.00844576	0.801228	up
KLF2	2.03727	387	2.18787	358	1.72036	297	1.16074	191	3.95155	583	6.33563	1000	5.72867	1094	2.52389	432	0.000103082	-1.30851	down
Capra_hircus_newGene_8051	0.651249	43	0.55998	32	0.689302	45	0.886321	55	0.846394	51	2.16747	118	2.22322	147	1.58838	94	0.0102486	-1.15266	down
Capra_hircus_newGene_11053	14.909	915	9.45374	448	8.62647	474	11.0887	568	4.98944	251	6.39353	304	4.35524	355	4.49671	329	0.000993189	0.977735	up
PHLPP2	2.44675	376	0.801991	123	2.08864	292	6.7286	892	1.56664	187	1.26642	162	2.26908	351	1.69578	235	0.0479922	0.938006	up
TMX2	64.7743	2164	55.183	1587	57.4419	1741	46.0171	1328	47.5726	1234	31.7744	882	38.0566	1278	40.0459	1205	0.0351695	0.580118	up
Capra_hircus_newGene_15555	3.23029	454	0.252077	35	0.265107	44	2.55084	318	0.572609	67	0.202235	25	0.809178	142	0.279718	46	0.0185796	1.65545	up
PDPR	16.526	1738	11.6758	1057	21.0829	2012	12.737	1157	10.9703	896	6.88495	602	10.1133	1069	12.1453	1151	0.0171554	0.712772	up
NBN	8.776	741	9.9475	723	12.7856	980	11.4077	833	15.2945	1002	21.4873	1507	18.2136	1545	18.7825	1430	0.00854306	-0.697629	down
NCF2	0.497302	29	1.17962	58	1.30924	68	1.69194	83	0.801443	36	0.471328	23	0.458843	27	0.433121	23	0.0228751	1.14966	up
SRGN	20.9957	352	28.7885	416	25.9728	395	95.0747	1376	15.6509	204	10.3455	144	30.0933	507	21.3364	323	0.00777137	1.23643	up
GPR160	4.16096	158	4.38116	143	4.41211	152	3.35867	110	6.80472	200	8.13291	256	7.53475	287	7.32322	250	0.0162928	-0.787391	down
Capra_hircus_newGene_8164	3.16194	526	2.20119	298	3.57336	459	3.09785	460	1.95879	225	1.94264	253	2.10111	338	1.87616	265	0.0142534	0.726567	up
Capra_hircus_newGene_11019	7.75361	1101	10.9075	1333	7.97178	1027	9.49257	1164	7.36289	807	5.34679	631	5.73254	818	7.34903	940	0.0368205	0.561894	up
NDFIP1	106.102	2640	121.84	2610	110.98	2506	92.9843	1999	80.5891	1557	72.8159	1505	63.3042	1583	71.0476	1593	0.0151128	0.658923	up
ENSCHIG00000014207	0.814745	47	0.705801	35	1.3233	69	0.971344	48	0.131718	6	0	0	0.308621	18	0.570236	30	0.00373571	1.9805	up
ENSCHIG00000026028	7.97394	520	3.82317	215	4.17467	247	27.5648	1550	4.39625	223	2.75481	149	9.96405	652	4.21186	247	0.041829	1.13118	up
XPO5	6.63689	884	5.49368	630	10.6575	1287	7.68327	883	9.13416	944	14.6953	1625	19.5547	2615	15.8408	1899	0.00571808	-0.863396	down
Capra_hircus_newGene_3500	0.580882	54	0.247238	16	0.217492	20	0.369099	31	1.72694	127	1.96749	130	0.72521	50	0.427982	39	0.0061512	-1.58928	down
Capra_hircus_newGene_10499	2.51979	119	3.27193	136	2.24068	101	0.075616	5	0.751158	29	0	0	0.512553	29	0.586838	29	0.0164835	2.06004	up
ARID4A	3.68908	519	4.13962	501	4.55897	582	3.25081	395	5.21036	569	5.5993	654	7.85228	1110	6.42425	814	0.0273225	-0.598221	down
ADRA1A	32.4217	2484	19.9895	1318	34.8915	2425	15.9281	1054	8.28933	493	5.73505	365	8.66872	668	17.3808	1200	6.95e-05	1.45748	up
ND1	2958.39	105318	13551.6	415192	3110.43	100456	3556.53	109335	3098.62	85605	2935.72	86807	2885.18	103232	2303.53	73855	0.0126201	1.09621	up
FLVCR1	2.79064	174	2.71743	146	3.02434	171	3.25766	176	1.52968	74	1.28551	67	1.85978	117	1.70128	96	0.00877064	0.964927	up
Capra_hircus_newGene_9692	0.469231	388	0.346795	247	0.351641	264	1.63829	1168	0.298395	192	0.148155	102	0.557923	463	0.362587	270	0.0245161	1.13459	up
ENSCHIG00000024340	2.24381	86	0.5972	20	0.981501	37	15.7541	523	20.0523	595	38.5331	1234	10.1248	392	6.81471	235	0.0180767	-1.85811	down
Capra_hircus_newGene_12215	11.8295	5253	7.84748	2999	14.8463	5981	7.19836	2761	5.07168	1748	3.59643	1327	3.18377	1421	7.72404	3089	0.000960218	1.17777	up
OSBPL6	2.57763	764	4.58112	1170	1.36432	378	2.03051	483	1.24744	293	1.45523	355	1.50314	460	1.57942	427	0.00752641	0.903562	up
KCNN1	0	0	0.368529	38	0.120555	13	0.108362	12	0.63612	59	0.731789	71	0.477811	57	0.485817	52	0.0072084	-1.87903	down
CYP17	0.861177	83	0.284826	24	1.36357	120	1.3627	114	2.49866	187	1.03941	84	3.83453	372	2.17435	189	0.0195005	-1.19978	down
ZNF672	8.12273	423	13.7444	616	11.895	562	8.52406	384	6.34	257	6.77921	294	5.93234	311	5.44514	256	0.0042073	0.855778	up
SLC6A17	1.41011	331	0.410858	83	0.607503	130	0.068393	14	0.415057	76	0.131906	26	0.032338	8	0.240115	51	0.0298596	1.66064	up
Capra_hircus_newGene_16705	0.072243	27	6.07209	2370	0.544612	212	0.9892	361	0.058388	24	0.030097	10	0.022481	9	0.507544	108	2.42e-05	4.37119	up
PDXK	26.3554	1129	24.7218	908	36.6427	1423	26.1496	962	10.7665	357	7.19013	255	9.78812	422	18.8434	722	1.49e-05	1.37955	up
TTC39B	1.0938	74	1.20166	70	1.50031	92	0.591728	35	0.599782	32	0.399177	23	0.420189	29	0.806648	49	0.029442	1.04338	up
ENSCHIG00000019833	58.9106	1060	64.0092	991	75.0361	1225	68.612	1066	101.161	1412	119.667	1788	125.101	2262	93.9731	1523	0.0159969	-0.641703	down
ATP13A3	13.078	1872	11.3748	1395	7.86531	1010	18.1436	2236	7.09283	783	7.28148	859	9.85633	1414	7.39189	948	0.0125575	0.760847	up
BOK	4.8664	117	7.32777	151	5.79755	126	6.16658	128	9.96643	185	16.3314	325	22.6671	545	9.99224	216	0.00106367	-1.20271	down
SPRY4	15.771	529	15.3773	444	6.17739	188	20.8825	605	3.04774	80	4.50074	126	2.98303	101	12.6715	383	0.00292347	1.41718	up
ACSM1	39.1631	3342	13.1705	967	151.379	11717	298.678	22004	203.665	13484	133.336	9449	1016.55	87164	212.611	16336	0.0409906	-1.52231	down
ENSCHIG00000018729	0.066694	4	0.914165	33	1.77333	64	4.46191	149	0.136477	6	0	0	1.10717	48	0.308593	15	0.0302557	2.08043	up
HIF1A	58.9967	5431	40.9157	3242	43.0732	3598	243.691	19372	35.4206	2531	25.8864	1980	45.8291	4241	29.2206	2423	0.00159576	1.59647	up
Capra_hircus_newGene_4847	0.549975	39	0.221491	14	0.405499	30	0.567275	32	0.944417	59	1.36645	73	1.6074	102	0.412173	27	0.0254068	-1.14799	down
IP6K2	11.9344	764	11.1985	619	12.7817	745	13.9888	774	24.4562	1217	18.5226	989	38.0428	2452	17.0768	986	0.00323711	-0.892218	down
TRARG1	26.83	3618	33.6025	3900	125.067	15300	52.1387	6072	97.7758	10232	165.275	18511	140.492	19040	129.069	15674	0.0129581	-1.07204	down
CSRNP1	11.3159	745	8.26593	469	6.63685	397	24.2987	1381	6.18073	316	8.85841	485	7.94413	526	3.96053	235	0.0142121	0.99001	up
CTPS2	5.44481	374	5.39576	319	6.59861	411	6.29572	373	9.31503	496	11.4899	654	12.9503	893	7.46959	462	0.0132442	-0.713673	down
PPP1R1A	58.4055	1065	28.0871	441	34.019	563	46.0554	725	34.1394	483	27.9324	423	16.8148	308	28.6172	471	0.0318094	0.709118	up
OTOF	0.415302	153	0.161848	53	0.283499	97	0.153347	50	0.073922	22	0.053307	17	0.103482	40	0.044037	15	0.00018147	1.92709	up
RNASEH2B	5.9023	991	4.65775	710	5.68917	910	6.17935	943	4.09691	560	2.72474	401	4.13944	669	2.94584	470	0.00401266	0.7878	up
LIPE	229.581	20595	169.597	13094	256.537	20878	469.359	36360	396.159	27579	541.802	40370	619.734	55876	396.296	32017	0.0448978	-0.7055	down
BTBD8	0.797082	121	0.603076	79	0.996437	137	0.535764	70	0.995582	117	1.19534	150	1.99811	304	1.5572	212	0.0260007	-0.874146	down
GPR1	0.807137	33	1.54965	54	0.546749	20	0.659419	23	1.90172	59	1.8323	61	0.981532	40	3.61984	130	0.0299498	-1.13417	down
CD74	6.05693	148	10.1451	212	2.74133	62	84.8284	1783	9.464	185	6.26414	133	3.5893	96	5.79971	131	0.00653963	2.0621	up
TAFA4	1.33021	261	4.6659	785	3.42962	611	0.189685	33	0.26264	41	0.047158	8	0.030503	7	0.324519	58	2.59e-06	3.86832	up
Capra_hircus_newGene_16239	3.15762	109	2.23792	62	2.14788	71	4.3644	135	1.57036	22	0.812527	13	1.91666	63	0.961761	16	0.000670703	1.81946	up
HNRNPA2B1	325.984	17216	381.31	17833	320.926	15525	387.631	18105	284.766	11883	181.953	8171	217.415	11682	263.671	12700	0.0269639	0.653942	up
PTPRQ	0.181804	48	0.364187	83	0.213841	51	0.047791	11	0.04734	10	0	0	0.06879	19	0.127492	31	0.0204866	1.75459	up
ENSCHIG00000008355	15.9324	472	16.1443	412	11.4682	309	11.4509	293	25.2961	582	30.4725	750	26.9477	802	25.5825	683	0.00100222	-0.900609	down
ENSCHIG00000017001	55.0862	1367	46.7579	998	40.3172	908	56.0054	1200	37.7495	727	27.8632	574	41.9489	1046	32.4314	725	0.032989	0.58127	up
Capra_hircus_newGene_2862	2.46847	600	3.28396	669	2.45938	517	2.0207	409	1.22403	290	0.654462	157	1.39012	431	0.252007	26	0.0141714	1.30817	up
UBL3	29.272	4487	19.5922	2585	20.8576	2895	27.618	3654	17.0762	2026	17.6705	2252	16.1467	2489	16.9643	2340	0.0324979	0.602329	up
MYH2	0.144289	32	0.138718	26	0.100045	20	0.10794	21	0.27111	46	0.16441	30	1.35278	295	1.36536	267	4.89e-05	-2.54853	down
Capra_hircus_newGene_5261	6.79326	701	8.10567	720	3.163	296	14.9276	1330	4.97399	399	6.06239	520	4.75494	493	4.55513	424	0.0421453	0.774095	up
ENSCHIG00000022414	20.5395	774	18.3321	594	11.281	386	17.8838	582	32.7466	957	23.0586	722	25.9002	981	24.8295	842	0.0420258	-0.573722	down
ENSCHIG00000022231	9.32636	207	3.34937	64	10.2756	207	9.24136	177	4.66245	81	1.4373	27	4.70956	105	3.24148	65	0.00953856	1.27409	up
ENSCHIG00000021886	0.685702	175	0.840363	184	0.571758	132	3.50318	769	0.736768	146	0.301088	64	0.671485	172	0.878168	201	0.0262563	1.20121	up
PLEKHB2	22.1995	3890	28.5208	4301	22.7832	3622	15.5661	2356	14.7983	2013	11.4489	1667	12.5901	2218	13.9339	2199	0.00412074	0.826515	up
MSI2	10.1778	386	2.54429	84	4.7978	166	5.06371	166	3.55697	105	2.53716	80	3.29818	126	3.77488	129	0.0479967	0.868729	up
TMEM59L	0.883878	54	2.62957	138	0.836494	47	0.969342	52	0.536363	26	0.601593	31	0.392706	25	1.13613	63	0.0468805	1.04356	up
LAYN	3.97274	422	3.90123	357	4.08902	394	4.38801	403	7.84073	646	9.48636	837	4.40179	470	6.808	651	0.0157875	-0.72823	down
ZNF526	2.32928	171	2.25944	143	2.94678	197	3.76927	239	4.22075	241	5.73497	350	5.11218	378	3.94556	261	0.0449441	-0.666744	down
ENSCHIG00000009652	43.0323	755	49.2085	743	52.5441	837	46.8099	709	65.4997	892	88.0111	1283	68.8682	1215	72.6829	1149	0.0358398	-0.543845	down
LGALS3	28.5358	771	12.706	300	8.13376	208	28.0785	651	69.2551	1441	21.9786	490	105.273	2833	26.44	646	0.00358705	-1.42389	down
Capra_hircus_newGene_8896	1.01044	123	2.49048	183	1.6481	164	1.57751	138	0.924471	64	0.594405	37	1.42907	148	1.12707	102	0.0409981	0.88367	up
MSMO1	11.5939	772	23.4114	1341	12.0977	731	11.8675	685	8.71011	449	8.08558	523	7.6835	550	8.74149	613	0.00958718	0.758684	up
NABP1	10.8076	249	29.1531	578	17.5281	366	3.67335	74	6.68513	120	8.05035	154	6.90667	160	9.91758	206	0.0307487	1.01865	up
ICAM1	5.62222	335	4.7771	245	5.55685	301	96.6023	4968	7.32425	339	5.15627	256	14.0679	842	7.12658	383	0.0166558	1.84424	up
Capra_hircus_newGene_2897	48.1649	9894	116.565	20606	78.9261	14708	12.7161	2256	17.357	2767	10.3042	1758	5.52012	1140	26.1481	4838	8.79e-05	2.17431	up
SLC30A9	38.2847	2426	39.8634	2174	34.4143	1978	28.2777	1548	31.907	1570	19.4312	1023	22.1572	1411	24.7805	1414	0.0401006	0.589462	up
Capra_hircus_newGene_10052	0.369122	94	0.558017	123	1.36806	316	0.277487	61	1.13607	225	1.11899	237	1.70778	437	1.61386	370	0.0241346	-1.02632	down
Capra_hircus_newGene_14406	0.295321	30	0.345617	31	0.402216	37	0.208848	19	0.712823	56	2.61939	212	0.827106	84	2.18221	199	2.3e-05	-2.20423	down
PAXBP1	9.00607	931	6.58094	586	8.72032	818	13.1002	1169	5.18919	417	6.75129	580	7.45205	774	7.50171	699	0.0492136	0.565993	up
Capra_hircus_newGene_12148	0.468957	39	0.618659	49	0.922308	66	0.423003	29	1.13459	82	1.31648	92	1.44196	119	1.23722	99	0.0145324	-1.05707	down
TCTN2	2.5728	199	3.41188	227	3.38786	238	2.88842	193	5.23649	315	5.80627	373	5.59735	435	6.99686	488	0.00317631	-0.867097	down
ENSCHIG00000021089	0.040946	9	0.083582	16	0	0	0.045666	9	0.375628	63	2.03084	361	0.20888	45	0.185806	36	1.2e-05	-3.91137	down
ANO9	1.26246	138	1.04923	99	1.10858	110	1.05398	99	2.64348	224	2.44962	222	1.50639	165	2.68453	263	0.00761979	-0.971754	down
TALDO1	330.47	26126	157.454	10713	155.74	11170	189.926	12967	389.084	23871	504.377	33120	369.756	29380	361.455	25736	0.0076619	-0.881804	down
ENSCHIG00000023552	4.96957	455	18.8728	1486	7.89327	655	7.15889	566	9.61669	683	37.8492	2876	14.1985	1306	19.2289	1584	0.0234238	-0.990298	down
Capra_hircus_newGene_10482	32.2335	837	19.6241	439	29.1377	685	36.0997	809	47.5731	957	71.9491	1550	66.1185	1723	69.1145	1613	0.000346949	-1.02905	down
TNK2	7.71564	1503	10.8766	1843	6.72105	1206	7.18834	1230	10.9075	1678	22.433	3637	12.5917	2497	19.5142	3487	0.00282934	-0.933454	down
ENSCHIG00000005308	0.60659	35	0.146975	8	2.05045	106	1.43243	71	2.0264	90	1.04507	50	6.17922	354	2.26423	117	0.0454282	-1.32545	down
RERE	17.377	3362	11.2252	1861	13.4751	2359	16.8262	2805	9.8375	1475	8.04425	1277	9.49369	1797	12.6859	2205	0.0257218	0.653773	up
ADM	50.2305	5939	17.3786	1753	34.8714	3759	141.107	14462	143	12820	119.416	11444	278.334	32148	63.5687	6700	0.0313595	-1.17554	down
SOCS3	3.10057	80	4.15201	92	4.35063	102	161.646	3587	6.50745	130	2.72269	59	5.35465	139	4.65764	108	0.000848188	3.25753	up
Capra_hircus_newGene_9654	5.56092	378	7.15086	438	5.16476	328	5.20557	311	6.80467	369	14.8668	888	11.281	752	11.001	700	0.00478355	-0.852509	down
RALGAPA2	2.29609	782	2.07887	609	3.24091	1001	2.04824	602	3.4046	899	3.8056	1076	5.51713	1884	3.54368	1086	0.0203121	-0.663904	down
CEP162	0.899988	245	1.2598	295	1.18823	293	1.21235	285	2.08029	439	1.96263	444	2.43943	667	2.61523	641	0.00128435	-0.91545	down
TLCD1	2.02683	57	1.02935	25	1.83468	47	2.3301	56	4.77018	103	4.22739	98	5.36535	150	3.86056	97	0.00451253	-1.23603	down
ENSCHIG00000025388	1.40817	311	1.92921	367	0.742054	149	4.52118	863	0.686679	118	1.4519	267	0.445077	99	0.993963	198	0.00682247	1.34494	up
ENSCHIG00000017121	1.41927	362	1.71054	375	1.66979	386	1.79833	396	1.19736	237	1.0761	228	11.5635	2961	4.34492	997	0.0134004	-1.35449	down
GALE	12.9147	549	19.9699	731	16.597	640	8.54356	314	6.69643	221	3.6829	130	2.94776	126	10.0808	386	0.000587473	1.38305	up
DGAT2	590.469	54060	2321.8	182944	989.396	82188	544.394	43025	476.247	33843	390.059	29667	61.0728	5621	555.363	45800	0.003304	1.63474	up
SYCP3	16.5703	426	31.2182	691	31.1173	726	16.8982	375	14.055	281	18.769	401	13.3203	344	14.2466	330	0.0195648	0.737471	up
AMACR	41.1987	1763	86.5977	3189	86.7387	3367	41.328	1527	123.794	4111	187.289	6656	148.121	6370	140.84	5428	0.0005291	-1.15549	down
TFCP2	2.47049	138	4.80211	231	4.76206	241	3.05884	149	6.18649	269	6.42652	300	7.8716	444	7.6506	382	0.0125476	-0.819827	down
NIPSNAP3A	16.4424	452	75.6154	1789	35.0774	875	34.1073	810	43.5566	929	147.901	3377	57.4901	1588	80.4568	1992	0.0270544	-0.963537	down
REN	0.894476	41	4.93985	192	1.5455	64	0.397645	16	0.412092	15	0.476965	18	0.250436	12	1.04887	43	0.00677505	1.8634	up
ENSCHIG00000021270	1.31738	141	3.79873	350	6.24811	607	1.57357	146	8.61243	716	77.3721	6878	11.5513	1243	22.4678	2166	1.14e-06	-3.1349	down
C11orf54	41.7086	1473	73.955	2247	47.0999	1509	34.9709	1067	33.1312	908	31.5103	924	22.0685	783	35.1694	1119	0.0110463	0.765266	up
KIAA2013	27.1792	2680	13.3331	1132	15.1007	1351	40.7079	3466	18.3076	1401	11.0268	903	16.5136	1636	9.55344	849	0.0212844	0.878718	up
ABCC8	0.009219	2	0.437318	67	0.063972	11	0.037658	6	0.140863	21	1.17755	173	0.231409	42	1.01007	161	0.0133555	-2.14848	down
NOSIP	30.2839	1080	29.6806	911	36.6196	1184	27.1569	836	41.3397	1144	60.5612	1793	45.8442	1643	42.599	1368	0.0436475	-0.541277	down
ENSCHIG00000019739	1.27843	79	2.20997	118	1.67423	94	1.11962	60	2.76583	133	3.29675	169	3.05876	190	2.23439	124	0.0496349	-0.779375	down
Capra_hircus_newGene_6424	0.416987	17	4.93548	165	0.271413	10	19.1363	640	1.10618	34	0.859467	28	2.3988	94	0.952604	34	0.011482	2.29086	up
TGFBR1	17.3823	975	13.6194	657	16.2169	824	19.5595	947	8.09904	354	6.03813	282	10.1255	570	13.3352	674	0.00209864	0.91649	up
PSTPIP1	0.891654	75	0.779163	57	0.546574	42	6.16662	447	1.12135	74	0.477856	34	1.22795	104	0.660096	50	0.0481893	1.34306	up
SLC25A23	4.89529	257	5.10047	230	4.09019	195	5.1333	233	8.15066	332	11.411	497	9.00464	475	9.73083	460	0.00177839	-0.913765	down
Capra_hircus_newGene_4179	7.53912	1444	5.76431	689	8.0831	1160	15.0238	2661	5.1878	611	5.24653	675	6.40371	1131	7.06668	991	0.0158503	0.883793	up
Capra_hircus_newGene_16901	0.390004	45	1.88493	186	0.203121	22	0.402151	40	0.201483	18	0.214208	21	0.200574	24	0.335775	35	0.00973928	1.62496	up
DIO1	13.5605	363	9.28616	214	14.8954	361	46.7655	1079	36.0699	748	83.161	1845	46.3181	1243	32.9693	793	0.0132448	-1.14081	down
ITPR2	83.2577	25132	89.2682	23191	67.4166	18462	45.4434	11846	33.6287	7878	31.0891	7795	15.5007	4703	32.9583	8960	5.27e-05	1.40191	up
SUB1	273.208	3907	288.899	3556	329.498	4275	274.909	3395	250.773	2783	159.258	1892	146.227	2102	215.432	2775	0.0234065	0.669222	up
TEX264	8.78082	1252	8.81326	1081	7.6649	991	8.02688	988	13.4025	1482	14.2569	1688	18.255	2615	8.51348	1093	0.0300529	-0.632317	down
Capra_hircus_newGene_7364	3.76169	221	5.0083	234	2.95167	150	2.30231	108	2.29441	94	0.726725	64	1.11411	70	2.16813	83	0.00371152	1.18702	up
SLC2A4RG	2.51681	133	6.8154	308	2.68914	129	3.08228	140	5.82138	238	18.8479	822	6.49872	343	10.4187	493	0.00118993	-1.39094	down
VGLL4	10.8482	569	5.01926	227	8.00198	379	8.76643	397	5.81856	223	3.34088	149	7.09992	385	4.64484	248	0.0452018	0.692609	up
CUL5	14.6002	1274	12.1029	909	12.7845	1012	11.9581	901	8.1342	551	6.8831	499	10.4919	921	9.58117	753	0.0164877	0.635418	up
Capra_hircus_newGene_16499	0.718875	85	0.637268	63	1.16767	105	0.69486	56	1.24591	108	2.51356	163	1.69504	185	1.71888	163	0.0148322	-0.961228	down
ENSCHIG00000009222	1.33124	43	3.30837	92	1.58148	46	1.15547	32	4.29396	107	5.53888	147	3.05078	98	3.92092	113	0.015126	-1.11601	down
CYBA	19.1009	410	31.6633	585	20.9765	409	40.7313	755	40.6963	678	54.414	970	35.35	763	59.5144	1150	0.030109	-0.675877	down
BNIP3	243.719	5282	101.599	1896	200.832	3949	254.194	4758	464.934	7820	417.837	7522	439.153	9566	195.088	3808	0.0238279	-0.842426	down
LRIG3	1.66524	209	1.5795	171	2.45087	279	2.41513	262	3.56878	347	2.81895	294	3.39235	427	3.8929	440	0.0321852	-0.666784	down
ENSCHIG00000024760	13.3546	257	8.71494	144	44.088	767	10.0938	168	4.82153	72	2.91001	47	2.37929	46	8.18961	142	0.000106356	2.14507	up
ZBTB42	1.19872	57	1.08319	45	0.587531	26	1.12114	46	1.99067	74	2.23706	89	2.74218	131	1.88496	81	0.0143843	-1.06336	down
DESI1	17.8679	338	20.0314	326	16.6251	285	13.1197	214	11.0934	163	8.71857	137	13.7098	261	10.4672	178	0.030905	0.695988	up
EEF1AKMT1	7.20189	183	8.63523	189	9.49288	219	13.8973	305	16.1209	318	22.4837	474	17.5073	447	16.8399	385	0.0108611	-0.811684	down
LPGAT1	8.78304	740	4.6737	339	9.45309	723	11.2202	816	4.10201	269	3.78798	265	6.48024	549	5.7884	439	0.00915492	0.853727	up
Capra_hircus_newGene_11331	1.05615	299	0.718611	153	0.892598	219	0.905019	223	0.368665	96	0.279322	74	0.540428	167	0.512909	126	0.00681783	0.998957	up
ASGR1	27.9961	4859	36.6939	5480	27.5174	4332	43.313	6491	73.1015	9845	118.552	17088	76.2874	13306	101.193	15815	1.17e-05	-1.36514	down
ARAP2	0.843595	183	1.20885	233	0.767748	144	2.71374	509	0.692815	122	0.525618	99	0.654629	148	0.890174	179	0.0173426	1.03298	up
MICU3	24.0214	1410	24.2631	1231	22.8661	1217	22.1253	1123	20.7198	941	9.65766	470	14.7072	866	13.1261	695	0.00995565	0.75474	up
MACROD1	56.185	2096	62.8501	2015	53.9459	1824	51.147	1648	102.217	2958	156.905	4862	93.3255	3497	91.2593	3064	0.0018045	-0.911824	down
RUFY3	3.00006	440	3.19579	435	2.58818	380	3.26781	439	4.19161	492	5.9533	712	6.00335	920	4.09759	584	0.0212429	-0.625689	down
HDC	18.1342	1336	20.2618	1284	26.1641	1748	14.4372	918	10.2844	588	17.874	1093	8.90593	659	14.2501	945	0.0212473	0.702189	up
LRRC36	0.499294	42	0.163453	12	0.931333	70	0.615969	44	0.785426	51	1.76176	121	2.30492	192	0.901306	68	0.0203013	-1.27474	down
ETNPPL	0.072603	9	0.25131	27	0.382792	43	0.382785	41	0.51838	50	2.94518	300	1.29466	160	1.98641	219	2.09e-05	-2.52065	down
TCTEX1D1	4.59768	543	3.11259	316	9.96494	1067	2.2424	229	2.56278	235	0.282851	28	0.313283	38	1.9851	211	0.00174004	2.0189	up
SLC9A9	0.340665	66	0.434811	73	0.2644	47	0.437254	73	0.612445	92	0.621529	100	0.717881	140	1.07382	187	0.0215415	-0.945098	down
TNNT3	1.35216	40	3.19718	80	1.13461	30	2.05371	52	1.70394	39	2.85252	69	5.23468	153	7.52623	197	0.0391081	-1.06905	down
HSPA13	6.37211	507	4.7332	325	4.12159	298	12.7354	875	5.71403	353	3.23059	214	4.08024	327	3.37964	243	0.02847	0.845104	up
ABHD14B	7.10813	299	6.40149	232	8.07694	308	5.2754	192	8.285	271	16.3377	571	11.5023	486	13.1007	496	0.01166	-0.788219	down
MBNL1	77.465	6003	22.4978	1483	41.6302	2836	46.4138	3153	22.3409	1370	15.6567	995	28.6551	2265	20.3524	1436	0.00132128	1.18053	up
ENSCHIG00000012025	0.39755	170	0.376725	148	0.485662	188	0.432335	168	0.668011	224	0.471228	178	0.7673	343	1.07519	414	0.0344157	-0.722142	down
GRPEL1	107.491	2618	182.55	3827	125.689	2777	67.2844	1416	91.1709	1724	62.5064	1265	54.2639	1329	87.1162	1911	0.0204737	0.7754	up
RHOBTB1	3.30093	336	6.38007	554	5.91653	550	2.64364	233	10.2526	807	16.8626	1422	12.0001	1225	12.6156	1153	1.09e-05	-1.42654	down
ISLR	4.03962	194	11.2198	463	6.09085	265	4.09771	170	8.99066	335	11.8327	472	13.9811	674	17.5605	758	0.00724232	-0.966312	down
Capra_hircus_newGene_9038	14.2054	4341	12.8732	3386	13.7549	3813	12.8168	3382	8.38182	1988	6.05441	1537	7.43437	2283	7.88892	2171	0.000729782	0.928526	up
UBE2J1	29.2576	1043	22.9456	704	15.7338	509	22.7467	701	15.0145	416	14.0035	415	13.0645	468	15.1523	487	0.00882307	0.740875	up
EPS8L2	1.35742	310	1.40175	274	1.60738	333	1.23652	244	1.86135	330	2.26158	429	2.15261	494	2.63025	542	0.0379359	-0.587566	down
GAS2L1	46.7744	3587	61.0736	4031	45.0229	3132	38.2172	2531	35.8828	2136	29.8175	1899	27.8056	2143	23.8731	1649	0.00765276	0.770001	up
ENSCHIG00000010348	7.49097	233	5.7503	154	5.49085	155	5.28172	142	11.0226	266	14.0113	362	10.771	337	10.4087	292	0.00679725	-0.865024	down
ND5	3643.99	247101	4647.82	271243	2868.47	176464	4322.24	253100	2491.16	131094	1181.75	66561	2488.34	169590	2740.48	167364	0.0076628	0.876256	up
SMPD3	20.9406	1758	74.1455	5356	29.3448	2235	6.02905	437	10.3988	678	2.30172	161	1.50009	127	22.6249	1711	0.00927991	1.88541	up
HMGCLL1	0.356875	14	0.855475	29	0.114199	4	0.490227	17	1.41507	42	1.6017	51	2.70551	104	2.98334	103	0.000154674	-2.13497	down
ENSCHIG00000020309	0.200238	50	0.549088	89	0.48148	109	0.031613	7	0.250389	49	2.86747	590	3.54075	881	6.26003	1354	6.77e-06	-3.38443	down
JDP2	7.53678	674	4.74444	365	3.99216	324	5.14807	397	3.79339	263	4.01627	298	3.29497	296	3.36365	271	0.036492	0.645146	up
ENSCHIG00000010313	46.586	4468	24.85	2051	31.2932	2723	38.8098	3214	60.8484	4528	58.965	4697	66.0924	6370	52.7976	4560	0.0253908	-0.670197	down
CCDC183	0.995873	60	0.805807	40	1.74074	95	0.564141	30	1.59461	73	2.7219	131	1.8484	111	3.233	172	0.0210978	-1.07663	down
NRK	0.689484	209	2.31827	601	0.616061	169	0.689094	180	1.16796	275	2.75671	693	1.13114	343	4.39045	1192	0.0284874	-1.0611	down
ENSCHIG00000025544	9.43844	154	13.0285	183	16.0262	238	9.41262	133	22.202	282	34.0636	462	18.5011	304	24.1079	355	0.00454106	-0.968935	down
NME7	43.1473	3065	15.264	933	30.6767	1977	23.8125	1461	22.5215	1242	12.9807	766	14.5935	1042	20.2963	1299	0.026882	0.763724	up
Capra_hircus_newGene_4512	0.382615	95	0.430832	92	0.441055	99	0.808484	172	0.722999	139	1.69411	347	0.619942	154	1.28997	287	0.0214908	-0.980939	down
ARL4D	1.67051	38	1.53723	30	0.484502	10	0.103143	2	2.64554	47	1.46196	28	1.86643	43	7.5061	152	0.0135161	-1.73672	down
DUSP16	4.70432	339	7.34992	456	1.561	102	5.42101	337	2.45705	138	1.81481	109	2.1307	155	0.930034	61	0.00186534	1.42796	up
ZDHHC2	135.468	7577	240.19	11563	240.908	12225	139.131	6721	119.866	5203	106.623	4954	94.7673	5328	116.164	5852	0.00574259	0.860435	up
ENSCHIG00000021587	24.7155	459	20.2735	324	18.4338	311	17.6642	283	13.8558	200	12.7745	197	13.1222	245	14.9058	249	0.0294916	0.648391	up
RARRES2	44.7443	815	69.126	1084	62.1588	1027	68.8646	1083	75.3392	1065	130.59	1976	98.7232	1807	126.88	2081	0.0105557	-0.734237	down
UBXN10	0	0	0	0	0.724292	21	1.09522	30	2.19591	53	1.75312	46	4.39701	137	1.07478	30	0.0166164	-2.23352	down
SLC25A12	17.6617	1627	13.0346	1031	17.3295	1449	11.425	910	7.94165	543	3.59266	270	4.73994	438	5.4641	453	7.9e-07	1.55331	up
ADSSL1	4.21105	232	3.68592	175	4.06057	203	2.83995	135	5.84405	250	15.4493	706	12.0498	666	5.50136	273	0.000465085	-1.30777	down
MKNK2	11.4065	593	11.8342	530	10.4857	495	9.79269	440	15.1668	612	15.2928	660	21.9488	1146	15.2701	715	0.0381681	-0.554857	down
Capra_hircus_newGene_3721	0.575708	72	0.749074	78	0.317225	35	0.65784	64	2.12992	206	1.56409	152	2.02524	248	1.43388	159	0.000111377	-1.59191	down
GSR	27.3411	5308	6.38681	1068	4.29141	757	4.77598	792	5.57612	841	2.05885	333	3.71443	725	3.05961	534	0.00180289	1.64202	up
FAM13A	4.45451	1101	3.3143	704	12.8047	2870	9.71827	2071	24.7033	4734	37.8747	7772	26.5106	6603	10.5865	2353	0.000355805	-1.63606	down
SSBP3	10.5301	582	10.6075	509	10.4886	528	12.9117	617	18.9256	820	19.1606	891	19.7156	1097	15.6621	783	0.011778	-0.649405	down
PAM	56.4787	6399	63.3454	6235	66.6744	7004	51.9332	5099	33.2927	2962	37.8497	3576	41.098	4712	53.7513	5525	0.0329294	0.609969	up
CLK1	4.47418	834	6.96631	1117	8.44993	1428	3.61306	582	11.4792	1660	12.2939	1903	11.9275	2233	10.7708	1807	0.00321411	-0.908186	down
KLC3	0.228217	14	0.120001	6	0.164155	9	0.637276	32	1.48643	66	1.38296	66	10.344	589	0.249019	14	0.000111129	-3.37715	down
MIDN	10.825	2203	14.8144	2591	12.9291	2383	9.893	1697	5.36909	839	3.50991	590	6.37263	1305	6.2348	1137	2.06e-05	1.25046	up
ENTPD1	1.99892	116	4.61304	230	1.25388	66	2.61689	131	1.36131	62	1.00738	49	1.98369	116	1.14359	60	0.0344764	0.985795	up
Capra_hircus_newGene_597	0.225866	30	0.604734	68	0.37815	45	0.904563	102	0.198599	21	0.353608	39	0.065712	9	0.327204	39	0.037492	1.20725	up
SORD	4.41637	177	6.28069	216	2.68316	98	3.85329	133	13.6164	422	16.6931	553	5.51012	221	7.16873	258	0.00231232	-1.25636	down
NUP50	11.8545	2274	15.6728	2587	10.9547	1906	11.6455	1929	7.9783	1188	7.25321	1156	8.88612	1713	7.48355	1293	0.00627019	0.739973	up
RBM3	219.38	4132	67.2224	1085	112.616	1921	204.75	3327	96.1734	1406	73.0678	1144	130.562	2471	76.3201	1295	0.0400075	0.772014	up
Capra_hircus_newGene_7609	2.57621	336	2.81813	287	1.76443	197	2.83233	343	1.10036	101	1.13417	131	1.2016	151	1.38657	173	0.00113694	1.10873	up
SCN7A	0.894709	262	0.737749	186	0.918004	243	0.786703	199	1.56267	355	2.23932	544	0.759464	223	12.9863	3405	0.000247267	-2.28079	down
ENSCHIG00000008405	1.10982	55	2.2186	95	0.630441	29	0.714825	31	0.663901	26	0.168727	7	0.266126	14	0.189641	9	0.00202021	1.86984	up
EGFLAM	16.2479	1854	3.66749	361	8.23702	853	6.63685	654	27.175	2406	33.7337	3196	21.7841	2498	11.4396	1176	0.00180037	-1.3565	down
ANGPTL4	9.51295	440	26.8722	1070	37.2631	1564	78.6032	3140	67.0501	2407	140.25	5388	47.6804	2217	94.4564	3935	0.024871	-1.11244	down
PLBD1	10.0241	612	8.65885	455	13.7968	764	15.2575	804	14.7877	700	33.8976	1718	23.2757	1428	19.0192	1045	0.00852488	-0.841745	down
TRIB1	11.34	1981	15.9534	2398	7.53805	1195	32.3096	4872	5.82637	790	6.35586	922	9.07334	1593	9.63071	1515	0.00224983	1.21005	up
ABLIM2	0.834272	70	0.271454	24	2.03492	135	1.83456	142	1.67413	121	1.56609	92	6.19787	550	2.34189	172	0.0402311	-1.1804	down
PCSK4	0.154121	20	0.289331	32	0	0	0.105538	12	0.354375	36	1.17607	124	0.570949	74	0.379676	45	0.00363464	-2.09857	down
LRP3	3.52871	347	4.97337	446	2.65866	250	1.72455	132	6.27671	463	13.6907	1171	6.44519	652	6.79527	615	0.000751549	-1.30011	down
PGM2	21.2576	1602	13.9711	906	17.379	1188	42.0489	2737	13.0209	762	9.56681	599	14.2063	1076	10.916	741	0.00204467	1.07491	up
FAM117B	1.07307	218	0.861693	151	1.27866	235	1.02656	180	1.46514	231	2.31444	390	1.83668	374	1.95815	358	0.0179633	-0.74961	down
ENSCHIG00000019224	29.1607	841	31.4157	780	29.9762	784	26.5454	661	44.8025	1003	52.3532	1254	44.7061	1296	44.0749	1145	0.0198881	-0.590183	down
Capra_hircus_newGene_2217	7.51661	1376	8.77836	1383	4.24636	705	20.1143	3178	6.20844	882	1.14075	174	5.96788	1098	3.74497	618	0.00722465	1.32977	up
TCIM	47.5876	569	147.244	1515	76.2537	827	19.4911	202	137.051	1272	278.707	2768	131.345	1578	147.618	1590	0.00922799	-1.19939	down
IRS2	15.5705	2551	7.79913	1100	7.0363	1046	25.4041	3593	5.86364	746	8.5692	1166	11.1971	1844	7.11973	1051	0.0283943	0.863214	up
ENSCHIG00000020965	2.77998	115	5.72957	195	3.08071	116	2.41338	82	6.02794	191	6.88385	233	5.64454	233	5.46736	201	0.0499766	-0.731938	down
ATP10D	1.42317	227	2.65393	364	3.12524	451	1.14836	158	1.28193	159	1.22443	162	1.21568	195	1.53429	220	0.045065	0.741193	up
CDC123	75.201	2832	46.1602	1496	53.3863	1824	84.4798	2747	80.7272	2359	134.34	4201	141.524	5356	100.106	3395	0.0208993	-0.726615	down
ENSCHIG00000025848	4.48807	278	3.39003	181	3.42674	193	6.14131	328	3.67302	178	7.67314	394	24.9849	1553	9.2112	513	0.00535969	-1.27774	down
HSP90B1	167.188	15042	212.376	16439	143.446	11706	188.898	14671	131.993	9216	82.8774	6196	114.904	10391	123.509	10006	0.0152912	0.724948	up
TNIP2	2.66267	128	3.18057	132	2.32846	102	5.47513	228	4.99491	187	7.53425	301	7.31059	353	5.9118	256	0.0250378	-0.828945	down
LDLRAD3	4.59712	189	3.87397	137	2.52445	95	7.41984	264	13.9584	445	12.2239	418	17.1674	709	12.9638	480	1.74e-05	-1.52555	down
ENSCHIG00000008209	20.221	565	14.1306	340	14.1247	358	14.7015	355	35.0531	760	40.4456	939	17.8988	503	36.0065	906	0.00236897	-0.957672	down
TDP1	0.241758	22	0.633009	50	0.236623	20	0.419895	33	0.810597	58	0.927044	69	1.12986	95	0.756819	63	0.0162557	-1.1303	down
UAP1L1	4.95286	397	4.42588	305	5.40269	393	5.15695	357	10.255	637	12.8198	853	9.97767	803	8.55274	617	0.000373161	-0.981034	down
EZH1	11.2509	926	5.87772	416	12.9136	964	9.62828	684	15.4857	989	19.2391	1314	23.0822	1908	15.9848	1184	0.00803614	-0.804759	down
ENSCHIG00000011248	8.74171	398	11.2163	439	10.4443	431	9.40764	370	14.2434	503	17.5834	665	14.2645	652	15.8465	649	0.0360083	-0.559931	down
CYP2F1	6.46834	495	5.47076	360	2.09665	146	4.42641	292	6.26539	372	7.94381	504	22.5759	1733	17.7548	1222	0.000452306	-1.46569	down
Capra_hircus_newGene_13197	3.12287	123	2.10873	72	3.61408	129	2.73912	93	6.99747	213	8.49552	277	6.51595	257	6.42224	227	0.00075448	-1.20551	down
NADSYN1	2.13617	184	2.4085	179	2.30869	180	2.1854	163	2.82646	190	5.07603	362	4.8171	412	3.38068	262	0.022346	-0.743999	down
ZDHHC13	6.009	419	5.11576	307	6.25749	396	5.82335	351	7.12366	385	14.1107	816	13.6769	958	6.46894	407	0.0197996	-0.748197	down
Capra_hircus_newGene_11285	1.68893	38	1.23141	24	1.704	35	2.24438	44	5.80873	101	6.52021	121	5.50597	124	3.28047	66	0.000806627	-1.52215	down
EFHD1	3.15487	331	3.07358	278	2.74356	262	2.51126	228	6.18402	504	3.99363	348	3.46791	366	12.4011	1172	0.00365795	-1.09451	down
CALU	102.082	3647	120.862	3716	105.637	3423	112.793	3480	88.7263	2460	60.5013	1795	84.9261	3049	79.6175	2561	0.0400642	0.56866	up
SLC23A2	10.1738	2594	8.78207	1927	7.10431	1644	6.98296	1538	5.22798	1035	5.11027	1083	5.94409	1524	5.80116	1332	0.0141591	0.660676	up
Capra_hircus_newGene_690	1.43635	468	0.750249	235	1.02873	337	2.15114	646	1.58978	437	2.84914	809	3.47418	1125	2.55744	833	0.0131982	-0.848623	down
SLC38A3	0.238989	56	0.067474	14	0.04982	11	0.311762	63	0.355235	64	1.49569	287	1.28712	299	0.180007	38	0.00167648	-2.18783	down
ENSCHIG00000021602	6.92536	895	10.0909	1121	10.7172	1245	11.0052	1222	4.26017	428	3.68203	396	9.00207	1174	3.57161	406	0.0027915	0.997929	up
CARD11	1.3247	218	1.32919	188	1.20629	182	3.0669	443	0.910637	118	5.02437	697	5.42722	909	3.6595	548	0.0283159	-1.02175	down
ELOVL6	192.104	38158	291.971	49911	175.233	31577	125.119	21461	96.354	14853	91.2051	15048	102.595	20482	103.617	18536	0.00062644	1.06511	up
NOXO1	0.819131	33	0.93707	33	0.686463	25	0.738183	26	2.24144	70	3.28329	110	1.71178	69	1.1309	41	0.0065628	-1.31175	down
HMOX1	2647.47	183118	5.60333	342	52.3993	3319	295.338	18562	285.02	15231	43.7164	2513	170.078	11868	20.9066	1363	0.0205525	2.60379	up
NR4A3	6.35079	1383	5.21566	974	0.906841	179	3.94661	743	0.981624	166	0.416125	76	0.351086	78	0.232243	46	2.15e-08	3.0906	up
ALOX15	4.83908	359	3.74634	240	2.48696	168	2.2653	146	5.69645	328	3.35349	207	7.98758	596	34.5383	2308	0.000871153	-1.84451	down
PIP5K1B	8.58357	1074	7.73962	756	11.7431	1290	6.4947	697	6.88111	612	5.24001	488	4.75108	598	6.59114	667	0.0136685	0.704023	up
Capra_hircus_newGene_2047	6.46282	1219	3.47084	564	3.44206	589	3.70601	604	3.21424	471	2.34493	368	2.37498	450	2.55414	434	0.0108338	0.780553	up
Capra_hircus_newGene_6375	0.090887	3	0.243119	6	0.425552	10	1.90402	40	3.89988	74	4.67711	95	1.95311	48	3.89584	86	0.000768883	-2.30236	down
Capra_hircus_newGene_16142	3.2793	295	2.42063	188	2.97139	243	2.76132	215	4.748	331	6.28393	469	5.48475	496	4.61716	374	0.0069146	-0.800228	down
ENSCHIG00000010553	29.7575	626	35.2014	636	41.4109	788	34.1642	622	43.3253	705	92.2229	1602	54.5179	1147	49.0861	926	0.0225812	-0.680996	down
MESP2	0.434319	18	0.50305	18	0.99842	38	0.346499	13	1.28027	41	1.4113	49	1.43969	60	1.31748	49	0.0186488	-1.15032	down
Capra_hircus_newGene_386	5.89037	450	3.24832	214	4.83772	335	9.29226	612	2.72024	161	2.84697	181	2.85429	219	3.02401	208	0.00159582	1.11161	up
SEC22B	55.0931	1330	63.0729	1310	47.175	1033	44.0226	918	39.8215	746	37.5104	752	30.6419	744	44.4879	967	0.0465553	0.531776	up
RABL3	18.3005	485	25.1426	573	22.9429	551	17.3123	396	14.8979	306	12.6662	279	12.4284	331	15.3523	366	0.0191879	0.671015	up
ENSCHIG00000015075	5.94077	1034	9.38225	1406	4.74568	750	5.76219	867	5.04593	682	3.9297	569	3.31279	580	4.07677	640	0.0138619	0.722519	up
Capra_hircus_newGene_11178	2.61346	157	1.84774	96	3.91899	213	1.02898	54	0.722807	34	0.386418	20	1.20826	73	0.974385	53	0.00177662	1.59054	up
ELK1	13.7459	695	8.09464	353	8.6671	398	9.72562	425	6.79132	267	5.11167	215	8.07583	411	3.36325	154	0.0118434	0.861832	up
Capra_hircus_newGene_3177	0.820767	161	3.47237	575	1.39372	244	0.76648	126	0.26458	40	1.36863	215	0.279808	55	0.743476	129	0.0168803	1.3524	up
ENSCHIG00000020913	8.03661	1192	9.84018	1250	5.3196	716	5.38986	690	5.20264	591	3.88482	479	4.22242	611	3.08138	412	0.00313657	0.881105	up
RENBP	1.02828	98	0.276548	23	0.312448	27	1.30248	107	1.91234	142	1.81277	144	3.61529	346	1.16505	100	0.00845658	-1.44837	down
HACL1	3.93092	800	7.41871	1208	7.98302	1462	8.09659	1404	8.15749	1307	21.4925	3608	6.74693	1399	12.8774	2335	0.0314708	-0.800173	down
ENSCHIG00000016234	4.2508	428	5.82517	505	7.27402	664	5.41177	470	8.96311	700	11.4738	959	12.2998	1243	14.3124	1296	0.000513702	-0.960952	down
THRSP	5.51234	93	18.6118	271	6.79668	105	11.37	166	66.5986	872	434.154	6084	87.8566	1490	69.8691	1062	1.45e-10	-3.89348	down
PDE4B	0.628818	143	0.770022	151	0.539551	112	11.6111	2275	1.32863	234	0.638522	121	0.700316	160	0.923524	189	0.00988433	2.00047	up
CDHR5	0.360271	50	0.223248	27	0.086714	11	0.027313	4	0.439992	47	0.614833	71	0.499325	69	0.512026	64	0.0130159	-1.45621	down
SLC25A25	29.9419	4131	8.06294	957	6.88801	866	11.9644	1427	5.22935	561	6.33355	727	4.12824	576	2.61237	327	0.000110529	1.70793	up
TUBA4A	1.15151	59	3.68109	161	8.35176	382	1.06899	48	0.363167	15	0.007864	2	0.170253	10	0.220537	11	3.96e-08	4.09904	up
CCNI	40.8236	1790	36.2047	1366	41.074	1634	39.2557	1486	51.4954	1752	62.1444	2263	63.7504	2809	62.8	2479	0.0470749	-0.525979	down
N4BP2L1	18.3965	469	10.7571	239	29.5799	667	27.9621	598	40.2958	783	48.9248	966	55.0483	1330	38.3259	835	0.00393474	-0.934234	down
STX12	26.1318	981	17.3611	561	26.0261	887	42.3124	1372	60.4759	1762	91.4551	2852	113.928	4299	52.0907	1761	5.62e-05	-1.41635	down
DLG4	1.20369	93	1.45847	97	1.10301	78	1.16074	79	2.01014	121	3.77238	242	3.80111	296	3.19883	224	0.000535739	-1.28616	down
ENSCHIG00000017757	32.8885	441	10.9449	127	34.9692	426	25.8762	300	14.15	148	5.91121	66	13.1398	178	10.9669	133	0.00182957	1.32686	up
TGFBR2	49.5961	3053	33.5023	1775	34.502	1927	55.9081	2972	22.2925	1065	29.1755	1492	28.7159	1777	34.9822	1940	0.0215216	0.680645	up
WNT11	7.14311	1349	9.6531	1569	9.76073	1672	3.00022	490	5.17622	759	4.59379	721	4.52039	858	3.64057	620	0.0210984	0.788375	up
ENSCHIG00000025067	11.751	591	28.2151	1221	7.24163	331	12.6555	550	6.63202	259	12.1014	506	7.86453	398	10.2853	466	0.0393689	0.764371	up
ENSCHIG00000010386	38.8022	451	30.0626	301	27.1627	287	14.4119	145	16.1561	146	10.6389	103	9.32368	109	5.80939	61	0.00055506	1.45902	up
ENSCHIG00000000053	7.46246	1713	5.4083	1069	7.58242	1546	6.52105	1293	11.3309	1995	13.2789	2517	11.6856	2674	8.45572	1732	0.0240224	-0.64653	down
Capra_hircus_newGene_4266	1.62577	122	8.34563	538	7.46849	508	0.5468	36	0.694724	41	0.147695	10	0.020815	2	0.651911	44	3.25e-05	3.58989	up
CDH19	0.891092	214	0.581537	120	0.527335	115	0.496057	104	1.34688	251	1.60904	320	0.680249	164	1.08134	233	0.0300076	-0.83832	down
Capra_hircus_newGene_3934	0.456399	29	0.227279	12	0.09272	13	0.45532	40	0.557479	56	0.674895	70	0.496827	62	0.165157	23	0.0389244	-1.15113	down
PIP4K2A	49.9681	7197	25.1177	3114	22.4633	2936	29.261	3640	27.4419	3068	14.4436	1728	19.4326	2814	20.1126	2610	0.0342275	0.714668	up
TMEM19	19.534	749	16.6571	550	20.1047	699	14.5945	483	14.0407	418	7.39825	236	11.429	441	10.2783	355	0.00809263	0.790464	up
CLMN	0.176577	22	0.467905	49	0.338944	36	0.130856	14	0.571213	50	1.12041	111	0.492884	60	0.486228	50	0.0285078	-1.14963	down
ANTXR2	8.37697	765	8.9257	701	7.26585	602	14.0421	1107	12.3299	873	13.1783	999	16.8525	1546	19.0068	1562	0.0480289	-0.579818	down
LSM11	0.790404	180	0.977798	192	1.36158	281	1.64772	324	1.94348	344	2.55534	483	3.62862	830	2.28986	470	0.00187384	-1.03554	down
TMEM266	6.71704	1289	3.19913	529	10.7079	1862	3.27191	542	3.75935	560	3.13076	499	2.07944	401	4.5289	783	0.0213717	0.90871	up
FITM2	80.4458	12879	90.7974	12510	78.1231	11346	72.3848	10007	58.0974	7218	56.3252	7490	39.6987	6388	49.8128	7182	0.0119236	0.729152	up
Capra_hircus_newGene_8851	5.00336	1135	4.99934	976	4.71448	970	4.69274	920	3.78821	667	2.0652	390	3.10403	708	3.20489	655	0.00675638	0.749111	up
ENSCHIG00000016845	3.65596	63	3.89632	57	4.2004	65	74.243	1089	5.84074	77	0.480713	7	5.7192	98	3.69454	57	0.0049481	2.53653	up
LMCD1	8.6779	1350	10.0095	1340	11.3833	1607	4.02295	541	5.22006	631	5.85472	757	3.37428	528	6.72029	942	0.024239	0.761657	up
CARD19	9.16108	407	16.7892	643	13.2983	546	11.2821	447	7.6518	263	7.50119	282	6.81829	304	9.32703	386	0.0104734	0.764683	up
CCNL1	18.8734	1114	14.183	720	11.9411	639	102.197	5206	11.4089	523	17.7867	872	18.3909	1091	12.7932	680	0.0121529	1.3815	up
Capra_hircus_newGene_11011	0.518472	72	1.30004	162	1.20696	146	1.07831	135	1.62023	178	2.25346	272	2.57865	325	1.48754	185	0.0291395	-0.835893	down
SLC46A3	2.52139	236	0.923043	83	3.66878	312	3.0528	246	5.28672	386	7.38243	571	10.3109	960	5.10541	428	0.000566089	-1.3481	down
ENSCHIG00000001173	0.707987	76	0.511392	47	0.868141	84	0.373327	35	0.987204	82	1.74242	154	2.29255	245	0.883303	85	0.0119051	-1.16514	down
TMEM44	1.61561	81	4.37298	188	3.00434	136	3.04376	131	4.43106	172	7.9123	328	5.73208	288	5.24725	236	0.0200484	-0.881937	down
CASP9	2.70768	177	2.22725	125	2.33948	138	3.03378	171	2.98081	151	5.87781	318	4.9141	322	3.923	230	0.0467392	-0.69181	down
ASL	29.6194	1569	11.7732	537	22.8369	1098	22.7924	1043	46.9383	1929	41.3787	1820	67.3173	3583	35.6252	1699	0.0017984	-1.04635	down
ALB	61.0797	11671	5.34783	880	24.5152	4250	80.7391	13322	21.6076	3204	11.5214	1829	24.0233	4614	11.298	1945	0.0130607	1.41795	up
Capra_hircus_newGene_2045	0.65296	34	1.68543	76	0.73698	35	0.771433	28	0.777344	31	0.287381	12	0.218058	13	0.24443	10	0.0205752	1.34916	up
HMGCS1	43.1112	2526	75.7237	3818	61.3799	3262	33.9344	1717	32.1258	1461	26.8427	1307	23.3635	1376	39.2481	2072	0.00533066	0.887393	up
ENSCHIG00000003540	0.183957	7	0.237399	8	1.36273	47	0	0	0	0	5.066	158	3.23409	122	15.9595	537	0.00327399	-3.6068	down
ENSCHIG00000022657	0.377172	27	0.46097	29	0.635933	42	0.530354	33	1.07706	60	0.600637	36	2.54507	183	1.32856	86	0.00707908	-1.36355	down
TNFAIP6	0.906247	195	1.45328	263	0.893533	175	6.42862	1187	1.16107	194	1.23167	220	1.34525	286	1.05037	199	0.0367554	1.10714	up
ENSCHIG00000016601	139.48	8051	435.412	21629	98.6898	5168	49.223	2454	62.8198	2814	61.4792	2948	36.2922	2106	60.0044	3120	0.000474089	1.75867	up
CCDC155	0.534825	31	0.442356	22	0.41314	22	0.279702	14	0.607861	27	1.27883	61	1.34997	77	0.932513	48	0.0126987	-1.20468	down
RTN4IP1	6.07216	496	12.3197	866	7.98544	592	6.03895	426	6.51386	413	2.80564	191	3.41642	281	7.32026	539	0.0366162	0.758119	up
LPCAT3	25.5135	2213	31.5459	2355	23.4928	1849	26.2713	1968	15.3265	1032	12.2993	886	16.802	1465	14.2137	1111	0.00048471	0.940956	up
MPP7	0.260724	21	0.344851	24	0.256118	19	0.455803	31	0.311962	19	0.670389	44	0.545944	43	1.56913	111	0.0436929	-1.10647	down
ENSCHIG00000005169	11.5867	183	9.93591	135	12.7109	182	10.6061	145	21.8681	268	22.9773	301	16.5666	263	18.9279	269	0.0195468	-0.761761	down
PLXNA2	4.55438	1908	4.28505	1545	3.59423	1366	3.79104	1331	3.60847	1173	2.6416	919	2.83455	1132	2.31566	860	0.0317206	0.592857	up
SERPINB9	19.5574	971	8.35766	358	9.17667	414	10.3114	442	4.58068	177	10.5745	436	6.37087	318	7.93078	355	0.030026	0.775398	up
IDI1	8.79366	2052	32.3163	6490	17.834	3776	10.2214	2060	5.42649	983	8.5368	1655	4.46669	1048	6.74872	1419	0.000104152	1.51994	up
Capra_hircus_newGene_12108	0.772739	250	0.291117	81	0.623114	183	0.486647	136	0.27468	69	0.133888	36	0.447456	124	0.43503	127	0.046223	0.920922	up
ENSCHIG00000025730	22.0862	355	70.748	978	17.3121	253	26.0059	361	20.6239	257	16.1661	216	9.1291	148	16.7492	243	0.0062733	1.16844	up
CABLES1	8.39146	600	14.679	902	17.2096	1115	1.83061	113	2.7453	153	3.37085	200	2.97254	214	6.13281	395	0.00191296	1.5454	up
STXBP4	5.40758	447	4.28149	305	6.49759	488	4.71373	337	2.53349	163	2.29037	158	3.58902	299	4.43154	330	0.0136783	0.791057	up
KDELR1	69.318	1654	60.4309	1243	62.9414	1364	62.8895	1297	95.4521	1775	107.826	2138	115.478	2767	89.8848	1930	0.0256294	-0.596043	down
ATP2A1	0.183953	22	0.367204	37	0.235342	25	0.312288	32	0.249278	23	0.374902	37	1.50928	174	1.44854	149	0.00671629	-1.57196	down
ENSCHIG00000018541	84.3883	2143	121.005	2520	87.5436	1937	60.2513	1447	55.6587	1106	52.1268	1094	46.0204	1191	60.2295	1427	0.00663963	0.760953	up
Capra_hircus_newGene_4605	0.468531	51	1.20341	111	0.416339	41	0.975406	91	0.445797	37	0.604642	54	0.241495	26	0.297833	29	0.0487941	1.01426	up
ENSCHIG00000007316	28.9213	3711	24.4396	2699	22.5511	2625	28.6077	3170	18.6159	1854	17.7306	1890	19.855	2560	18.9508	2190	0.0386434	0.556849	up
PALM2-AKAP2	24.6253	2647	16.8307	1557	18.2139	1776	13.3752	1242	13.5659	1132	15.8781	1418	9.04821	978	11.9081	1153	0.0437546	0.609883	up
AHCYL2	26.9072	1582	6.9538	352	9.34438	499	7.4823	380	9.97443	455	8.27094	404	5.30351	314	6.26768	332	0.0464672	0.841167	up
DENND2D	0.24687	40	0.101312	15	0.465622	67	1.65058	205	1.48234	180	1.93787	260	5.50554	902	0.680535	99	0.00508108	-1.96597	down
MDM2	50.9897	2811	20.61	978	29.119	1456	25.4099	1210	23.9812	1026	19.1158	876	21.1263	1171	18.8606	937	0.0316295	0.682915	up
PLAU	5.42999	493	9.37247	735	6.43233	532	7.41944	582	5.63801	399	3.74135	283	4.56312	418	5.15936	423	0.0247622	0.654257	up
ENSCHIG00000022354	0	0	1.49724	50	2.46137	86	2.07984	69	0	0	0	0	0.94071	37	0.206714	8	0.042779	2.43622	up
EDEM3	5.54215	561	5.60268	489	5.94423	546	4.71092	412	3.54166	279	2.55549	215	3.8159	389	4.92211	449	0.0313357	0.637054	up
NRSN2	0.384249	41	0.237645	22	0.254452	25	0.530044	49	0.473158	39	0.846512	74	0.794094	84	0.925414	88	0.0353538	-0.993086	down
RPH3AL	1.4288	162	1.73226	169	0.881907	91	1.2631	124	3.02504	265	3.21377	302	2.35574	268	2.48195	250	0.00480226	-0.982544	down
HIST1H2BD	96.8796	1375	252.125	3079	145.355	1871	84.4764	1035	69.2692	763	70.7795	835	41.0194	585	50.2125	642	0.000107649	1.37978	up
ENSCHIG00000026925	6.89134	271	8.7783	295	17.2696	482	28.3606	690	62.7341	1225	83.2581	1739	77.7538	2020	44.3531	1084	1.09e-06	-1.73982	down
PER2	3.03651	429	1.96612	240	5.38766	690	5.54794	679	5.07362	556	8.35901	979	9.92556	1408	6.47035	822	0.0226593	-0.804519	down
PRRX1	13.2585	345	6.88781	158	7.33263	170	5.44103	124	3.83409	79	3.02333	65	4.39478	114	6.30918	150	0.0162816	0.988988	up
ENSCHIG00000026532	0.292902	16	0.62637	30	2.07546	101	0	0	3.28367	138	42.927	1909	4.69713	253	20.7873	1002	7.2e-06	-4.47277	down
EPHX2	111.407	7929	177.169	10847	224.592	14495	109.033	6705	75.0585	4146	124.221	7344	60.6737	4337	126.592	8112	0.0290663	0.76649	up
AK1	3.03202	383	3.70068	402	3.67246	421	2.90092	316	7.04258	690	6.4046	671	7.05515	895	4.49784	511	0.00312284	-0.836056	down
DISC1	0.216803	43	0.762617	71	0.52402	58	0.20759	26	1.13218	105	0.868889	84	0.924491	115	0.946705	104	0.021893	-1.01778	down
LMTK3	0.568765	96	0.710003	103	0.593499	90	0.155073	23	0.260046	34	0.187158	26	0.151312	26	0.158081	24	0.00449998	1.48302	up
ZKSCAN4	0.692757	47	0.734506	43	0.641765	40	0.269824	16	1.05702	56	1.11612	63	1.61699	109	1.01855	62	0.0423779	-0.947141	down
P2RY1	1.97458	83	2.38522	86	0.825767	32	0.766449	28	0.434045	15	0.472192	17	1.01367	43	0.96824	37	0.0378074	1.09108	up
ATP23	2.64527	496	2.04244	330	1.75037	298	1.6303	264	3.30282	481	6.39454	995	2.63639	497	3.39435	573	0.00767352	-0.885786	down
PTN	11.324	216	16.3429	268	9.27243	161	7.42988	123	8.26554	122	13.9605	221	23.9526	457	59.9842	1024	0.0173983	-1.15345	down
Capra_hircus_newGene_15423	3.42853	1451	4.81204	1699	5.8969	2356	2.20023	813	2.47088	778	1.49939	547	1.23978	556	2.46994	990	0.000910283	1.14494	up
IFNAR1	16.9074	1060	23.8645	1288	16.5812	943	11.3019	612	8.69295	423	8.57451	447	8.00168	505	13.2368	748	0.00206846	0.908846	up
LPL	2369.17	126781	2290.43	105485	1716.01	83309	1110.13	51303	581.146	24135	551.873	24531	305.298	16422	642.005	30943	4.32e-08	1.91769	up
Capra_hircus_newGene_1740	7.61171	357	4.23979	218	8.16616	414	3.5084	182	16.0301	585	13.5713	673	8.53719	512	10.5219	566	0.00217715	-1.00282	down
VARS2	2.92341	349	3.00639	309	2.62142	284	3.23508	333	3.46827	321	6.23257	617	5.40235	647	5.17962	556	0.01646	-0.696719	down
KCTD2	8.00409	1573	6.98816	1199	7.52718	1364	9.27308	1589	14.8719	2289	18.3099	3014	16.1398	3219	15.0564	2699	0.000650056	-0.936219	down
ENSCHIG00000007406	7.98314	507	5.90576	323	7.80077	450	5.40584	297	10.5511	521	8.64568	456	14.2934	913	12.8987	738	0.0172821	-0.688934	down
TRPM2	0.359814	61	0.077669	12	0.407913	63	0.129423	19	1.11034	144	1.43431	200	0.130634	23	0.171095	26	0.0478709	-1.45358	down
GPAM	75.4352	7285	253.638	20778	105.081	9380	17.4696	1498	27.8993	2122	45.8257	3686	18.7452	1871	103.693	8918	0.0331536	1.26957	up
SNTB1	14.4618	558	23.523	781	13.5113	473	11.0922	370	7.69452	231	8.57603	275	5.68061	221	7.93165	276	0.000377756	1.1316	up
HIST1H1E	11.1554	275	3.37817	72	3.46272	78	8.39512	179	2.29437	44	0.643031	14	0.781884	20	0.646665	15	8.19e-06	2.63411	up
USP8	44.6799	5529	52.1348	5553	37.071	4162	24.2007	2587	29.3429	2818	24.2058	2488	24.4631	3043	28.6778	3196	0.0353232	0.638224	up
TMEM79	2.32707	103	3.54164	135	4.23633	171	1.21895	47	0.893459	31	0.351252	13	0.687767	31	1.67378	67	0.00163829	1.72216	up
WTIP	9.9075	475	14.905	615	7.88623	343	5.33784	221	5.98965	223	5.57149	222	5.32657	257	6.05525	262	0.0182703	0.794902	up
Capra_hircus_newGene_4386	6.30031	289	4.9945	274	6.0434	260	4.35018	178	4.53266	139	4.55818	154	4.398	182	4.55376	178	0.0486601	0.642537	up
MRPS6	34.2305	782	35.0269	689	32.5096	674	24.3861	481	49.4971	877	79.279	1504	35.4299	813	58.7907	1209	0.0127347	-0.745581	down
ENSCHIG00000006615	0.708741	56	2.09978	141	1.35397	96	4.30172	289	0.949519	58	0.40321	27	1.23422	97	1.11659	79	0.0197019	1.26239	up
Capra_hircus_newGene_11139	25.4839	781	28.4663	750	32.7915	911	38.9599	1030	58.6502	1394	67.9199	1727	55.7036	1714	39.7685	1097	0.00914251	-0.744038	down
PTPN1	10.2056	596	9.33007	469	6.15792	326	18.4147	928	7.17748	325	5.89524	286	5.92675	348	5.87935	309	0.00837698	0.904835	up
Capra_hircus_newGene_6328	0	0	0.387085	13	1.1221	30	0.602239	20	1.2976	33	1.25584	40	3.46401	113	1.08143	37	0.0173814	-1.68222	down
UHMK1	17.8452	838	10.2813	416	15.8557	675	12.9225	524	9.12468	333	5.37449	210	11.0087	520	9.91185	419	0.0143487	0.769965	up
AOX1	103.527	15498	7.25097	935	22.3333	3034	46.2622	5981	131.199	15242	57.5548	7157	245.624	36956	40.1707	5416	0.0427894	-1.30856	down
SCOC	17.8762	1072	29.8367	1539	25.6257	1393	17.22	891	17.6101	819	11.1198	554	11.6407	701	18.6545	1007	0.021884	0.688442	up
DDX39A	5.86824	287	9.58578	429	4.41835	197	10.6813	450	5.37442	215	3.88979	163	5.68017	280	3.08989	142	0.0276715	0.812854	up
MAZ	10.042	552	14.5812	688	8.41346	421	10.121	480	15.3836	655	29.2541	1337	24.5634	1354	16.4744	814	0.00226838	-0.912851	down
SLC2A6	0.420435	24	0.763295	38	0.754786	39	3.70805	182	0.405533	18	0.33703	16	0.621106	36	0.627793	33	0.0145504	1.57498	up
PFKL	42.4732	4049	25.1325	2065	49.3684	4275	55.548	4573	67.5175	4994	67.2932	5328	83.188	7981	68.9862	5930	0.0405747	-0.644895	down
NRXN2	0.077013	21	0.142107	32	0.086292	22	0.105895	25	0.224599	35	0.234223	32	0.395934	52	0.746076	84	0.0467599	-0.954487	down
PLEKHG1	2.09281	347	1.27619	182	1.27445	192	10.9263	1562	0.832798	114	1.58334	218	1.34185	224	1.7111	255	0.00586172	1.59553	up
TES	6.322	737	9.6245	965	4.48002	474	3.29097	332	2.94815	267	4.03512	391	2.60061	305	4.52292	475	0.017267	0.818777	up
ENSCHIG00000002918	0.667399	41	0.673284	34	0.933283	50	2.4893	126	0.471232	22	0	0	0.64276	39	0.32713	18	0.0162365	1.77198	up
ASAP1	7.0149	1679	8.25447	1722	5.40946	1215	3.96614	823	3.07977	583	2.97508	656	3.8615	930	3.20914	767	0.00112202	0.922972	up
HOOK2	6.16235	494	17.7173	1222	16.2112	1180	5.93994	413	19.94	1240	52.6881	3507	27.1941	2190	39.6586	2862	0.000188642	-1.52256	down
ENSCHIG00000003347	18.7505	556	18.0102	459	13.853	373	12.6485	324	11.715	270	8.30118	205	8.23059	245	9.18228	245	0.00695873	0.827543	up
ENSCHIG00000022816	6.79947	513	22.579	1400	15.1193	1045	3.00216	190	2.11241	118	3.29385	193	0.129528	12	1.20635	93	2.49e-05	2.86046	up
TIMM22	18.4403	402	23.38	439	14.5576	288	12.4008	234	12.2659	208	10.9462	199	9.88893	217	12.2867	242	0.0353803	0.667496	up
EFCAB11	10.2534	188	12.1397	192	13.1614	219	14.1486	224	20.0351	285	20.5528	313	21.3714	394	18.749	310	0.0420114	-0.619476	down
SYNE3	1.00195	110	0.402554	38	1.15395	115	1.92528	183	1.69704	145	5.23388	477	1.43257	158	2.37186	235	0.0216223	-1.16723	down
MPEG1	0.211194	17	2.5858	179	1.19018	87	3.64837	253	0.528864	33	0.56597	38	0.772131	63	0.885123	64	0.0133957	1.54533	up
ENSCHIG00000009659	108.978	1522	108.628	1306	77.1341	978	119.623	1443	74.0071	802	55.0932	640	73.2697	1029	79.0733	995	0.018064	0.636976	up
KCNH3	0.2757	34	0.575453	60	0.311605	35	0.807469	85	0.101443	10	0.069196	7	0.460983	57	0.089185	10	0.0162923	1.50612	up
ENSCHIG00000000162	134.148	27585	150.583	26649	190.433	35525	130.861	23237	106.883	17056	81.5874	13935	66.7571	13793	104.559	19364	0.00668406	0.827505	up
LDLR	2.52408	222	8.80016	667	1.33816	108	6.14793	467	1.54303	106	1.87227	138	2.14623	190	3.07296	244	0.0122203	1.19095	up
STARD13	1.85655	611	2.96834	831	2.79809	826	1.93833	547	3.6585	931	5.12125	1386	3.97827	1308	3.07604	906	0.0216813	-0.657007	down
ENSCHIG00000006431	0.302889	53	1.10965	167	1.44189	228	0.450838	68	1.52344	206	2.26952	329	2.09479	367	1.59896	251	0.0149401	-1.10226	down
ACO2	956.224	83430	973.021	73063	1234.91	97747	867.519	65362	736.114	49842	671.702	48678	478.087	41924	711.348	55896	0.0168564	0.709973	up
ZDHHC14	6.26948	343	6.46005	304	2.63066	131	1.54266	73	1.13838	49	2.65334	121	1.47528	81	2.53991	125	0.0146669	1.18604	up
PPIF	19.9809	3596	42.3324	6569	27.3929	4478	13.6088	2119	14.1568	1979	8.2976	1243	5.95847	1072	12.7943	2077	0.000289608	1.38644	up
CASTOR1	11.9365	441	12.7371	405	10.3969	348	8.81709	281	15.1214	433	17.6063	540	18.1407	673	16.9073	562	0.0457651	-0.548019	down
TRMT10B	12.0573	427	8.54938	261	11.6653	375	12.9283	396	8.2023	226	5.99322	177	8.48981	303	8.8342	282	0.0494075	0.602867	up
HIPK2	18.4676	2424	8.40732	949	11.1265	1323	16.8757	1909	6.58852	671	4.74589	516	10.4977	1382	7.16889	848	0.00226765	1.01217	up
ENSCHIG00000006587	14.0894	1878	8.42181	967	8.2654	999	10.3442	1191	17.2942	1790	22.1943	2456	23.7674	3185	15.4853	1862	0.00432816	-0.854076	down
Capra_hircus_newGene_552	1.50477	77	3.36684	129	0.965916	44	1.74947	76	0.563984	25	1.1238	49	0.803281	38	1.02218	47	0.0234031	1.07259	up
ENSCHIG00000000289	20.6525	383	16.8482	269	19.282	325	13.4234	215	13.9473	201	8.63852	134	9.8154	183	11.125	186	0.021867	0.762633	up
ENSCHIG00000012720	6.082	282	3.43388	137	2.90997	123	7.39334	296	13.4059	482	12.754	490	15.2547	710	6.84641	286	0.00155349	-1.20032	down
HJURP	0.555064	142	4.44022	975	0.832969	193	0.136976	31	0.330587	66	1.15433	245	0.207078	54	0.401721	93	0.0394321	1.54124	up
Capra_hircus_newGene_7708	0.192502	38	0	0	0.182219	20	0.173427	29	0.431265	65	0.089903	15	2.74301	334	0.133172	18	0.0224526	-2.15966	down
CEMIP2	2.14508	729	3.84534	1125	1.80729	558	13.6676	4010	1.87486	495	2.24182	633	1.94112	663	2.11927	649	0.00322333	1.47905	up
Capra_hircus_newGene_7801	6.21004	541	7.30142	548	6.76549	535	5.62856	424	3.55275	241	3.65539	265	3.88802	341	4.38302	344	0.00312106	0.820571	up
SMOC2	1.53272	174	1.85357	182	0.639869	68	1.24807	122	1.78728	160	3.52983	333	3.25475	376	3.30361	341	0.00430478	-1.09586	down
TNIK	12.8959	2020	10.3087	1348	13.3918	1922	14.492	1964	8.53678	1049	4.99402	654	9.72738	1491	6.21774	890	0.00342579	0.872807	up
LRG1	0.146999	6	0.516922	18	1.03018	37	7.02812	241	0.915613	29	0.238272	8	1.21418	49	0.390085	14	0.0494982	1.72564	up
NFKBIB	12.8752	695	10.3251	480	9.41343	461	29.0415	1349	8.35187	350	10.1298	454	10.2395	555	7.29337	355	0.0175834	0.85941	up
SPRED1	7.46502	362	5.94358	249	5.71906	252	12.2629	514	4.05586	153	4.07045	164	5.54902	271	6.50634	285	0.0364463	0.72686	up
GRAMD1B	8.76687	1109	4.52549	494	7.11277	817	2.31342	253	3.67741	362	1.09192	115	2.97443	379	2.70447	309	0.00523896	1.19536	up
ENSCHIG00000014940	17.524	91	17.807	79	13.2704	62	13.5132	60	7.45915	30	7.60641	33	9.85893	51	11.2372	53	0.04558	0.849213	up
RABEPK	7.02285	295	4.89047	177	7.13563	272	6.78566	246	10.951	357	10.9405	381	12.2371	516	8.87274	335	0.0316556	-0.650288	down
Capra_hircus_newGene_14150	4.47956	662	1.78491	227	2.89481	388	5.33429	680	1.86256	214	1.48203	182	2.8921	429	2.79454	372	0.0365786	0.778209	up
APPBP2	13.8464	2286	20.1025	2856	15.3229	2295	11.5226	1643	8.47622	1086	11.1968	1535	9.67506	1605	12.7072	1889	0.0325951	0.6095	up
KLHL21	9.09908	608	3.96692	229	5.23214	318	7.85942	454	11.7745	611	9.93539	552	13.4327	902	9.67192	582	0.0309976	-0.689174	down
TTC9	0.860776	22	1.40415	31	0.542155	13	0.331339	8	1.86856	37	3.13657	66	6.13292	155	0.80106	19	0.00373533	-1.81143	down
Capra_hircus_newGene_7895	4.80686	413	0.990935	75	4.2207	321	2.23598	162	2.38877	158	0.823626	60	1.08182	93	0.861135	66	0.0113458	1.31072	up
ACSBG1	18.3419	4386	30.96	6373	29.1425	6326	18.0302	3711	16.1659	2997	14.5579	2674	10.4359	2467	18.7874	4049	0.0127541	0.789081	up
RHBDD2	18.7719	3420	1.49649	235	5.47386	905	13.4929	2123	5.09826	721	3.47099	526	7.30912	1339	4.11769	676	0.043225	1.06826	up
SREBF2	18.0303	4061	18.7173	3628	15.0097	3067	16.1507	3142	11.176	1954	9.96592	1865	11.2582	2549	13.9911	2838	0.020841	0.629329	up
NCF4	0.971597	122	0.217996	24	0.286959	33	11.1271	1202	1.28126	125	0.327516	35	1.46206	184	0.414828	47	0.0348114	1.9388	up
ENSCHIG00000020077	40.1772	1504	36.0684	1162	40.9903	1392	27.0175	874	18.5225	538	14.2554	444	18.8286	709	29.6862	1001	0.00198234	0.91177	up
Capra_hircus_newGene_3092	2.10525	83	1.77385	60	2.37736	85	2.8977	98	8.99425	273	9.57933	311	9.37845	368	4.05432	143	1.75e-05	-1.71925	down
ERG	21.2489	1157	13.6557	640	11.0667	547	19.819	932	11.7482	497	11.404	516	7.48913	410	12.1832	597	0.0224671	0.698496	up
ENSCHIG00000026753	6.64029	396	8.31921	427	4.14469	224	7.62578	393	6.21767	288	20.0961	994	17.6551	1057	9.43922	507	0.0130874	-0.914636	down
PUDP	3.97673	479	1.99574	207	3.38498	370	2.50702	261	2.2272	208	0.968799	97	1.78094	216	1.99666	217	0.0212244	0.848631	up
ENSCHIG00000013979	3.55478	98	3.08356	73	2.19962	55	3.65784	87	3.71347	80	9.54207	218	9.45318	262	5.43685	135	0.0112625	-1.08522	down
Capra_hircus_newGene_16325	8.01023	2195	3.56113	833	2.90912	714	1.50718	366	2.58498	570	1.54572	359	1.40397	378	0.996714	246	0.00283446	1.33115	up
ENSCHIG00000009453	11.3715	136	27.3377	282	25.1773	274	12.0695	125	12.3444	115	8.07442	81	10.7444	130	7.53383	82	0.0133301	1.03073	up
FILIP1L	5.69789	929	6.94074	973	7.23182	1069	5.61996	791	3.36924	426	4.93926	669	3.94449	646	3.89123	571	0.00483457	0.737852	up
PROZ	0.245245	12	0.087863	4	0.718022	32	0.722615	31	0.388355	15	1.95627	80	2.17236	107	0.714358	32	0.0319055	-1.44533	down
Capra_hircus_newGene_12541	3.21472	315	3.88123	325	6.16091	543	1.83146	158	1.75274	139	0.877243	79	1.26971	124	2.64772	228	0.00281007	1.26032	up
CD9	18.7743	2432	16.9639	1895	16.43	1928	38.4002	4289	32.2071	3242	48.7204	5246	54.2339	7069	29.1488	3405	0.0282846	-0.773949	down
FADD	40.3139	946	34.402	695	26.8793	573	23.7185	481	13.3337	243	16.2255	317	23.9284	565	20.7148	438	0.00466087	0.83995	up
Capra_hircus_newGene_9882	1.87326	311	0.515465	79	1.20821	195	1.11023	167	2.22663	294	2.62698	377	2.80518	484	1.97847	304	0.0125195	-0.935575	down
SMURF1	12.1555	1146	7.98504	648	12.4749	1067	12.9285	1052	6.69711	490	7.41995	581	8.29085	786	10.0137	851	0.0384592	0.57995	up
ENSCHIG00000010663	2.53915	177	2.15543	131	1.80792	115	3.02269	183	4.33861	236	9.14909	534	9.87765	697	3.26579	206	0.000382113	-1.3994	down
Capra_hircus_newGene_12159	6.05933	541	4.95438	329	1.01228	58	1.15584	59	1.23704	71	0.198226	15	0.470726	56	1.17733	93	0.00246158	2.04126	up
VPS26C	4.00172	749	4.26966	687	3.72017	631	4.7092	761	6.63656	963	5.62135	873	8.28584	1557	5.65354	952	0.0321703	-0.569249	down
ENSCHIG00000016842	37.0716	502	30.5598	356	57.7278	708	32.2441	377	86.865	912	94.2476	1059	83.484	1135	75.9382	925	0.000371725	-1.02959	down
ENSCHIG00000019141	2.50444	35	6.08296	72	4.40213	55	3.23779	39	2.09391	23	1.36392	16	1.2245	17	2.46744	31	0.0136287	1.22989	up
NFKBIL1	5.1773	221	5.63894	208	9.63573	374	7.22701	267	10.4997	348	19.9406	707	11.6518	500	10.0347	386	0.0147083	-0.828585	down
ENSCHIG00000024522	9.29374	614	8.64161	478	7.29883	438	2.89836	160	17.6301	890	36.6445	1943	23.0096	1475	22.3102	1298	2.06e-06	-1.72209	down
MME	6.43842	1502	45.652	9142	32.8363	6941	11.843	2380	4.15616	753	13.6043	2643	1.03791	245	8.10991	1705	0.00283551	1.90271	up
ENSCHIG00000009148	17.0112	658	9.95522	332	10.8018	379	20.417	682	6.14721	185	6.62031	213	8.24137	321	11.5822	404	0.00607444	0.927604	up
FAM98C	3.23684	129	4.98314	170	3.76804	136	3.35906	115	7.22693	222	11.4117	375	6.55228	261	7.36369	263	0.00366182	-1.00776	down
EHD3	4.78844	292	5.23891	275	4.44238	246	5.47349	288	9.14687	432	12.6269	638	6.20793	380	10.266	563	0.00518386	-0.860205	down
ENSCHIG00000007814	28.0601	656	33.6724	677	22.8241	484	26.7037	539	18.8951	343	20.1089	390	17.9709	422	21.4991	453	0.0323666	0.579267	up
HMBOX1	5.45791	443	3.15632	249	4.23484	343	7.11253	535	2.42616	176	2.43846	184	3.71506	355	3.02365	232	0.0164461	0.797592	up
Capra_hircus_newGene_5042	3.87702	391	2.6876	199	3.68114	287	2.29165	170	2.86302	191	4.94921	440	6.23265	661	5.90577	558	0.0332901	-0.758516	down
PDE3A	27.3431	2645	5.97764	498	14.9875	1315	13.7928	1152	5.59159	420	2.71589	219	7.22271	702	3.5675	311	2.68e-05	1.78898	up
EGLN3	4.66291	1074	8.47577	1680	5.55335	1160	2.32841	463	8.31147	1486	10.9868	2102	6.33804	1467	11.5818	2402	0.0336111	-0.756011	down
ENSCHIG00000016840	127.099	1648	110.1	1228	127.969	1505	108.171	1211	203.394	2046	184.21	1983	300.014	3908	197.556	2306	0.00374156	-0.818776	down
CRYBG1	12.3878	2983	5.55806	1152	11.1908	2445	6.26065	1302	14.8066	2767	14.3954	2879	14.0146	3392	19.401	4208	0.0241901	-0.734773	down
ATIC	7.38945	608	3.42635	243	5.86248	438	9.69219	689	8.95863	572	10.9057	746	13.6777	1131	10.7088	794	0.0464328	-0.65304	down
SLCO2A1	14.5471	1049	10.9835	682	9.12143	597	13.8851	864	7.4762	419	9.06296	544	8.61946	625	9.13232	594	0.031825	0.58262	up
MYH6	17.6737	3839	0.6702	126	61.377	12093	12.686	2380	3.31211	559	0.444867	81	4.49181	982	1.70593	334	0.000130826	3.3085	up
IL1R1	7.87778	586	5.99134	384	5.10064	346	38.8052	2489	5.82312	338	4.7868	294	8.4868	636	7.49681	505	0.0211715	1.21347	up
FGFR2	1.2994	284	1.4161	267	2.1821	431	2.00976	380	2.40741	407	4.74923	862	2.10278	462	2.59969	513	0.0383905	-0.698721	down
G3BP2	22.326	1698	14.6158	1079	16.1712	1238	20.2283	1409	12.9447	831	11.0545	758	14.6687	1133	14.567	1113	0.0409295	0.53671	up
ADAMTS9	10.6187	2269	15.816	2950	10.2462	2006	19.8393	3677	5.51063	922	8.25059	1479	4.40892	952	9.2104	1795	0.000770299	1.12265	up
CNR1	0.050971	3	0.660571	31	0.35421	17	0.03974	2	0.966189	40	0.795634	35	0.555218	30	1.11104	53	0.0241791	-1.54347	down
CDO1	5.96634	554	1.22515	106	3.05986	265	42.9277	3582	2.49956	182	2.46449	192	5.45123	514	2.78758	239	0.00416072	2.14928	up
SPRED2	13.7475	639	10.3298	414	10.2795	434	12.3711	497	6.44339	233	3.89269	151	7.55205	353	9.54857	400	0.00794918	0.854338	up
ITPKA	0.523781	28	1.22517	55	1.84682	87	0.589047	27	2.32976	94	1.24053	54	4.20249	218	2.77562	130	0.0167125	-1.23614	down
SRGAP1	8.75144	1033	6.59651	678	7.55389	808	7.58108	782	1.77286	165	1.42962	142	2.12301	256	2.89736	308	5.95e-11	1.9708	up
ENSCHIG00000005794	3.72963	453	9.70372	1108	4.93823	490	6.71181	739	4.78102	324	3.21573	346	3.50703	447	4.4728	503	0.0111929	0.842241	up
FAM169A	1.9062	143	2.38796	154	2.57682	175	1.71133	111	1.389	81	1.22484	77	1.20801	91	1.30186	88	0.0324353	0.81468	up
CD40	0.744889	67	0.855443	67	0.868655	71	4.10024	319	0.414086	29	1.01306	76	0.711769	65	0.663059	54	0.0233922	1.31702	up
BAIAP2	2.82623	319	2.55982	240	1.94442	275	2.38684	182	3.98453	333	2.27277	269	5.13525	755	3.54046	473	0.0166851	-0.781473	down
Capra_hircus_newGene_17788	1.36057	188	0	0	0.78105	98	2.68999	321	0.196823	22	0.155562	18	0.517169	72	0.034499	5	0.0131227	2.48795	up
ETS2	22.1503	3392	9.04041	1192	14.8167	2059	48.2522	6381	14.3782	1709	9.13596	1162	16.9499	2609	8.17874	1128	0.0192058	1.04314	up
PMM2	24.8174	685	24.6783	587	21.8125	547	21.6176	516	15.6745	336	11.0287	253	14.7631	410	16.3059	406	0.00578005	0.7638	up
FMNL2	8.15511	1287	3.97812	541	7.29122	1044	8.12527	1107	4.73811	576	4.8086	631	5.18949	823	4.16276	592	0.0337458	0.632483	up
Capra_hircus_newGene_2470	0.258029	61	0.376907	77	0.309069	66	3.51386	713	0.267115	49	0.134811	27	0.396713	94	0.50596	108	0.0110032	1.86578	up
LRRC8C	1.62447	150	1.53317	122	1.10546	93	4.58151	364	0.8993	65	1.60554	123	0.89858	83	1.03198	86	0.0254944	1.07757	up
ENSCHIG00000023193	2.54188	355	3.40205	409	2.32502	295	3.46858	419	3.28333	356	5.38077	624	7.28511	1023	4.73231	595	0.0170158	-0.731104	down
DNAI1	0.776239	147	0.423949	69	0.5862	101	0.430186	70	0.658598	97	1.25765	197	0.840488	159	1.48843	247	0.0442487	-0.828515	down
ZNF358	11.5781	780	8.39069	476	8.05715	520	8.54325	524	12.2854	650	23.8052	1303	19.2674	1266	10.5715	635	0.0189229	-0.71656	down
SLC15A4	4.11607	605	4.12507	522	3.35913	448	4.39924	559	7.30404	833	8.26197	1009	13.7565	2032	4.58926	608	0.00200274	-1.00169	down
Capra_hircus_newGene_620	0.394227	32	0.764096	53	0.45681	34	2.89732	202	0.505013	32	0.307816	21	0.226591	19	0.488923	36	0.0115871	1.62007	up
SNX8	15.4738	833	9.66199	447	14.927	728	33.5411	1555	44.3086	1845	39.4584	1760	42.3279	2283	20.4628	990	0.0180824	-0.910526	down
ENSCHIG00000026739	0.025916	6	0.123625	21	0.047078	9	0.058933	11	0.326978	47	0.278397	40	0.30623	53	0.269693	44	0.000288731	-1.91958	down
AVPR1A	12.6228	600	32.8524	1343	14.075	607	8.30736	341	4.75486	176	6.62531	262	5.62238	269	4.92209	211	8.25e-06	1.6883	up
NDST1	16.6758	2079	21.1438	2265	30.9564	3502	18.5249	1994	12.6884	1228	9.18821	950	11.5823	1449	15.1971	1704	0.00231555	0.925931	up
PTPDC1	2.39782	647	2.42995	564	3.79637	929	2.12233	495	1.86954	392	1.29211	290	1.11591	303	1.42563	347	0.00148514	0.986032	up
VEGFB	51.8248	1147	32.9124	627	28.1654	566	24.5779	470	59.549	1023	81.7415	1502	62.1118	1381	56.8186	1132	0.00525926	-0.841042	down
LARP6	6.32791	535	1.45267	106	4.91025	377	9.06886	662	14.1925	930	6.5518	460	22.3663	1898	6.28004	478	0.0267252	-1.08706	down
SPEF2	0.074817	15	0.102582	18	0.313528	56	1.00271	169	0.353574	54	1.7507	284	1.68129	330	1.71427	302	0.0106848	-1.76197	down
PAMR1	2.65476	250	4.19431	339	2.50361	214	1.3953	114	3.67363	268	4.62399	361	4.42761	418	5.53041	468	0.0451446	-0.687779	down
ZC3H12C	3.02899	300	2.11204	180	2.26565	204	3.32548	284	1.41789	109	0.739172	61	1.73987	173	1.91875	171	0.0113749	0.971872	up
BRI3	30.7709	430	27.3339	329	21.0151	267	21.6888	262	41.9367	455	45.675	530	40.872	574	35.5872	448	0.0298279	-0.62583	down
TUBB6	14.0017	700	25.6533	1103	6.72192	305	35.6841	1539	7.08051	275	19.0219	789	8.91876	448	12.7337	573	0.0478806	0.860406	up
MAP2K1	31.0607	2085	35.4569	2048	21.7112	1320	27.1078	1560	19.1832	987	19.1515	1048	17.6516	1171	24.291	1450	0.0248732	0.617869	up
TTLL12	15.4721	1138	22.2852	1410	12.8802	860	15.5141	986	25.5119	1456	23.0889	1410	23.1937	1715	29.5965	1960	0.0486594	-0.542119	down
IFT57	2.17785	542	2.13447	458	2.35263	532	2.49472	537	4.60538	890	4.65687	963	3.99036	999	3.43533	770	0.0029337	-0.78811	down
KLHDC7A	54.567	4859	87.0054	6667	78.431	6336	12.8171	986	14.7745	1021	8.82258	653	5.9354	532	27.7519	2226	7.1e-05	2.09643	up
CBLN4	0.94922	93	0.561788	48	0.879148	78	0.59934	51	5.54214	420	3.21803	261	1.51598	149	0.939116	83	0.000460117	-1.841	down
NECAP1	25.3729	2592	31.0141	2742	24.5949	2287	24.6014	2114	20.1431	1595	17.6918	1508	17.8886	1814	17.8068	1634	0.0271239	0.593951	up
SUPT3H	0.653069	39	1.63561	77	1.51101	82	0.803102	42	2.15412	100	3.81567	190	2.87729	172	3.67539	200	0.00114408	-1.4091	down
ZNF26	0.253596	54	0.341364	62	0.296476	58	0.076734	15	0.34208	55	0.539476	97	0.627756	134	0.564506	110	0.036386	-1.01349	down
TICAM1	11.8403	1041	10.1535	769	5.97098	477	6.69819	509	5.49477	375	6.51891	477	5.46063	483	3.77137	299	0.0130863	0.7771	up
SIX5	1.31896	132	2.71036	233	1.76595	160	1.11879	97	2.49661	194	4.39072	364	2.73008	274	4.46109	401	0.0109718	-0.94985	down
CCDC160	0.495644	18	1.27681	40	0.46655	16	0.058868	2	1.79596	51	1.88931	57	1.31323	48	1.99154	65	0.0119495	-1.52757	down
ME2	20.173	1326	12.609	713	22.8853	1364	16.2598	923	13.0082	664	7.41191	405	11.4233	755	10.3862	615	0.00483846	0.848615	up
ENSCHIG00000020130	17.6178	2247	9.24993	1016	12.0785	1398	16.8812	1860	27.1159	2684	39.7882	4215	46.3698	5944	29.5737	3397	7.23e-05	-1.2648	down
ACKR3	14.9514	607	56.1739	1961	13.6213	502	109.301	3828	20.0451	631	20.1791	680	24.1687	986	35.2996	1290	0.0424372	1.04649	up
CRTAC1	4.5669	329	1.25547	78	0.683682	45	2.29361	143	1.775	99	0.490862	30	0.824109	60	0.935705	61	0.0383675	1.19752	up
PRAF2	11.6149	233	19.2458	332	12.1456	221	11.631	201	8.97779	140	6.47305	108	6.29448	127	7.58607	137	0.00636214	0.962306	up
IGF1	10.6506	1683	11.624	1678	7.70144	1200	28.0765	4052	5.53914	693	4.3137	612	8.63105	1478	14.5177	2202	0.0379384	0.898907	up
ENSCHIG00000022506	0.597114	56	0.828043	59	0.584737	39	2.25155	155	0.198011	15	0.113836	9	0.684544	55	0.470027	35	0.00834932	1.57549	up
PCYT2	49.7946	2170	30.8114	1156	65.3238	2582	34.6016	1302	24.4822	828	21.6484	784	27.5261	1206	20.9828	824	0.00094267	1.01549	up
Capra_hircus_newGene_8036	7.85083	1447	7.65315	1215	5.64965	946	5.18634	826	5.19642	744	4.33515	664	4.93512	911	4.25748	708	0.0360323	0.56679	up
PCDH9	1.79581	333	7.9354	1021	7.97596	1294	1.24286	187	1.31054	174	3.96624	498	1.10021	303	1.8679	456	0.0393887	1.03128	up
PDE3B	107.817	13442	83.0042	8907	110.117	12455	104.197	11218	53.5136	5178	66.6736	6905	57.9028	7256	79.0403	8875	0.0104867	0.742682	up
Capra_hircus_newGene_5247	9.76485	178	18.764	295	12.5967	209	10.8342	171	19.4726	276	26.0508	395	17.4478	320	23.5157	386	0.0413069	-0.661958	down
C1D	30.7602	731	22.8892	469	24.5605	530	25.0912	515	16.7105	309	15.3512	303	20.4822	490	21.3145	457	0.0407442	0.567868	up
TAF5	0.294735	25	1.22917	89	0.809801	62	0.571019	42	1.82687	120	1.31042	92	1.83733	156	1.07867	82	0.0377221	-0.997629	down
KCTD10	24.3494	827	20.2787	593	17.7504	547	35.1892	1032	14.5822	385	10.254	290	15.6888	536	16.0241	491	0.00438205	0.869172	up
FICD	5.13599	557	6.29099	587	3.85799	380	7.44579	697	4.25657	359	2.5023	226	3.40454	371	3.2686	320	0.00791591	0.829478	up
ENSCHIG00000022109	19.6187	1257	10.3047	569	15.0661	876	9.86141	546	6.95989	346	7.58842	404	9.19492	592	5.30808	307	0.00149113	0.999874	up
ESRRB	7.78774	1903	5.56745	1171	1.13882	253	1.13426	240	0.326399	62	0.440021	90	0.693361	171	0.584568	129	5.2e-08	3.00704	up
S100A14	1.41234	17	7.06154	72	2.468	27	2.92286	30	7.78725	71	6.72146	66	8.59222	102	13.5966	144	0.010969	-1.31986	down
TGM2	31.5739	2822	201.418	15483	109.43	8872	134.296	10361	26.1646	1808	24.5283	1821	24.5403	2205	44.5655	3584	3.32e-06	2.06678	up
HOXC4	3.96312	396	1.88878	168	3.6705	342	1.2205	108	1.21633	98	1.0556	91	1.45505	151	1.34652	123	0.00551574	1.15008	up
KIAA0408	0.43066	36	0.35993	26	0.431154	33	0.401079	29	0.352748	23	1.97452	135	0.959232	80	0.671015	50	0.0281089	-1.17548	down
ENSCHIG00000025025	7.24675	230	10.0644	275	14.5748	419	15.19	416	19.2859	474	37.5151	986	37.1001	1180	20.057	572	0.000519793	-1.18578	down
Capra_hircus_newGene_4378	0.070518	6	0.092053	5	0.95264	36	0.335339	18	0.840202	27	1.77911	64	1.24738	53	1.95905	81	0.00631198	-1.70951	down
ENSCHIG00000010879	6.81534	201	8.25789	209	6.30062	168	12.5677	319	4.48423	103	7.62466	187	3.55531	105	3.23676	86	0.0250343	0.914408	up
NUDT5	14.9566	363	11.4088	239	21.6314	476	23.8737	500	22.0693	416	48.0671	968	42.4205	1035	31.243	683	0.0065805	-0.907847	down
ZFP62	1.30144	130	1.86832	161	2.97696	270	1.02583	89	2.89846	225	2.91499	242	3.40003	341	3.46663	312	0.0490139	-0.738215	down
ZFYVE1	3.54894	646	3.70693	581	5.36561	886	5.60538	881	7.58978	1072	9.30681	1406	12.1989	2230	6.08295	997	0.00436356	-0.862495	down
DTNBP1	6.62424	528	5.73063	394	7.92453	573	6.91289	476	11.8208	732	15.4828	1025	12.9315	1036	10.6025	761	0.00238196	-0.820956	down
ENSA	73.3213	1000	98.3304	1154	78.7623	974	86.2652	1016	63.624	673	43.039	488	48.999	672	65.2077	801	0.0120373	0.682433	up
RNF149	3.67171	351	3.50198	288	3.28524	285	4.17373	345	2.44484	182	1.86106	148	2.69059	259	3.08665	266	0.0475089	0.618101	up
HIST2H2BE	218.273	3097	160.795	1964	155.947	2008	156.334	1916	105.539	1163	68.0742	803	79.0266	1127	48.8867	625	5.18e-05	1.26624	up
ENSCHIG00000020984	8.08653	989	4.51226	475	6.94677	771	8.69092	918	14.2772	1355	18.6189	1891	15.7218	1932	12.8225	1412	0.000465801	-1.03601	down
Capra_hircus_newGene_16326	4.84862	101	4.27338	77	2.45111	47	1.33609	25	1.56804	26	2.20973	39	1.02387	22	0.824159	16	0.0214058	1.24111	up
Capra_hircus_newGene_1565	0.663738	69	1.02318	99	0.695523	55	0.416198	28	0.251166	21	0.171775	20	0.448729	42	0.436413	42	0.0333341	1.05862	up
MKS1	2.47348	211	1.81122	142	2.49222	214	1.6924	135	4.05194	298	3.1936	251	4.29922	409	3.66161	312	0.0105338	-0.823978	down
ENSCHIG00000025853	2107.81	25588	1682.62	17580	2271.21	25014	1519.88	15934	1504.39	14173	820.229	8271	1045.93	12762	1217.33	13310	0.0109713	0.80013	up
ZNF827	1.0849	325	1.02301	269	1.39521	381	0.769842	202	0.794535	188	0.664287	169	0.535909	164	0.770398	211	0.0386379	0.69188	up
Capra_hircus_newGene_11259	11.0046	1320	16.6539	1719	21.2172	2309	11.0731	1147	9.27016	863	8.23206	820	7.34198	885	11.5501	1248	0.00828971	0.797932	up
VSTM2B	11.8348	465	15.7525	532	11.7682	419	1.58235	54	4.99489	152	3.66276	120	6.75173	267	6.21296	220	0.0438239	0.991937	up
FZD3	1.10724	104	2.56755	207	1.88166	160	0.669004	55	0.801439	59	0.619554	49	0.318731	31	1.07042	90	0.0177522	1.20228	up
COX3	8706.55	254185	48518.5	1219051	10672.9	282679	9760.25	246065	10199.4	231079	11784.4	285760	9563.5	280616	9012.66	236970	0.0354609	0.98547	up
Capra_hircus_newGene_8365	0.071946	15	0.144616	26	0.336081	64	0.109428	20	0.372948	59	0.549696	96	0.393597	82	0.380359	70	0.0162553	-1.25318	down
Capra_hircus_newGene_3944	0.962435	96	0.213946	20	0.566628	55	0.408594	38	1.55058	125	1.46054	122	1.33604	138	0.467209	44	0.0449377	-1.05965	down
GALK1	13.2452	582	14.686	555	14.8275	591	12.7814	485	21.5612	735	30.2714	1104	17.8214	787	22.7037	898	0.0152449	-0.656844	down
NR1D1	1.33018	92	0.436256	26	1.38769	87	1.88894	113	2.38235	128	3.05221	175	2.96071	206	2.12595	132	0.0354723	-0.966621	down
ENSCHIG00000014918	11.0566	227	0.248945	5	10.8756	202	13.146	233	15.9903	254	20.2039	344	26.7836	551	28.1899	520	0.0468025	-1.25659	down
Capra_hircus_newGene_15548	1.3801	176	3.06597	336	1.30128	151	2.50725	276	1.12748	112	1.80078	191	0.78429	101	0.943512	98	0.0282593	0.915204	up
XPO1	12.5195	1500	15.2044	1568	15.1709	1649	14.8845	1540	40.4063	3756	27.459	2732	38.6556	4653	17.3391	1871	0.00124577	-1.02931	down
SLC45A2	0.318155	29	0.448189	36	0.248445	19	0.581903	43	0.861259	61	0.752938	57	1.15567	106	0.494931	41	0.0379056	-0.999761	down
HIST1H1D	47.3488	1175	60.1882	1285	56.7201	1277	80.7379	1730	45.4511	875	42.5499	877	22.517	562	28.8135	644	0.00468636	0.88325	up
ENSCHIG00000013624	63.286	3288	205.552	9190	168.412	7937	52.5625	2358	73.0274	2944	58.365	2519	50.6308	2644	97.151	4546	0.033685	0.878295	up
Capra_hircus_newGene_1961	2.35961	465	2.33499	400	1.75127	316	3.32051	565	1.41189	217	1.61355	271	1.97106	390	1.56332	277	0.03186	0.65299	up
DAPK3	13.909	3440	8.12619	1730	5.741	1288	10.9517	2339	4.41203	847	9.20051	1888	5.25179	1306	6.47106	1436	0.0392583	0.698734	up
Capra_hircus_newGene_7911	2.56392	364	6.21	855	4.21002	682	0.294938	46	0.855914	124	0.046393	9	0.023796	5	0.385078	62	0.000330111	3.17449	up
GPRIN2	0.573102	30	1.0951	48	0.194732	9	0.141104	7	1.06404	42	2.4917	105	1.0069	52	1.47455	68	0.0130743	-1.50287	down
SAMSN1	0.597046	75	0.304485	33	0.249991	29	4.67045	505	0.283875	28	0.623543	65	0.701513	89	0.278962	32	0.0265877	1.71341	up
ADAMTS20	6.34395	1783	1.68717	412	7.29199	1860	4.93853	1199	11.6596	2543	9.77386	2282	13.6202	3848	7.99512	2024	0.0107656	-0.996416	down
KIF21B	0.596939	146	0.714109	150	0.368234	82	3.29649	685	0.675886	128	0.308539	63	0.470731	115	0.506535	111	0.0144687	1.41317	up
ENSCHIG00000007402	0.640047	81	0.494144	54	0.451337	53	3.05119	319	0.195267	20	0.091508	10	0.449863	58	0.346721	40	0.00134081	2.12586	up
ENSCHIG00000024144	1.20556	237	0.389126	74	2.50586	432	6.26258	1073	0.970648	166	0.157311	29	1.24939	258	1.11713	222	0.019561	1.5421	up
PIGC	63.9278	2129	69.6126	1995	58.0905	1755	46.6173	1341	44.837	1159	40.8597	1130	42.34	1417	37.4353	1123	0.0260261	0.599136	up
CHORDC1	23.7535	884	52.3612	1677	28.2493	954	27.7214	891	28.0288	810	17.9225	554	21.5751	807	21.6982	727	0.0396867	0.629216	up
BAIAP2L1	0.704002	42	1.42858	71	0.566823	31	0.118561	7	1.22229	56	3.80039	181	0.693894	42	1.85695	96	0.0362851	-1.33179	down
EPAS1	119.739	14900	46.6016	4984	95.9051	10758	106.173	11337	57.982	5563	60.1078	6173	60.9557	7575	53.4405	5951	0.0228454	0.755663	up
Capra_hircus_newGene_10669	14.3645	713	9.22046	394	9.6178	433	5.74249	246	4.64941	179	5.49759	227	5.59267	279	6.99377	313	0.0095744	0.860161	up
ARMCX5	8.71617	506	7.23523	362	5.79839	305	6.72752	337	5.13619	232	5.0394	243	4.92451	287	4.95688	259	0.04647	0.583164	up
MTX1	43.9468	1626	53.8555	1714	39.3427	1320	38.7934	1239	32.4603	932	24.1585	742	23.4001	870	30.4135	1013	0.00568239	0.743446	up
SLC26A11	2.62573	229	4.15619	312	4.69045	370	2.53915	191	4.87895	330	7.52165	544	5.44386	476	5.7657	452	0.033343	-0.674858	down
PLEK2	1.46358	58	1.71296	59	1.009	37	1.26206	44	2.53852	78	3.22967	107	5.01204	200	2.8429	102	0.00385156	-1.22894	down
MYH14	7.21668	1614	3.55018	683	5.07915	1031	5.85168	1130	10.2973	1787	8.85417	1644	11.7822	2648	8.36583	1685	0.0102251	-0.77191	down
Capra_hircus_newGene_10349	0.433448	106	2.56853	536	1.47724	325	0.232449	49	0.530149	100	0.229019	47	0.113707	28	0.604726	133	0.00911606	1.71396	up
DNAJC11	38.7472	3531	41.6161	3264	31.5109	2605	25.8636	2036	28.9879	2050	20.0227	1516	23.2738	2132	25.3478	2081	0.046908	0.567991	up
ENSCHIG00000025884	6.44313	1751	5.094	1192	8.46212	2086	8.13381	1909	11.0652	2333	11.2316	2535	17.0764	4663	13.0621	3197	0.00639135	-0.807722	down
HYI	2.60695	148	3.97547	194	3.54483	182	2.99388	147	5.99625	263	11.8723	558	6.08731	346	7.18774	366	0.000590864	-1.16687	down
TRIM62	2.5992	169	1.35739	76	2.06782	122	3.37112	190	8.77528	443	7.92163	428	11.0499	723	6.27445	368	7.92e-07	-1.76843	down
Capra_hircus_newGene_5558	5.69338	1298	5.71982	1123	4.8961	1013	4.63345	913	3.3855	599	2.43877	462	3.01428	691	4.7327	972	0.0114231	0.706965	up
LIMK2	15.0758	1077	8.10751	499	10.1254	656	9.87821	609	7.45502	411	5.01507	294	9.83998	706	7.09251	452	0.0360809	0.649182	up
CIZ1	6.7531	611	10.1319	767	6.07554	485	7.77069	590	10.1048	692	14.1028	1037	13.5124	1215	12.5187	985	0.0195372	-0.630783	down
OSMR	5.1812	550	4.50073	411	2.0538	198	150.524	13781	5.34473	440	2.26867	200	8.21123	875	4.46797	427	0.00152886	3.10208	up
ABCG1	34.615	2615	15.1127	983	13.3021	912	25.1526	1641	9.98176	585	0.91031	58	15.8436	1203	4.44602	303	0.00569069	1.5846	up
WNK1	38.82	10232	44.3137	10073	37.4128	8959	24.9097	5645	25.5566	5261	24.7472	5327	22.9237	6086	25.1229	6013	0.0291906	0.638136	up
ETNK1	11.0089	532	10.664	443	8.33441	365	7.51896	314	5.18913	195	4.5464	183	5.93843	289	4.99219	217	0.00169313	0.934797	up
DDX50	4.25403	353	5.45566	387	5.87348	441	4.82195	345	7.95904	510	10.3849	710	9.76226	811	8.86187	660	0.00419392	-0.77391	down
TTF2	1.0569	143	2.42722	282	1.19279	146	1.78856	209	2.27695	239	3.11712	349	2.37512	322	3.45004	419	0.0383871	-0.719112	down
PPP1R9B	8.91686	816	10.9071	859	11.2267	932	10.3792	821	13.3316	946	17.834	1355	17.6356	1621	15.5508	1281	0.0311557	-0.552755	down
Capra_hircus_newGene_13435	10.6951	720	1.25476	72	9.56569	604	12.3655	733	3.91321	209	4.66634	264	5.00751	355	3.35816	210	0.0284291	1.07775	up
SLC1A3	7.93705	1436	19.6542	3070	13.9941	2302	6.70297	1053	5.9786	840	10.2128	1526	7.62144	1377	6.79397	1108	0.0336114	0.735198	up
Capra_hircus_newGene_2911	0.318086	24	0.571248	43	0.598118	45	0.2938	18	0.640058	45	1.01414	70	0.57911	48	1.3503	106	0.0427318	-1.01082	down
SNAP91	0.162637	26	0.080043	11	0.136143	20	0.261058	36	0.353216	43	0.942148	82	0.4023	64	0.418798	60	0.00549382	-1.37878	down
RTL5	4.65402	299	4.31484	239	8.68398	506	5.06864	281	8.2846	413	14.1454	754	26.1416	1685	8.35559	483	0.00149953	-1.22902	down
Capra_hircus_newGene_2220	23.2483	2123	7.05937	556	10.518	871	20.674	1630	7.66339	543	3.98451	302	6.81519	630	4.46347	367	0.00010685	1.50368	up
HBEGF	4.15752	336	4.42732	308	0.591473	44	1.62257	114	0.639283	41	1.02509	69	0.261066	22	0.41601	31	0.000223559	2.24139	up
SLC41A1	17.786	1445	16.8105	1175	22.8828	1687	31.3447	2199	12.6691	799	6.56447	443	12.1591	993	14.4053	1054	0.00118238	1.04172	up
ENSCHIG00000007913	1.1215	134	1.39733	147	1.57097	173	1.71566	180	2.4297	229	2.76602	280	3.46651	408	2.64765	286	0.00829384	-0.862711	down
AGO4	2.08758	523	1.05639	227	2.07044	471	1.65618	359	2.63649	513	2.91229	607	3.98398	1000	2.4135	544	0.0231973	-0.707596	down
Capra_hircus_newGene_9956	10.049	2360	0.093465	20	1.90301	399	5.97916	1180	2.90606	519	0.312012	48	0.21414	52	0.512721	109	0.0145004	2.27026	up
TRIM14	0.34548	18	0.571207	25	1.0926	50	0	0	1.20882	47	2.38674	99	1.57365	79	1.09109	49	0.0320817	-1.53266	down
FEM1C	30.8037	2622	7.12175	522	27.636	2134	13.8116	1015	17.3089	1143	7.65091	541	11.7274	1003	8.47472	650	0.0345443	0.892501	up
GADD45G	54.1388	7319	21.4684	2498	37.1558	4557	32.6977	3817	21.1176	2216	26.4667	2972	20.1977	2745	15.4116	1877	0.00822968	0.887827	up
PYGM	10.1192	1943	1.91798	317	2.82267	492	2.86271	475	1.54227	230	1.35238	215	4.3166	833	1.42267	247	0.0236492	1.13588	up
JAK3	0.287456	79	0.431464	103	0.377786	94	2.68121	626	0.376955	81	0.119981	28	0.535326	146	0.256052	64	0.0141109	1.62551	up
Capra_hircus_newGene_4878	1.55565	150	0.135375	23	0.741825	90	0.298973	45	2.5758	186	1.97691	242	7.44251	663	2.16107	261	5.05e-05	-2.06909	down
MYO9A	1.80618	849	1.55098	624	2.10245	891	2.08387	841	3.31507	1204	2.89548	1124	3.7301	1755	2.67351	1128	0.0140164	-0.660105	down
ENSCHIG00000024688	44.656	1108	19.561	422	25.0654	566	32.3521	685	78.6285	1495	95.1635	1961	58.7422	1468	70.8388	1566	9.38e-05	-1.23037	down
GYG1	83.7206	3667	36.8231	1388	24.6979	982	26.3376	996	36.3949	1237	24.6829	898	17.9051	789	19.5905	773	0.0293862	0.866406	up
DYNLRB2	4.48059	50	2.23023	22	5.0966	51	5.36418	51	7.35675	63	12.2301	112	10.3126	114	10.226	101	0.013178	-1.11649	down
ENSCHIG00000011732	19.9551	386	23.0003	383	23.8226	418	19.3671	324	34.643	520	41.6434	669	32.7355	636	33.0609	576	0.0174246	-0.644398	down
Capra_hircus_newGene_11527	2.29705	717	3.86248	1116	2.57202	756	1.31782	374	1.59966	411	1.06768	298	1.73888	520	1.89603	573	0.02346	0.754012	up
Capra_hircus_newGene_949	1.48599	193	0.447932	43	2.12388	291	2.53959	250	0.403088	49	0.745539	70	0.37127	52	1.04961	119	0.00584785	1.46403	up
TEX2	27.5214	3660	33.7375	3862	35.0346	4227	21.1841	2433	22.4891	2321	20.1016	2221	13.6767	1828	18.1659	2176	0.0152879	0.72772	up
ZNF281	9.66229	944	7.62781	641	6.37599	565	13.9669	1178	4.6337	352	4.14485	337	4.67953	460	6.28033	553	0.00106112	1.01507	up
SLC30A1	6.0176	1423	4.06739	828	3.61889	777	10.8928	2224	4.59206	843	2.35107	462	4.14282	985	3.68585	785	0.0243662	0.818671	up
SLC16A7	173.465	11756	325.737	18593	115.613	6967	114.905	6794	90.1158	4647	70.412	3936	49.0819	3284	70.5192	4220	9.21e-05	1.44476	up
ENSCHIG00000015407	4.55782	213	2.7196	110	4.87557	207	1.27784	52	1.99707	73	1.93316	75	1.26951	60	1.78779	76	0.0302764	1.01588	up
PLA2G2C	1.10421	19	0.119814	2	1.69327	26	11.0983	158	16.5687	212	11.9967	164	32.3195	534	5.37984	80	0.0112193	-2.12526	down
ENSCHIG00000021109	0.102618	11	0	0	0.218692	20	0.589083	51	0.347267	27	1.28752	107	2.12066	212	0.299779	27	0.019522	-2.01985	down
Capra_hircus_newGene_7055	1.09276	78	1.57945	108	1.37152	80	0.417171	32	0.917775	37	0.352666	25	0.246003	22	0.365487	24	0.0044911	1.43964	up
SELENOT	65.139	1456	82.0708	1579	67.0317	1359	53.8759	1040	48.0102	833	34.0338	632	30.3405	682	45.4046	914	0.00276166	0.835315	up
SELENBP1	33.895	2124	75.91	4093	61.4799	3495	49.852	2698	86.2639	4194	78.1289	4067	99.2913	6251	105.832	5973	0.0300202	-0.664516	down
INPP5A	16.3174	2625	12.5744	1741	13.8206	2017	11.4691	1593	8.63494	1078	8.16182	1091	8.78686	1407	9.02787	1301	0.0063912	0.732474	up
PDRG1	72.2349	1082	61.8285	797	50.651	688	69.2634	896	35.987	419	32.336	403	42.1589	635	34.749	469	0.000879797	0.885181	up
Capra_hircus_newGene_10161	0.612637	25	0.412589	22	1.03017	35	1.23983	36	1.13683	35	2.54379	72	1.73515	63	1.96412	95	0.0199337	-1.10384	down
DENND5B	6.83882	940	2.95612	350	3.3716	421	4.42528	526	3.29235	352	2.37793	272	3.27857	453	2.65732	329	0.0371886	0.682351	up
Capra_hircus_newGene_1523	0.563786	16	0.680688	13	0.899292	24	1.28509	25	1.66906	34	2.37742	44	1.6059	44	2.26681	48	0.0237794	-1.07541	down
AKAP12	21.3447	4336	15.0433	2630	6.2919	1160	50.1566	8797	11.3023	1782	12.5868	2124	6.78293	1385	17.5049	3202	0.0335356	1.03486	up
PDE12	6.68783	458	11.7756	693	6.75298	419	5.47631	324	5.78912	308	2.61197	149	4.45268	306	4.09433	253	0.00760783	0.917744	up
CHI3L1	1.35913	255	1.94196	312	0.848233	146	38.5361	6166	3.30535	481	3.00016	467	4.17919	778	3.29551	556	0.0397789	1.72135	up
CCDC146	0.946392	102	0.558023	52	0.383998	38	0.982207	92	2.16383	181	1.51694	136	1.19358	129	2.12564	206	0.00678153	-1.19731	down
FBXO21	77.2313	18090	7.48745	1550	24.1294	5265	42.9936	8925	10.4976	1960	7.60205	1519	12.216	2954	7.50352	1625	4.81e-05	2.07717	up
FMO3	254.794	23794	73.2931	5892	126.305	10702	62.2476	5021	109.163	7913	50.3043	3903	47.2486	4436	27.2136	2289	0.0129508	1.20524	up
ENSCHIG00000024179	0.846462	142	1.65131	238	0.78971	120	6.85907	992	0.957945	125	0.665952	93	0.363586	62	1.21359	183	0.00447629	1.74426	up
FMNL3	5.54243	725	7.62431	860	4.84945	575	8.68882	979	3.37297	342	5.50072	598	3.32252	438	5.7142	674	0.0321444	0.655599	up
Capra_hircus_newGene_4600	0.055099	5	0.341218	23	0	0	0.493489	32	0.806201	45	0.966612	59	0.422251	33	0.573907	38	0.0482421	-1.50324	down
Capra_hircus_newGene_15767	0.644069	34	0.779193	18	5.98628	155	1.05994	30	0.873734	26	0.36642	8	0.266329	11	0	0	0.00680598	2.32517	up
VAT1	35.4443	1596	25.6991	996	14.8808	608	18.229	709	37.3461	1305	51.8	1938	67.7814	3068	26.943	1093	0.0113345	-0.884649	down
Capra_hircus_newGene_894	0.302147	9	0.761052	20	0.874235	23	0.724471	20	2.68956	64	3.70288	81	4.37307	117	2.23191	53	3.93e-05	-2.05819	down
SUCLA2	110.037	12756	149.266	14892	132.503	13935	127.16	12730	113.822	10240	62.3319	6002	52.7127	6142	110.466	11533	0.0390861	0.683321	up
TFCP2L1	4.94746	292	0.2025	11	2.50237	135	2.17952	111	1.12318	52	0.188292	10	1.7509	105	0.681726	37	0.0424363	1.46843	up
PCDH7	15.5224	1884	10.6379	1164	10.9211	1213	5.96992	623	4.86428	523	5.32172	706	5.35985	686	3.98492	809	0.00595458	0.850649	up
PHACTR3	0.62775	59	2.13036	112	0.844792	72	0.426866	35	0.619279	30	0.359639	28	0.201858	19	0.697027	59	0.0441205	1.04705	up
TMEM132C	2.22443	647	0.632779	160	5.40029	1426	2.67605	674	8.47424	1915	4.47294	1081	15.6967	4592	7.2443	1897	0.00143874	-1.61272	down
Capra_hircus_newGene_6748	0.85111	99	1.76891	127	4.21957	368	0.906193	84	0.642561	21	0.685481	46	0.280605	34	1.00381	100	0.0015997	1.81606	up
KCNK3	51.3344	2572	56.0888	2418	48.637	2210	26.402	1142	11.1681	435	6.2813	262	6.04293	305	8.91847	403	2.77e-14	2.55715	up
PLN	19.4387	116	16.4665	84	105.388	567	11.7924	61	20.4057	94	4.50874	23	12.4398	75	19.306	103	0.0210432	1.51345	up
Capra_hircus_newGene_3123	1.41728	185	1.33964	149	1.45257	187	1.20332	132	2.72	267	3.11906	349	2.74619	376	2.85189	342	0.00125975	-1.00035	down
TLCD2	25.9248	823	68.533	1872	41.7915	1203	24.9674	685	4.1578	103	2.28266	61	1.5883	51	17.6138	504	5.8e-06	2.73227	up
Capra_hircus_newGene_857	0.448235	14	1.22579	32	1.74999	48	0.837462	22	10.0179	235	13.0075	326	6.10271	186	8.30434	226	2.59e-10	-3.05252	down
Capra_hircus_newGene_11310	14.3817	973	24.2189	1410	4.95381	304	19.8449	1159	3.15453	166	4.98035	280	3.37489	230	11.0436	673	0.00063174	1.57333	up
TIGAR	11.6392	674	9.73075	485	8.11849	427	8.63495	433	6.50388	291	4.97991	240	5.83233	340	7.74127	404	0.0186737	0.687042	up
SRSF5	58.579	3848	14.619	827	22.2184	1325	73.191	4152	15.971	815	8.49811	464	27.0071	1784	17.72	1049	0.00325527	1.38319	up
HK2	0.38783	40	3.43347	304	0.076743	8	1.82371	162	0.370252	30	0.121545	11	0.375916	39	0.453801	42	0.0060044	2.15386	up
PLP1	1.25286	170	1.85637	207	0.539048	67	1.32288	155	3.2004	323	2.66257	294	1.33066	182	2.15621	257	0.0420288	-0.836478	down
R3HCC1L	2.2448	199	3.05948	233	3.39138	272	1.47491	113	4.3178	296	4.16802	306	6.21075	552	4.02516	321	0.0184423	-0.800435	down
MINPP1	6.55752	357	8.4247	395	6.77047	335	6.95161	327	4.8491	205	5.01439	227	5.03534	276	5.40817	265	0.0446375	0.576321	up
ENSCHIG00000017677	0.189849	38	0.405861	70	0.143648	26	2.66894	456	0.33173	51	0.187132	31	0.204925	41	0.152037	28	0.00777499	2.02726	up
METTL5	7.44348	323	9.5489	356	11.4073	448	10.3737	388	11.6813	393	18.2223	655	16.1137	701	17.6924	690	0.0267186	-0.630659	down
ENSCHIG00000014217	1.66697	123	0.59141	38	0.990484	67	232.388	14804	1.66844	96	0.259933	16	1.60917	120	0.669209	45	5.42e-05	5.88937	up
ENSCHIG00000026059	7.32612	439	2.88271	149	3.82273	208	4.4928	233	9.89589	460	8.27796	412	14.7702	889	4.47074	242	0.0184708	-0.927842	down
ORC4	8.78941	1341	10.1266	1273	7.73969	1104	6.76478	832	4.69954	591	5.39059	692	5.87808	884	6.53229	869	0.0181601	0.618783	up
Capra_hircus_newGene_2718	2.72253	181	3.67301	197	2.6723	154	2.68419	157	4.25804	171	7.54519	297	5.67857	351	5.54965	340	0.0338829	-0.694016	down
NUDT16	9.59508	211	10.209	193	15.4334	307	15.4159	292	20.8807	355	38.8872	708	21.6618	477	23.2853	460	0.00355849	-0.96271	down
Capra_hircus_newGene_5084	0.130662	15	0.165515	16	0.560911	55	0.215962	21	0.670861	57	0.467922	43	0.664016	73	0.709955	63	0.0380539	-1.08786	down
TTLL4	2.09741	289	2.38874	284	2.54677	319	1.4311	171	3.77304	404	3.59335	412	4.32396	599	3.50716	435	0.0104199	-0.765204	down
RARRES1	28.6677	929	10.8401	303	8.96501	264	99.0986	2773	10.6294	268	8.31258	224	11.069	361	11.9598	349	0.000890987	1.90816	up
Capra_hircus_newGene_8946	0.225342	15	1.27265	70	0.673653	39	0.488303	27	0.886892	44	3.18053	167	1.33789	85	2.45689	140	0.00835362	-1.47309	down
IDNK	1.87703	39	2.9961	49	3.1083	59	2.509	41	4.78739	70	6.95149	119	4.14039	79	5.56975	95	0.0343862	-0.923331	down
RIC8B	17.9223	3289	15.8067	2540	12.6047	2049	5.87113	946	4.55637	659	3.60915	551	3.67912	665	5.31599	886	9.89e-07	1.677	up
ENSCHIG00000022492	135.629	788	181.861	910	212.403	1120	121.833	612	131.583	594	106.821	516	84.2243	492	139.302	729	0.0498189	0.570843	up
Capra_hircus_newGene_8765	44.2106	1727	39.4727	1328	46.8968	1662	72.3862	2442	35.8087	1086	28.6093	929	42.8502	1683	26.9728	949	0.0248083	0.679027	up
Capra_hircus_newGene_14342	0.595694	72	1.02233	101	0.752687	80	0.723703	74	1.4032	125	8.31392	801	2.25331	268	6.42372	674	4.82e-07	-2.47319	down
HCN2	3.21249	334	6.27947	560	4.02225	379	1.92138	173	3.31841	267	2.01937	175	1.65756	173	2.05051	192	0.0320623	0.826339	up
ENSCHIG00000003894	12.4204	389	17.1746	463	8.02116	228	21.0022	568	11.7796	286	9.00974	235	6.48869	204	9.15752	258	0.0333665	0.755527	up
RNF38	4.57854	1093	6.01207	1251	6.49048	1425	4.2691	907	6.89661	1280	8.34687	1673	7.69449	1881	10.3267	2248	0.0456161	-0.554253	down
SPP1	2.66462	237	13.0908	1002	6.17557	498	2.44778	188	7.58323	524	7.75501	573	29.0496	2596	14.8432	1189	0.017329	-1.20491	down
ENSCHIG00000013347	33.9393	1138	37.0183	1068	44.3669	1349	34.2274	991	39.8384	1037	100.231	2791	99.2058	3342	54.8316	1655	0.00651221	-0.888541	down
Capra_hircus_newGene_17487	0.714976	114	0.929416	127	0.785874	113	0.869008	119	1.13495	140	1.63759	216	1.30133	207	1.8934	270	0.0303188	-0.770245	down
Capra_hircus_newGene_3467	4.75729	892	16.1038	2596	15.5122	2636	10.2435	1657	17.4684	2540	35.8823	5583	9.14513	1722	37.2093	6277	0.0218725	-1.02037	down
STX4	10.2701	341	14.1133	403	11.5738	349	10.3069	296	15.853	409	20.5693	567	20.1293	672	17.6158	527	0.0291889	-0.603374	down
LRIG1	13.2955	1965	10.3113	1312	10.4715	1404	4.78315	611	6.1807	709	3.82073	470	3.94013	586	5.06761	675	0.00087315	1.102	up
BHLHE41	0.555516	44	1.553	105	0.623079	45	1.04739	71	1.74782	107	2.85389	186	5.31687	419	1.39018	99	0.00250355	-1.50082	down
RBPMS	52.1645	1154	36.3616	693	35.3572	710	61.6442	1178	57.4115	986	101.652	1868	122.088	2715	41.7086	831	0.0422622	-0.711702	down
ACD	6.9346	356	5.50633	244	6.51393	304	7.03346	312	8.01332	319	13.4903	575	12.1209	626	9.64552	446	0.0283201	-0.647772	down
Capra_hircus_newGene_550	4.39046	401	12.9526	920	6.79481	535	3.91972	300	3.92049	270	2.60704	196	2.30275	208	4.33822	341	0.00335411	1.10342	up
HDDC3	15.4914	312	14.5154	252	15.6588	286	13.3198	232	30.4052	475	33.2318	556	25.1065	508	29.2546	530	0.00111634	-0.921074	down
ST3GAL5	0.734542	35	1.54905	63	0.607019	26	0.372286	16	2.13635	78	2.36361	93	2.95242	140	2.2411	95	0.00217017	-1.48836	down
ZNF704	1.13703	156	1.45637	172	1.02347	127	0.828368	98	0.621011	66	0.463023	53	0.763676	105	0.768827	95	0.0347201	0.839654	up
ENSCHIG00000016878	8.49876	309	0.345851	11	2.62249	87	3.97888	125	13.6748	386	6.55046	198	9.89546	362	8.37732	274	0.042023	-1.22754	down
ETV4	1.13281	63	1.01074	48	0.841999	42	0.209288	10	0.409551	18	0.103454	5	0	0	0.597077	30	0.0441388	1.56668	up
ENSCHIG00000024440	0.423367	28	0.389258	22	0.728782	43	0.632778	36	1.2452	63	0.755816	41	1.05021	69	1.43073	84	0.0411967	-0.948651	down
Capra_hircus_newGene_16771	0.962303	66	3.2721	193	2.09606	130	4.08554	241	0.414346	22	0.67718	39	1.66822	115	1.88554	116	0.020574	1.25401	up
PLEKHF1	2.29775	72	5.98808	162	8.01294	228	0.995867	27	6.12249	149	14.9837	390	6.55316	207	11.1022	313	0.0416338	-1.08601	down
HIST2H2BF	27.5469	391	77.1251	942	42.6275	549	22.8137	280	10.3298	114	14.2681	169	7.6501	110	15.7495	202	2.75e-06	1.88513	up
RFLNB	5.09943	124	6.72127	141	5.75817	127	7.83095	164	4.54339	86	3.91815	79	2.9986	74	4.22122	93	0.0496187	0.765152	up
RASL11A	1.17216	46	1.27538	43	1.81322	65	4.31655	146	3.23834	98	5.6493	183	13.0012	509	3.82767	135	0.00585804	-1.47392	down
ASB2	4.78784	536	0.477766	46	1.75759	179	2.7766	269	20.473	1777	10.5478	980	35.7799	4022	5.40925	545	4.75e-06	-2.78476	down
IRX3	0.857358	111	0.534941	60	0.377917	45	0.66577	75	2.50218	252	2.17726	234	1.12149	146	0.564534	66	0.0086459	-1.31519	down
ANKRD37	0.335536	27	0.832601	57	0.848082	61	0.348315	24	1.24749	77	2.56298	169	0.815113	65	0.931721	67	0.0269945	-1.16295	down
ATP6	6134.07	155555	39111.1	853583	6260.02	144018	6328.39	138584	7135.23	140419	7332.14	154439	7864.08	200436	5887.48	134463	0.0347149	1.08079	up
C3	8.83403	1643	8.86448	1419	4.0324	681	25.2389	4047	29.2078	4209	39.9531	6162	40.3195	7534	114.489	19145	4e-05	-2.14931	down
AFF4	12.704	1804	7.46069	906	8.82876	1142	15.3854	1811	5.06033	584	4.71245	624	9.95845	1417	7.28781	913	0.015976	0.755364	up
Capra_hircus_newGene_4791	6.15704	1135	5.36462	851	4.36353	730	3.39534	541	3.72049	533	2.50692	384	2.86184	531	3.94326	655	0.0280608	0.639603	up
PTPRD	0.759824	282	0.922227	294	0.423285	141	1.52831	488	1.45399	417	1.58668	484	5.09457	1875	1.24188	413	0.00620989	-1.26521	down
ZBTB48	3.84402	814	3.29307	600	3.22809	620	4.16385	762	6.1427	1010	5.50011	968	6.17804	1315	5.69091	1086	0.0174221	-0.614628	down
Capra_hircus_newGene_13990	17.4578	1187	12.8084	750	21.6461	1335	21.7381	1276	14.9647	790	13.6464	771	11.0991	759	11.9744	733	0.0392301	0.590519	up
SNX13	16.0873	3155	16.693	2798	18.2695	3148	11.6643	1980	11.4783	1745	11.0132	1795	10.3252	1972	12.8823	2190	0.0493275	0.544272	up
FAR1	15.3639	907	13.5821	692	12.2721	655	13.2789	679	9.22728	423	6.15901	304	10.7019	634	10.1856	541	0.0159842	0.669121	up
Capra_hircus_newGene_3056	13.5616	640	10.5639	459	22.1974	1031	6.36617	270	8.15012	333	3.87113	163	6.5126	337	6.32274	291	0.00434848	1.1079	up
ENSCHIG00000006454	57.9868	1413	56.9414	1194	84.6527	1871	64.7136	1361	83.2933	1575	89.9709	1820	117.088	2866	124.317	2727	0.048883	-0.560708	down
NQO1	154.992	4762	18.8152	498	29.9863	836	19.0661	506	32.2115	768	8.63144	221	12.6525	391	14.7302	408	0.00358967	1.77673	up
SARAF	14.1676	2824	14.4075	2479	9.4744	1719	13.2698	2258	9.41401	1461	8.38482	1393	9.24591	1846	6.75814	1217	0.0178475	0.671084	up
ADAMTS16	1.07852	184	35.3135	6407	3.15782	477	2.20325	349	0.698861	118	4.27412	739	0.759926	147	3.77502	614	0.0106252	2.23501	up
HSPA5	67.2722	6043	160.575	12413	34.3111	2796	72.1687	5598	38.5737	2689	31.2459	2332	37.7859	3412	53.6614	4341	0.00461318	1.11748	up
TUBB4B	97.1453	4852	105.171	4520	55.1344	2498	165.188	7124	57.2663	2220	52.4137	2174	35.6203	1788	62.2993	2802	0.00164348	1.10259	up
DELE1	46.0378	2682	38.8117	1946	50.5277	2670	42.1724	2121	29.3039	1325	28.4682	1378	28.3194	1658	27.9265	1465	0.00752658	0.719151	up
Capra_hircus_newGene_548	2.3266	181	1.32908	128	0.385662	73	1.0763	192	0.851175	108	0.072129	2	0.207275	44	0.178391	19	0.0256046	1.6616	up
ENSCHIG00000009743	25.5569	303	16.4688	168	23.4628	253	16.6647	171	17.393	160	10.1329	100	11.4062	136	11.1569	119	0.0329524	0.790435	up
LENG1	13.232	389	8.34938	212	9.68391	259	11.0601	281	16.5899	379	30.4612	744	16.7238	494	14.0359	372	0.0163235	-0.796341	down
ITGA11	2.37092	317	1.2374	143	0.567621	69	1.5905	184	2.48405	258	1.19167	133	6.78703	911	2.77654	334	0.0261777	-1.10147	down
Capra_hircus_newGene_11401	7.27797	718	7.93752	674	8.48808	760	4.24477	362	5.96345	456	5.11183	419	3.78671	376	3.38914	298	0.0324195	0.684767	up
NUDT18	3.25521	118	3.69048	115	5.16687	170	4.81247	151	7.90179	222	8.71101	262	8.35822	305	7.64999	250	0.010592	-0.86408	down
Capra_hircus_newGene_8004	3.43771	45	3.50867	40	4.51874	54	3.4656	39	1.09746	12	1.27811	14	0.492018	7	0.911055	11	9.67e-05	2.00492	up
ACTN2	0.343663	38	0.156412	15	0.205988	21	0.26462	25	0.577057	49	0.447556	41	3.09491	336	1.82275	178	4.47e-05	-2.46819	down
GRHPR	42.4024	1559	38.4911	1218	52.3057	1745	36.4286	1157	43.3012	1236	88.5247	2703	56.8201	2099	91.8306	3040	0.0397302	-0.636491	down
Capra_hircus_newGene_2895	24.788	1090	19.2857	737	34.9739	1374	5.18464	194	6.20675	209	2.92956	107	2.81472	125	8.34992	330	1.73e-05	2.13103	up
RDM1	0.398065	13	0.699044	20	0.485098	14	0.137479	4	1.21298	30	2.34353	62	1.15688	37	1.44582	42	0.00167674	-1.72512	down
CLIP4	1.47033	117	1.93514	133	1.56855	113	0.783559	54	0.644363	40	0.697213	45	0.444019	36	0.784133	56	0.0053414	1.24239	up
DUSP4	52.7561	10106	43.7901	7219	56.8281	9876	46.0198	7613	16.1201	2397	7.96195	1267	16.3417	3147	15.8717	2739	3.52e-09	1.90636	up
MRM1	0.394372	88	0.729976	140	0.61628	125	0.542889	105	0.950337	164	1.116	206	0.941235	211	1.36564	274	0.0185369	-0.854705	down
Capra_hircus_newGene_7493	4.27157	1260	0.119921	44	5.44639	1620	1.79469	410	0.422326	126	0.20455	61	2.0023	509	1.08056	228	0.00638434	1.95519	up
DHCR24	116.364	6721	70.5769	3509	82.678	4333	51.3377	2561	20.4319	916	17.7885	854	15.4391	897	22.5221	1172	3.43e-11	2.15373	up
FAH	29.3972	3439	30.1556	3036	28.946	3072	29.0248	2932	34.6806	3148	91.9271	8931	54.1608	6354	49.3767	5182	0.00619724	-0.885293	down
ELL2	5.19483	1154	3.69251	706	2.96748	598	14.9851	2873	4.02444	694	4.76553	879	3.08685	689	2.17906	436	0.0251034	1.01297	up
Capra_hircus_newGene_13525	2.12256	127	0.229823	14	2.11756	96	2.08882	101	0.564009	28	0.733155	37	0.860709	58	0.757736	31	0.0370861	1.17722	up
PRDM1	0.178847	40	0.160231	31	0.235682	48	4.9174	933	0.346471	60	0.205062	38	0.439815	98	0.27885	56	0.0116964	2.1937	up
ARHGEF12	26.9756	7578	19.6902	4771	27.1784	6944	23.4878	5706	19.2941	4210	14.2212	3316	17.2056	4882	17.89	4542	0.0426829	0.584378	up
PTGS2	0.569045	39	1.45518	85	0.556792	35	10.1709	594	1.39777	74	0.302351	17	0.496302	34	0.965015	59	0.00981904	2.08299	up
ARL8B	43.2342	725	53.3972	771	34.9681	532	39.5362	573	29.295	381	28.8727	402	30.9614	522	23.1101	349	0.0134489	0.681754	up
