# Supplementary material for: Cold exposure induces lipid dynamics and thermogenesis in brown adipose tissue of goats
Source: BMC Genomics. 2022 Jul 21;23:528. doi: 10.1186/s12864-022-08765-5 (PMC9306100; doi:10.1186/s12864-022-08765-5)
Supplement: Supplementary file 3 — Additional file 3: Table S3. Information of enriched KEGG terms of upregulated genes by cold exposure. [file 12864_2022_8765_MOESM3_ESM.xlsx]

## Sheet: Sheet2
#Pathway	ko_ID	Selected_gene_in_Pathway	AllGene_in_Pathway	Selected_gene_in_All_pathways	AllGene_in_All_pathways	Gene_id
Purine metabolism	ko00230	16	172	471	11887	PDE4B; AK4; PDE3B; NME7; ENSCHIG00000011975; ENPP4; PAPSS2; ENSCHIG00000014579; PGM2; PKM; CANT1; PDE4D; ENTPD1; ADSS; PDE3A; ENSCHIG00000025977;
Insulin signaling pathway	ko04910	16	165	471	11887	Capra_hircus_newGene_3164; IRS2; ENSCHIG00000009550; PDE3B; ELK1; PYGM; SOCS3; HK2; PRKAA2; PPARGC1A; INPP5A; PTPN1; PIK3R1; MAP2K1; PRKACB; HK3
Citrate cycle (TCA cycle)	ko00020	9	40	471	11887	ENSCHIG00000000162; IDH2; OGDH; ACO2; ENSCHIG00000012102; IDH3A; DLST; SUCLA2; ENSCHIG00000020818
Renin secretion	ko04924	10	77	471	11887	ADRB1; PDE3B; ENSCHIG00000014579; REN; ITPR2; ORAI1; PRKACB; PDE3A; ENSCHIG00000025977; PPP3CA
Glucagon signaling pathway	ko04922	12	110	471	11887	ENSCHIG00000000162; PDE3B; PYGM; ENSCHIG00000012102; ENSCHIG00000013044; PRKAA2; CPT1A; PPARGC1A; PKM; ITPR2; PRKACB; PPP3CA
TNF signaling pathway	ko04668	16	126	471	11887	DAB2IP; FADD; ENSCHIG00000009839; NFKBIA; SOCS3; LIF; ENSCHIG00000014217; ICAM1; IRF1; PIK3R1; MAP2K1; TNFAIP3; ENSCHIG00000021886; PTGS2; DNM1L; ENSCHIG00000024179
Insulin resistance	ko04931	15	119	471	11887	Capra_hircus_newGene_3164; IRS2; PPARGC1B; NFKBIA; PYGM; SOCS3; NOS3; PRKAA2; CPT1A; PPARGC1A; PRKCQ; SLC27A2; PTPN1; STAT3; PIK3R1
Alzheimer disease	ko05010	35	511	471	11887	Capra_hircus_newGene_3164; ND1; ATP8; ATP6; COX3; ND5; ND6; PPIF; IRS2; TUBA4A; PSMD3; ENSCHIG00000006056; ENSCHIG00000006687; RTN4; FADD; ENSCHIG00000009743; ENSCHIG00000016164; ITPR2; PSMD1; TUBA1B; ENSCHIG00000018041; MME; PIK3R1; ENSCHIG00000021213; MAP2K1; WNT11; TUBB4B; PTGS2; FZD3; ENSCHIG00000025067; ATP2A2; TUBB6; LPL; ENSCHIG00000025853; PPP3CA
Adipocytokine signaling pathway	ko04920	14	83	471	11887	Capra_hircus_newGene_3164; IRS2; NFKBIA; SOCS3; ACSBG1; PRKAA2; C1QTNF5; CPT1A; PPARGC1A; PRKCQ; ACSL5; STAT3; ACSL3; NFKBIB
Terpenoid backbone biosynthesis	ko00900	7	34	471	11887	ICMT; HMGCS1; PDSS1; IDI1; PMVK; ENSCHIG00000025425; HMGCS2
Regulation of lipolysis in adipocytes	ko04923	11	65	471	11887	Capra_hircus_newGene_3164; IRS2; ADRB1; PDE3B; PRKG1; ENSCHIG00000017757; PTGER3; PIK3R1; ENSCHIG00000022231; PTGS2; PRKACB
Toxoplasmosis	ko05145	15	135	471	11887	PPIF; ENSCHIG00000006056; ENSCHIG00000009743; NFKBIA; HLA-DRA; LAMC1; LAMB2; ENSCHIG00000016214; LAMA4; LDLR; STAT3; NFKBIB; CD40; ENSCHIG00000025853; LAMC2
PPAR signaling pathway	ko03320	15	113	471	11887	UCP1; ACSBG1; CPT2; FABP3; C1QTNF5; HMGCS1; CPT1A; SLC27A2; ACSL5; ENSCHIG00000020917; SCD; ENSCHIG00000021346; ACSL3; LPL; HMGCS2
2-Oxocarboxylic acid metabolism	ko01210	5	21	471	11887	IDH2; NAGS; ACO2; IDH3A; GOT1
Fluid shear stress and atherosclerosis	ko05418	15	155	471	11887	HSP90B1; ENSCHIG00000009839; IL1R1; NOS3; PRKAA2; ICAM1; HMOX1; GSTA4; ENSCHIG00000017986; SDC4; PIK3R1; ENSCHIG00000021886; IL1R2; NCF2; NQO1
Central carbon metabolism in cancer	ko05230	10	80	471	11887	ENSCHIG00000000162; IDH2; TIGAR; ENSCHIG00000012102; HK2; HIF1A; PKM; PIK3R1; MAP2K1; HK3
Prion disease	ko05020	29	370	471	11887	ND1; ATP8; ATP6; COX3; ND5; ND6; PPIF; TUBA4A; PSMD3; ENSCHIG00000006056; ENSCHIG00000009743; NCF4; PRNP; LAMC1; ENSCHIG00000016164; ITPR2; PSMD1; TUBA1B; ENSCHIG00000018041; PIK3R1; ENSCHIG00000021213; TUBB4B; PRKACB; ENSCHIG00000025067; HSPA5; NCF2; TUBB6; ENSCHIG00000025853; PPP3CA
cGMP-PKG signaling pathway	ko04022	24	191	471	11887	Capra_hircus_newGene_3164; PPIF; IRS2; ENSCHIG00000003894; ADRB1; PDE3B; PLN; SRF; VASP; PRKG1; NOS3; ENSCHIG00000014579; ITPR2; MYH6; ENSCHIG00000017757; ADRA1A; MAP2K1; ENSCHIG00000022231; KCNJ8; ATP1B1; ATP2A2; PDE3A; ENSCHIG00000025977; PPP3CA
Gap junction	ko04540	13	107	471	11887	TUBA4A; ADRB1; PRKG1; ENSCHIG00000014579; ITPR2; ENSCHIG00000017757; TUBA1B; MAP2K1; TUBB4B; ENSCHIG00000022231; PRKACB; ENSCHIG00000025067; TUBB6
HIF-1 signaling pathway	ko04066	15	138	471	11887	ENSCHIG00000000162; ENSCHIG00000009550; ENSCHIG00000012102; HK2; IL6R; NOS3; HIF1A; HMOX1; IGF1; STAT3; SERPINE1; PIK3R1; MAP2K1; HK3; TFRC

## Sheet: Sheet3
Table S3 Information of enriched KEGG terms of upregulated genes by cold exposure
#Kegg_pathway	ko_id	Cluster_frequency	Genome_frequency	P-value	Corrected_P-value	rich_factor	Gene_id
cGMP-PKG signaling pathway	ko04022	24 out of 471 5.09554140127389%	191 out of 11887 1.60679734163372%	5.30749e-07	0.000165063	3.17124	Capra_hircus_newGene_3164; PPIF; IRS2; ENSCHIG00000003894; ADRB1; PDE3B; PLN; SRF; VASP; PRKG1; NOS3; ENSCHIG00000014579; ITPR2; MYH6; ENSCHIG00000017757; ADRA1A; MAP2K1; ENSCHIG00000022231; KCNJ8; ATP1B1; ATP2A2; PDE3A; ENSCHIG00000025977; PPP3CA
Adipocytokine signaling pathway	ko04920	14 out of 471 2.9723991507431%	83 out of 11887 0.698241776730883%	4.16818e-06	0.0012963	4.25698	Capra_hircus_newGene_3164; IRS2; NFKBIA; SOCS3; ACSBG1; PRKAA2; C1QTNF5; CPT1A; PPARGC1A; PRKCQ; ACSL5; STAT3; ACSL3; NFKBIB
Citrate cycle (TCA cycle)	ko00020	9 out of 471 1.91082802547771%	40 out of 11887 0.336502061075124%	2.0364e-05	0.00633322	5.6785	ENSCHIG00000000162; IDH2; OGDH; ACO2; ENSCHIG00000012102; IDH3A; DLST; SUCLA2; ENSCHIG00000020818
TNF signaling pathway	ko04668	16 out of 471 3.39702760084926%	126 out of 11887 1.05998149238664%	3.67418e-05	0.0114267	3.2048	DAB2IP; FADD; ENSCHIG00000009839; NFKBIA; SOCS3; LIF; ENSCHIG00000014217; ICAM1; IRF1; PIK3R1; MAP2K1; TNFAIP3; ENSCHIG00000021886; PTGS2; DNM1L; ENSCHIG00000024179
PPAR signaling pathway	ko03320	15 out of 471 3.18471337579618%	113 out of 11887 0.950618322537226%	3.79321e-05	0.0117969	3.35015	UCP1; ACSBG1; CPT2; FABP3; C1QTNF5; HMGCS1; CPT1A; SLC27A2; ACSL5; ENSCHIG00000020917; SCD; ENSCHIG00000021346; ACSL3; LPL; HMGCS2
Regulation of lipolysis in adipocytes	ko04923	11 out of 471 2.33545647558386%	65 out of 11887 0.546815849247077%	4.33585e-05	0.0134845	4.27101	Capra_hircus_newGene_3164; IRS2; ADRB1; PDE3B; PRKG1; ENSCHIG00000017757; PTGER3; PIK3R1; ENSCHIG00000022231; PTGS2; PRKACB
Insulin resistance	ko04931	15 out of 471 3.18471337579618%	119 out of 11887 1.00109363169849%	6.97777e-05	0.0217009	3.18123	Capra_hircus_newGene_3164; IRS2; ENSCHIG00000009550; PDE3B; ELK1; PYGM; SOCS3; HK2; PRKAA2; PPARGC1A; INPP5A; PTPN1; PIK3R1; MAP2K1; PRKACB; HK3
Toxoplasmosis	ko05145	15 out of 471 3.18471337579618%	135 out of 11887 1.13569445612854%	0.000290455	0.0903316	2.8042	PPIF; ENSCHIG00000006056; ENSCHIG00000009743; NFKBIA; HLA-DRA; LAMC1; LAMB2; ENSCHIG00000016214; LAMA4; LDLR; STAT3; NFKBIB; CD40; ENSCHIG00000025853; LAMC2
Gap junction	ko04540	13 out of 471 2.76008492569002%	107 out of 11887 0.900143013375957%	0.000303915	0.0945174	3.06627	TUBA4A; ADRB1; PRKG1; ENSCHIG00000014579; ITPR2; ENSCHIG00000017757; TUBA1B; MAP2K1; TUBB4B; ENSCHIG00000022231; PRKACB; ENSCHIG00000025067; TUBB6
Terpenoid backbone biosynthesis	ko00900	7 out of 471 1.48619957537155%	34 out of 11887 0.286026751913855%	0.000310999	0.0967207	5.19602	ICMT; HMGCS1; PDSS1; IDI1; PMVK; ENSCHIG00000025425; HMGCS2
Prion disease	ko05020	29 out of 471 6.15711252653928%	370 out of 11887 3.1126440649449%	0.000361898	0.11255	1.9781	ND1; ATP8; ATP6; COX3; ND5; ND6; PPIF; TUBA4A; PSMD3; ENSCHIG00000006056; ENSCHIG00000009743; NCF4; PRNP; LAMC1; ENSCHIG00000016164; ITPR2; PSMD1; TUBA1B; ENSCHIG00000018041; PIK3R1; ENSCHIG00000021213; TUBB4B; PRKACB; ENSCHIG00000025067; HSPA5; NCF2; TUBB6; ENSCHIG00000025853; PPP3CA
HIF-1 signaling pathway	ko04066	15 out of 471 3.18471337579618%	138 out of 11887 1.16093211070918%	0.000369028	0.114768	2.74324	ENSCHIG00000000162; ENSCHIG00000009550; ENSCHIG00000012102; HK2; IL6R; NOS3; HIF1A; HMOX1; IGF1; STAT3; SERPINE1; PIK3R1; MAP2K1; HK3; TFRC
Insulin signaling pathway	ko04910	16 out of 471 3.39702760084926%	165 out of 11887 1.38807100193489%	0.000850777	0.264592	2.4473	Capra_hircus_newGene_3164; IRS2; PPARGC1B; NFKBIA; PYGM; SOCS3; NOS3; PRKAA2; CPT1A; PPARGC1A; PRKCQ; SLC27A2; PTPN1; STAT3; PIK3R1
Renin secretion	ko04924	10 out of 471 2.12314225053079%	77 out of 11887 0.647766467569614%	0.000878355	0.273168	3.27764	ADRB1; PDE3B; ENSCHIG00000014579; REN; ITPR2; ORAI1; PRKACB; PDE3A; ENSCHIG00000025977; PPP3CA
Alzheimer disease	ko05010	35 out of 471 7.43099787685775%	511 out of 11887 4.29881383023471%	0.00112341	0.349379	1.72862	Capra_hircus_newGene_3164; ND1; ATP8; ATP6; COX3; ND5; ND6; PPIF; IRS2; TUBA4A; PSMD3; ENSCHIG00000006056; ENSCHIG00000006687; RTN4; FADD; ENSCHIG00000009743; ENSCHIG00000016164; ITPR2; PSMD1; TUBA1B; ENSCHIG00000018041; MME; PIK3R1; ENSCHIG00000021213; MAP2K1; WNT11; TUBB4B; PTGS2; FZD3; ENSCHIG00000025067; ATP2A2; TUBB6; LPL; ENSCHIG00000025853; PPP3CA
2-Oxocarboxylic acid metabolism	ko01210	5 out of 471 1.06157112526539%	21 out of 11887 0.17666358206444%	0.00114852	0.357188	6.009	IDH2; NAGS; ACO2; IDH3A; GOT1
Central carbon metabolism in cancer	ko05230	10 out of 471 2.12314225053079%	80 out of 11887 0.673004122150248%	0.00118623	0.368916	3.15472	ENSCHIG00000000162; IDH2; TIGAR; ENSCHIG00000012102; HK2; HIF1A; PKM; PIK3R1; MAP2K1; HK3
Fluid shear stress and atherosclerosis	ko05418	15 out of 471 3.18471337579618%	155 out of 11887 1.30394548666611%	0.00124806	0.388145	2.44237	HSP90B1; ENSCHIG00000009839; IL1R1; NOS3; PRKAA2; ICAM1; HMOX1; GSTA4; ENSCHIG00000017986; SDC4; PIK3R1; ENSCHIG00000021886; IL1R2; NCF2; NQO1
Purine metabolism	ko00230	16 out of 471 3.39702760084926%	172 out of 11887 1.44695886262303%	0.00132533	0.412177	2.3477	PDE4B; AK4; PDE3B; NME7; ENSCHIG00000011975; ENPP4; PAPSS2; ENSCHIG00000014579; PGM2; PKM; CANT1; PDE4D; ENTPD1; ADSS; PDE3A; ENSCHIG00000025977;
Glucagon signaling pathway	ko04922	12 out of 471 2.54777070063694%	110 out of 11887 0.925380667956591%	0.00134982	0.419793	2.75321	ENSCHIG00000000162; PDE3B; PYGM; ENSCHIG00000012102; ENSCHIG00000013044; PRKAA2; CPT1A; PPARGC1A; PKM; ITPR2; PRKACB; PPP3CA
