# Supplementary material for: Cold exposure induces lipid dynamics and thermogenesis in brown adipose tissue of goats
Source: BMC Genomics. 2022 Jul 21;23:528. doi: 10.1186/s12864-022-08765-5 (PMC9306100; doi:10.1186/s12864-022-08765-5)
Supplement: Supplementary file 4 — Additional file 4: Table S4. Values for all the lipid class [file 12864_2022_8765_MOESM4_ESM.xlsx]

## Sheet: pvalue_all
Table S4 Values for all the lipid class
name	Class	MainIon	mz	rt	VIP	mean_Cold	sd_Cold	mean_RT	sd_RT	Fold Change_Cold/RT	log2(FC_Cold/RT)	p.value	Cold1	Cold2	Cold3	Cold4	Cold5	RT1	RT2	RT3	RT4	RT5
Sph(d16:0)	Sph	Sph+H	274.276	59.733	0.601978	1.25427e+06	290613	860593	367236	1.4574	0.54344	0.143672	1.67866e+06	1.17478e+06	935253	1.08434e+06	1.3983e+06	812261	1.21619e+06	269737	899095	1.10569e+06
Sph(d17:1)	Sph	Sph+H	286.275	113.354	0.00252575	130674	49769.9	130076	54438.6	1.0046	0.00662	0.676103	114172	105367	140087	211611	82134.2	145346	149344	38893.4	132599	184198
Sph(d17:0)	Sph	Sph+H	288.293	65.065	1.654	1.02325e+07	4.71582e+06	6.67398e+06	2.62402e+06	1.5332	0.61654	0.143672	8.87234e+06	1.0568e+07	7.53997e+06	1.81258e+07	6.05649e+06	7.32389e+06	7.17947e+06	2.80251e+06	6.00875e+06	1.00553e+07
Sph(d18:2)	Sph	Sph+H	298.274	64.9375	0.236095	87778.9	46257.7	33660.7	28320.7	2.6078	1.3828	0.0946929	99158.4	34958.9	73884.1	159694	71199.6	11690.3	51111.9	11036.7	74988.3	19476.5
Sph(d18:1)	Sph	Sph+H	300.29	79.049	0.357058	290220	185223	141063	66549.6	2.0574	1.0408	0.29627	432357	74275	141421	509867	293178	166835	172299	67912.4	221914	76352.1
Sph(d18:0)	Sph	Sph+H	302.305	83.382	0.341098	231968	189708	91622.7	35266.5	2.5318	1.3401	0.143672	268716	39720.2	117411	534414	199579	79430.3	117017	35941.7	103408	122317
Sph(d19:1)	Sph	Sph+H	314.304	127.142	0.553599	1.80052e+06	833592	1.29484e+06	590523	1.3905	0.47564	0.530869	3.15189e+06	1.51215e+06	1.02224e+06	1.99272e+06	1.32358e+06	921498	2.03206e+06	522476	1.62559e+06	1.37259e+06
Car(10:0)	Car	Car+H	316.249	48.928	1.18954	790169	482261	2.42547e+06	2.06644e+06	0.32578	-1.618	0.29627	1.3599e+06	162941	1.17573e+06	696216	556056	121615	5.38828e+06	983014	2.26629e+06	3.36813e+06
Sph(d19:0)	Sph	Sph+H	316.324	99.309	1.02585	1.96732e+07	4.36568e+06	1.68966e+07	8.30065e+06	1.1643	0.2195	1	1.97931e+07	1.72311e+07	1.89192e+07	2.69104e+07	1.55124e+07	1.71402e+07	2.12062e+07	2.71183e+06	1.9547e+07	2.38779e+07
Sph(d20:2)	Sph	Sph+H	326.307	122.269	0.0739741	1.23348e+06	257809	1.17844e+06	679485	1.0467	0.065864	1	1.48839e+06	823886	1.39124e+06	1.29608e+06	1.16783e+06	1.6797e+06	1.94389e+06	204733	1.12832e+06	935540
Sph(d20:1)	Sph	Sph+H	328.32	123.603	0.101501	46879.4	16703.3	32952.4	14576.5	1.4226	0.50857	0.403395	45721.1	22996.8	65331.7	40632.1	59715.3	47153.9	47620.4	13355.6	30053.5	26578.7
Sph(d20:0)	Sph	Sph+H	330.336	120.083	0.244566	162497	93873.5	88365.2	48433.5	1.8389	0.87886	0.29627	267693	42037.7	88450.4	217185	197117	135034	132925	23289.4	93215.7	57361.3
MG(16:0/0:0/0:0)	MG	MG+H	331.287	133.319	1.54403	1.00567e+07	5.21717e+06	6.58315e+06	3.0851e+06	1.5276	0.61131	0.29627	1.88586e+07	8.19937e+06	5.5657e+06	1.03747e+07	7.28515e+06	5.07132e+06	1.07006e+07	2.48088e+06	7.99622e+06	6.6667e+06
Car(12:1)	Car	Car+H	342.265	50.758	0.0785031	599014	331289	659034	691858	0.90893	-0.13776	1	577735	106911	826683	969624	514116	122504	1.03999e+06	44273.3	1.67944e+06	408970
Car(12:0)	Car	Car+H	344.282	54.034	0.00184546	6.35213e+06	6.34174e+06	6.34739e+06	5.94688e+06	1.0007	0.0010782	0.676103	2.92141e+06	1.60311e+06	1.62276e+07	1.79041e+06	9.21815e+06	831197	1.4799e+07	435779	8.17227e+06	7.49866e+06
Sph(d22:1)	Sph	Sph+H	356.352	102.834	0.118514	172177	52240.4	141688	65283.9	1.2152	0.28118	0.530869	208324	131986	118488	242548	159538	120579	188491	39115.1	201754	158501
MG(18:1/0:0/0:0)	MG	MG+H	357.303	141.439	0.131735	2.86056e+06	2.07698e+06	2.67126e+06	1.74219e+06	1.0709	0.09878	0.834532	827237	2.44907e+06	4.21774e+06	1.1111e+06	5.69767e+06	3.7346e+06	4.09707e+06	148316	3.83083e+06	1.54547e+06
Car(13:0)	Car	Car+H	358.296	57.897	0.213305	107615	46386.3	180795	135827	0.59523	-0.74847	0.676103	153189	52636.7	158522	92081.1	81647	42429.5	327493	32546.4	276874	224630
Sph(d22:0)	Sph	Sph+H	358.368	135.821	0.00693175	374000	170127	377344	254303	0.99114	-0.012842	1	617452	231323	312804	479947	228475	163366	481064	98522.9	415836	727932
MG(18:0/0:0/0:0)	MG	MG+H	359.314	144.267	0.0368587	52678.8	28588.3	46419.4	24412.1	1.1348	0.18249	1	21102.4	31557.5	51772	65544.7	93417.5	39339	56064.9	8466.75	73443.1	54783.1
Car(14:2)	Car	Car+H	368.28	56.158	0.0276385	398160	193700	382773	358338	1.0402	0.05686	0.834532	432541	134205	468454	653297	302304	116849	783907	35212	752250	225646
Car(14:1)	Car	Car+H	370.298	57.038	0.628083	1.65295e+07	7.34974e+06	1.90044e+07	1.89453e+07	0.86977	-0.20129	1	2.47941e+07	5.0271e+06	2.04275e+07	1.60359e+07	1.63629e+07	6.09925e+06	4.5111e+07	985485	3.26229e+07	1.02037e+07
Car(14:0)	Car	Car+H	372.314	63.263	0.38535	1.9083e+07	7.553e+06	2.05472e+07	1.73755e+07	0.92874	-0.10665	1	2.21692e+07	1.33619e+07	3.09674e+07	1.34785e+07	1.54381e+07	5.60041e+06	4.59178e+07	2.94704e+06	2.57224e+07	2.25482e+07
Car(15:1)	Car	Car+H	384.31	61.464	0.217244	333654	124517	447589	327360	0.74545	-0.42382	0.676103	475679	173932	438270	261788	318602	173075	782775	41083.7	709674	531339
Car(15:0)	Car	Car+H	386.327	70.24	0.144518	394787	135353	472911	354240	0.8348	-0.26049	0.676103	481535	370341	546319	386192	189547	121516	920465	100873	581733	639965
Car(16:2)	Car	Car+H	396.312	61.6755	0.0204804	1.90071e+06	893710	1.92347e+06	1.35585e+06	0.98817	-0.017174	0.834532	1.97705e+06	675497	3.1724e+06	2.017e+06	1.66159e+06	844383	2.92192e+06	130739	3.19431e+06	2.52598e+06
Car(16:1)	Car	Car+H	398.329	66.867	0.0230449	3.09844e+07	1.08728e+07	3.08782e+07	2.5693e+07	1.0034	0.0049513	0.676103	3.646e+07	1.45865e+07	4.39432e+07	3.13801e+07	2.8552e+07	1.34357e+07	7.04656e+07	4.50271e+06	3.86729e+07	2.73141e+07
Car(16:0)	Car	Car+H	400.342	99.335	0.29984	770855	442436	567790	377007	1.3576	0.4411	0.403395	1.23451e+06	293958	783610	1.18367e+06	358528	342200	1.08255e+06	113979	778884	521332
Car(17:1)	Car	Car+H	412.343	74.627	0.209812	1.33374e+06	360269	1.53955e+06	1.20181e+06	0.86632	-0.20704	1	1.80016e+06	847635	1.54757e+06	1.2561e+06	1.21723e+06	550456	3.30672e+06	289111	1.75305e+06	1.79844e+06
Car(17:0)	Car	Car+H	414.358	91.945	0.255206	1.13224e+06	597071	931113	533884	1.216	0.28215	0.676103	1.92515e+06	606582	1.28672e+06	1.3731e+06	469621	496244	1.43247e+06	238142	1.35208e+06	1.13662e+06
Car(18:3)	Car	Car+H	422.322	101.645	0.041158	26475.6	13505.3	21913.3	8099.49	1.2082	0.27286	0.834532	35591.2	10308.1	20344.2	44482.1	21652.5	20802.6	23242.5	10243	33007.6	22270.5
Car(18:2)	Car	Car+H	424.343	72.777	0.581947	6.94059e+06	4.55968e+06	5.62385e+06	4.84078e+06	1.2341	0.3035	0.676103	5.75348e+06	1.96236e+06	1.42684e+07	7.4993e+06	5.21945e+06	1.13818e+06	1.26539e+07	960275	6.37052e+06	6.99639e+06
Car(18:1)	Car	Car+H	426.358	118.588	1.02197	3.21531e+06	2.77574e+06	5.8654e+06	8.12821e+06	0.54818	-0.86727	0.834532	7.7917e+06	3.72366e+06	2.33384e+06	1.05656e+06	1.17081e+06	579866	1.94474e+07	146896	1.76214e+06	7.39075e+06
Car(18:0)	Car	Car+H	428.364	83.552	0.416998	4.0187e+06	1.21981e+06	3.4311e+06	2.26091e+06	1.1713	0.22806	0.530869	4.46332e+06	2.14515e+06	5.36694e+06	4.51883e+06	3.59925e+06	1.73724e+06	6.80394e+06	999931	3.87093e+06	3.74347e+06
LPC(12:0/0:0)	LPC	LPC+H	440.277	54.634	0.308371	168245	237991	30467	19538.6	5.5222	2.4652	0.29627	159842	16403.8	51210.1	581923	31843.8	8754.61	20669.8	58153.4	42016.1	22741.2
Car(19:1)	Car	Car+H	440.372	129.227	0.0512213	7001.24	2363.86	3807.97	3761.82	1.8386	0.87859	0.143672	6569.71	4011.63	9215.35	9553.67	5655.84	896.215	2490.59	1695.14	10281.8	3676.16
Car(19:0)	Car	Car+H	442.388	118.719	0.176772	130947	28565.3	189448	133340	0.69121	-0.53281	0.676103	159791	91051.2	151678	139593	112624	87827.6	296214	17297.1	326853	219048
Car(20:3)	Car	Car+H	450.357	78.232	0.0253412	1.24593e+06	722655	1.27084e+06	1.0439e+06	0.9804	-0.028552	0.834532	1.05101e+06	428564	1.90143e+06	2.09123e+06	757431	369550	2.74741e+06	379945	1.93993e+06	917343
Car(20:1)	Car	Car+H	454.389	111.635	0.516738	1.26265e+06	792214	790290	663342	1.5977	0.67601	0.403395	1.63755e+06	321708	2.17585e+06	1.63236e+06	545802	232243	1.66134e+06	97281.6	1.24249e+06	718100
Car(20:0)	Car	Car+H	456.407	151.423	0.283823	592468	405081	811687	648921	0.72992	-0.45419	0.834532	843052	334433	406168	202767	1.17592e+06	270858	1.54898e+06	79407.6	1.36986e+06	789326
LPE(P-16:0/0:0)	LPE(P)	LPE(P)+Na	460.28	96.647	0.217233	159361	76499.5	98599.6	49205.8	1.6162	0.69265	0.0946929	144476	58826.9	172211	148781	272511	119944	139069	13706.6	117830	102448
LPE(17:1/0:0)	LPE	LPE+H	466.294	79.123	0.272994	381991	206670	253449	178690	1.5072	0.59184	0.29627	668081	122032	355912	483807	280121	252982	206360	20117.5	519610	268177
LPE(P-18:0/0:0)	LPE(P)	LPE(P)+H	466.328	111.588	0.111603	54700.8	18130.6	39056.3	13631.2	1.4006	0.48601	0.143672	52615.1	24283.3	68086.9	60840.1	67678.4	40621.7	42755.7	21904.2	58458.2	31541.5
PC(2:0/11:0)	PC	PC+H	468.278	72.009	0.0374899	21226.9	13806.4	16813.6	11366.3	1.2625	0.33627	0.403395	15265.5	45399.4	19727	12263.7	13479.2	23695.4	5389.42	10055.2	11754.9	33173.2
LPC(14:0/0:0)	LPC	LPC+H	468.308	64.1805	0.0201674	636775	179727	648634	417433	0.98172	-0.02662	1	539684	643988	865745	397483	736977	439739	641580	118419	1.23829e+06	805143
SM(d16:0/2:0)	SM	SM+H	481.348	75.744	0.080347	36317.7	14154.3	26331.8	12238.8	1.3792	0.46387	0.29627	52199.4	13722.1	38012.3	42227.7	35426.9	30670.8	13092.9	21740.3	45180.4	20974.4
Cer(d16:1/14:0)	Cer	Cer+H	482.456	329.373	0.150258	64119.2	17024.6	39641.3	23518.8	1.6175	0.69375	0.0601028	66700.1	34860.8	79291.8	69523	70220.5	27806.6	63154.5	6024.02	59237.2	41984.2
Car(22:0)	Car	Car+H	484.435	210.801	0.046966	80530.7	79957.4	93981.8	71586.8	0.85687	-0.22284	0.834532	56335.6	60119.3	55204	11853.8	219141	33002.6	140474	17661.7	187712	91058.3
SM(d17:0/2:0)	SM	SM+H	495.363	102.867	0.110592	120261	67334.6	90523.8	62852.4	1.3285	0.4098	0.403395	205226	19350.3	131468	105355	139907	130151	64463.3	7991.37	171710	78302.7
Cer(d17:1/14:0)	Cer	Cer+H	496.472	357.471	0.050388	24483.7	5495.65	19751.6	9500.89	1.2396	0.30985	0.530869	28884.4	16231.7	29745.3	25306.1	22250.7	19301.4	22413.2	3974.06	29067.6	24001.6
SM(d18:2/2:0)	SM	SM+H	505.345	92.7545	0.0393288	152490	61640.5	141496	81740.6	1.0777	0.10796	1	226314	66919.3	151997	124326	192892	155180	108240	18226.9	208666	217165
LPE(20:2/0:0)	LPE	LPE+H	506.312	118.562	0.107372	130230	49914.4	103899	57680.9	1.2534	0.32588	0.530869	148429	63057.7	137439	105295	196929	127586	127708	9742.94	160594	93864.2
LPC(17:2/0:0)	LPC	LPC+H	506.323	65.0585	0.033252	87462.8	23770.2	80448.3	53173.2	1.0872	0.12061	0.676103	75002.3	56860.5	117913	84781.5	102757	76484.4	55426.9	13215.7	156113	101002
Cer(d18:2/14:0)	Cer	Cer+H	508.47	291.381	0.0146522	6729.15	4157.49	5675.57	5313.57	1.1856	0.24566	0.676103	12077.2	1949.1	5126.62	9946.88	4545.95	2774.13	7599.68	128.386	13875.4	4000.24
SM(d18:0/2:0)	SM	SM+H	509.379	125.774	0.494246	1.64105e+06	1.01111e+06	1.12056e+06	966661	1.4645	0.5504	0.403395	2.60894e+06	366076	1.25431e+06	1.23403e+06	2.74186e+06	2.36522e+06	726538	52514.1	1.88841e+06	570103
LPC(17:0/0:0)	LPC	LPC+H	510.357	94.776	0.358901	1.11526e+07	5.39369e+06	1.02088e+07	7.2823e+06	1.0925	0.12757	1	1.81135e+07	4.12074e+06	1.37136e+07	7.8091e+06	1.20062e+07	1.48754e+07	5.47422e+06	624149	1.88745e+07	1.11956e+07
LPE(20:0/0:0)	LPE	LPE+H	510.357	166.692	0.475358	689848	470342	375087	221739	1.8392	0.87905	0.676103	440851	362973	881330	331815	1.43227e+06	390298	487420	15607.3	608742	373368
Cer(d18:1/14:0)	Cer	Cer+H	510.487	385.928	0.242875	483706	119836	390953	130508	1.2372	0.30714	0.29627	681757	425499	368543	496498	446233	401335	556923	195626	433174	367705
Cer(d18:0/14:0)	Cer	Cer+H	512.5	351.101	0.0120604	7166.26	5331.98	6335.59	3168.77	1.1311	0.17774	0.676103	12424.5	11692.9	8270.3	128.386	3315.26	2488.94	3821.92	7475.8	10381.7	7509.64
MG(29:0/0:0/0:0)	MG	MG+H	513.495	328.135	0.0064883	374.597	550.543	234.852	238.066	1.595	0.67358	1	128.386	1359.44	128.386	128.386	128.386	128.386	128.386	128.386	660.717	128.386
LPC(18:2/0:0)	LPC	LPC+H	520.332	41.199	0.123979	13250.7	9627.91	30446.2	19031.5	0.43522	-1.2002	0.143672	24544.4	3649.27	4230.3	21542.5	12287	11877.3	59347.1	14646.4	31740.3	34619.8
Cer(d17:1/16:1)	Cer	Cer+H	522.485	326.461	0.0171387	18981.5	9730.89	17162.6	11069.5	1.106	0.14533	0.676103	30430.8	3604.61	18340.6	21701.6	20829.9	15410.9	22824.6	128.386	29998.5	17450.7
Cer(d18:2/15:0)	Cer	Cer+H	522.487	367.771	0.106226	28574.4	9867.48	16385.4	10462.4	1.7439	0.80232	0.143672	45439.2	19486.7	26299.5	26859.5	24787.1	19775.9	18681.1	128.386	28774.4	14567.1
LPE(20:4/0:0)	LPE	LPE+Na	524.273	71.642	0.135337	315311	124910	269576	75062.8	1.1697	0.22608	1	454491	234426	213497	449285	224858	308131	262115	146933	285656	345046
Cer(d17:1/16:0)	Cer	Cer+H	524.502	349.227	0.0257761	1763.08	1427.76	2991.27	2434.99	0.58941	-0.76266	0.463344	2684.99	128.386	815.695	3678.58	1507.77	3561.62	836.288	128.386	4640.06	5790
DG(18:1/10:0/0:0)	DG	DG+NH4	528.46	326.908	0.0681973	392066	96877.6	365901	166262	1.0715	0.099643	0.29627	395729	313278	428902	532104	290319	280442	311225	662567	290664	284609
LPC(O-18:1/0:0)	LPC(O)	LPC(O)+Na	530.359	126.089	0.567597	4.49155e+06	2.89174e+06	3.4689e+06	3.03317e+06	1.2948	0.37273	0.530869	6.23956e+06	1.04745e+06	3.83931e+06	2.89547e+06	8.43596e+06	7.31743e+06	2.27377e+06	20793	5.91025e+06	1.82228e+06
DG(12:0/16:0/0:0)	DG	DG+NH4	530.466	327.531	0.029974	40977.8	7696.38	37569.5	14915.9	1.0907	0.12528	0.210075	44462.8	30644.8	43360	50365.2	36056.1	30065.3	33557.2	64110.4	30406.3	29708.3
DG(14:0/14:0/0:0)	DG	DG+NH4	530.476	361.249	0.0410279	17719.9	9081.34	23749.3	26477.7	0.74612	-0.42251	0.676103	13409.4	24249.1	27446.2	18914.2	4580.47	12369.7	14296.3	70260.2	4110.74	17709.4
LPC(O-18:0/0:0)	LPC(O)	LPC(O)+Na	532.373	128.623	0.00025032	601851	334513	601663	658553	1.0003	0.00044982	1	777719	156001	782876	345366	947292	1.30206e+06	181491	11006.2	1.33594e+06	177824
PC(O-16:2/3:0)	PC(O)	PC(O)+H	534.353	80.371	0.0835212	221379	63692.6	247828	113537	0.89328	-0.16282	0.530869	152226	152592	283025	258368	260682	221443	280501	68050.7	369431	299712
Cer(d18:2/16:1)	Cer	Cer+H	534.486	368.752	0.0284725	21258.9	4890.15	18405.2	12060.1	1.1551	0.20796	0.834532	24554.3	16300.6	17857.6	28022.9	19559.2	15765.5	30086.2	128.386	28576.4	17469.3
PC(2:0/16:1)	PC	PC+H	536.333	52.7245	0.205677	106456	98591.2	46211.9	27125.5	2.3037	1.2039	0.403395	46718.1	47441.4	104322	277621	56180.1	26209.8	51100.5	11408.6	65599.5	76741.1
LPC(O-20:1/0:0)	LPC(O)	LPC(O)+H	536.405	180.06	0.0132352	9475.97	5641.39	10590.5	7371.41	0.89476	-0.16043	0.676103	18964.3	5007.85	6464.15	10235.3	6708.2	7266.19	11292.7	4555.77	23040.5	6797.6
Cer(d18:2/16:0)	Cer	Cer+H	536.502	335.259	0.000993028	3561.24	2248.9	3514.5	1850.13	1.0133	0.019059	0.834532	6249.83	128.386	4546.47	3111	3770.52	3201.34	1081	3055.74	6195.19	4039.25
Cer(d18:1/16:1)	Cer	Cer+H	536.501	302.447	0.033702	1468.98	1385.95	253.724	280.264	5.7897	2.5335	0.0746392	925.057	128.386	1869.69	3682.11	739.639	128.386	128.386	128.386	755.075	128.386
PC(2:0/16:0)	PC	PC+H	538.348	56.7495	0.177477	124174	92904.7	73148.8	39394.4	1.6975	0.76345	0.676103	73466.1	71952.1	108530	288227	78692.8	47574.7	92420.1	19367	118758	87623.6
Cer(d18:1/16:0)	Cer	Cer+H	538.518	376.326	0.0183939	128.386	0	738.706	1364.72	0.1738	-2.5245	0.423711	128.386	128.386	128.386	128.386	128.386	128.386	128.386	3179.99	128.386	128.386
Cer(d18:0/16:0)	Cer	Cer+H	540.525	436.496	0.666898	1.43006e+06	431148	965347	294453	1.4814	0.56695	0.143672	1.86987e+06	816927	1.42981e+06	1.79891e+06	1.23476e+06	950377	1.26442e+06	681885	1.26234e+06	667714
MG(31:0/0:0/0:0)	MG	MG+H	541.526	436.516	0.243026	189387	44334.3	132032	36624.5	1.4344	0.52046	0.0601028	229608	123758	187462	230983	175126	149350	159160	94616.3	166627	90404.8
LPE(22:6/0:0)	LPE	LPE+Na	548.273	66.9805	0.0968638	107700	51526.6	86199.4	35392.7	1.2494	0.32127	0.530869	198826	89062.6	72808.6	93618.1	84186.3	100447	140554	51371.7	63401.3	75223.6
PC(O-18:2/2:0)	PC(O)	PC(O)+H	548.37	93.124	0.318045	2.32711e+06	1.03538e+06	1.972e+06	1.23919e+06	1.1801	0.23888	1	1.47184e+06	1.36131e+06	3.27424e+06	1.94406e+06	3.58409e+06	1.46941e+06	2.41411e+06	227398	3.58922e+06	2.15988e+06
DG(22:5/8:0/0:0)	DG	DG+NH4	548.432	345.992	0.13377	42533.8	18877.1	23712.5	9984.24	1.7937	0.84296	0.143672	30608.5	29906	61402.6	64760.4	25991.3	20732.8	36344.4	8973.46	26008.7	26503
PC(2:0/17:1)	PC	PC+H	550.349	86.953	0.12365	91698	68371.5	61815	25773.6	1.4834	0.56893	0.834532	34380.4	64661.9	78707.8	210283	70456.9	49361.5	79323.6	35450.1	97701.9	47238
PC(P-18:0/2:0)	PC(P)	PC(P)+H	550.386	115.932	0.952418	2.46433e+06	1.42636e+06	1.31565e+06	893539	1.8731	0.90542	0.210075	2.99786e+06	678338	4.45692e+06	2.55215e+06	1.63638e+06	995552	1.75021e+06	123660	2.5256e+06	1.18322e+06
Cer(d18:2/17:0)	Cer	Cer+H	550.517	355.702	0.0550264	6003.85	8384.6	12121.2	13051.9	0.49532	-1.0136	0.397615	128.386	128.386	4917.15	20440.8	4404.56	7543.79	128.386	1670.27	30232.5	21031
Cer(d18:1/17:0)	Cer	Cer+H	552.533	459.134	0.496304	698295	280036	432995	136872	1.6127	0.68949	0.143672	1.04265e+06	306304	741681	841052	559792	421956	381166	298978	663318	399557
DG(12:0/18:2/0:0)	DG	DG+NH4	554.473	335.664	0.000513607	2874.54	1583.25	2899.43	2651.17	0.99142	-0.012439	1	2291.53	1831.04	5148.72	1282.57	3818.82	786.687	2324.43	128.386	6238.21	5019.42
Cer(t14:1/20:0)	PhytoCer	PhytoCer+H	554.512	302.511	0.00574505	908.431	1353.11	713.786	650.493	1.2727	0.34788	1	903.743	128.386	3253.25	128.386	128.386	779.262	1709.18	128.386	823.718	128.386
Cer(d18:0/17:0)	Cer	Cer+H	554.548	477.203	0.177059	149260	79549.6	101046	41519.5	1.4772	0.56282	0.530869	245857	81474.9	111610	224142	83215.7	142877	81931.8	46937.2	142817	90665.6
DG(18:1/12:0/0:0)	DG	DG+NH4	556.49	365.706	0.0554342	14180.5	4041.95	9915.55	5732.79	1.4301	0.51615	0.29627	18217.6	8293.45	11865.6	16688.2	15837.8	8914.95	5596.83	19772.9	9120.26	6172.85
Cer(t18:0/16:0)	PhytoCer	PhytoCer+H	556.522	303.035	0.0585566	12809.8	6884.28	7559.89	6860.93	1.6944	0.76081	0.143672	13188.2	9588.94	10899.3	24244.8	6127.95	3092.21	8289.63	19144	4824.72	2448.84
PC(2:0/18:4)	PC	PC+H	558.316	50.758	0.0296941	43368.9	32018.8	38307.2	20454.3	1.1321	0.17905	0.834532	36769.1	17689	36929.9	98830.6	26626	38225	35321.8	7265.31	63084.2	47639.4
PE(20:4/3:0)	PE	PE+H	558.324	151.972	0.0111794	6905.71	3012.23	6265.92	3035.45	1.1021	0.14026	0.29627	11545.7	3093.25	6660.47	6624.54	6604.61	5217.3	6464.59	2891.02	11153.4	5603.27
LPE(22:1/0:0)	LPE	LPE+Na	558.352	169.924	0.040009	39074.1	19158	33275.9	19351	1.1742	0.23173	0.676103	40460.1	23200.6	68918.5	21256.2	41535.3	28630.2	33365.4	8144.01	62331.7	33908.3
DG(2:0/28:0/0:0)	DG	DG+NH4	558.505	395.613	0.0512332	25516.8	7587.96	35470.1	48404.1	0.71939	-0.47516	0.29627	21012.7	32786.1	30631.6	28646.9	14506.8	9230.26	21585.8	121657	13292.2	11585.2
PC(2:0/18:3)	PC	PC+H	560.333	53.322	0.0853044	149917	84467.5	179420	130597	0.83556	-0.25918	0.834532	148300	54765.8	110632	283838	152047	250420	108890	14026.1	354758	169007
LPC(19:0/0:0)	LPC	LPC+Na	560.369	125.033	0.0811754	349041	161796	396666	420957	0.87994	-0.18453	0.676103	413640	120143	474315	242679	494429	310215	242193	8823.12	1.11687e+06	305225
SM(d14:2/10:0)	SM	SM+H	561.391	73.22	0.0256034	4959.04	3187.19	6411.13	2531.58	0.7735	-0.37052	0.403395	6030.77	2442.83	1213.55	9235.74	5872.29	3769.47	6178.51	4670.36	10287.7	7149.64
PC(O-18:2/3:0)	PC(O)	PC(O)+H	562.386	107.315	0.107669	41272.8	17064.8	73992.1	117396	0.5578	-0.84218	0.403395	30196.3	22800.6	46037.8	67286.4	40043.2	12622.8	34153.5	15517.4	283459	24208.4
Cer(d18:1/18:2)	Cer	Cer+H	562.506	367.653	0.00112011	2312.83	2305.51	2364.15	1517.3	0.97829	-0.031664	0.916563	128.386	2428.95	864.822	6095.5	2046.47	3857.28	2030.94	128.386	2098.65	3705.49
Cer(d18:2/18:1)	Cer	Cer+H	562.518	403.36	0.191811	69625.4	16011.9	38303.7	18962.3	1.8177	0.86213	0.0367139	75341.9	42600	68294.3	82431.1	79459.6	37710.9	59039.1	10656.4	52434.7	31677.5
LPC(20:5/0:0)	LPC	LPC+Na	564.305	60.713	0.446878	379312	230537	696339	567362	0.54472	-0.87641	0.530869	428409	91566.4	391116	267442	718026	1.39828e+06	374534	20176.3	1.15283e+06	535884
PC(2:0/18:1)	PC	PC+H	564.365	90.524	0.0792198	38325.1	19631.7	27347.1	13294.8	1.4014	0.4869	0.29627	34190.6	30645.6	29557.6	72873.5	24358	28840.9	26985.4	7839.33	45345.8	27724
PC(P-18:0/3:0)	PC(P)	PC(P)+H	564.4	135.853	0.0205467	16706.3	8344.62	14646.1	10122.7	1.1407	0.18988	0.834532	27254.8	7202.17	22808.3	15794.3	10472.1	8251.71	32237.3	7709.58	13599.9	11431.9
PC(P-16:0/5:0)	PC(P)	PC(P)+H	564.398	52.784	0.00426662	7206.73	1421.75	6998.5	2785.45	1.0298	0.042299	1	8770.94	5156.37	7142.71	8281.6	6682.04	4515.31	10168.3	3816.87	7355.61	9136.39
Cer(d18:1/18:1)	Cer	Cer+H	564.532	374.993	0.00429989	622.803	1105.55	770.542	1083.16	0.80827	-0.3071	0.607236	128.386	2600.47	128.386	128.386	128.386	128.386	128.386	2628.27	839.281	128.386
Cer(d18:2/18:0)	Cer	Cer+H	564.535	445.111	1.05372	3.06328e+06	946592	1.93002e+06	783551	1.5872	0.66646	0.143672	4.10739e+06	1.73825e+06	2.47316e+06	3.5719e+06	3.42569e+06	2.4976e+06	2.63928e+06	711689	2.16963e+06	1.63192e+06
PC(2:0/18:0)	PC	PC+H	566.38	112.497	0.00750612	41697.3	36709.4	43315.5	48831.9	0.96264	-0.054929	0.676103	32375.8	19086.9	18496.7	106237	32289.5	19080.3	15838	9299.03	127192	45167.7
LPC(21:0/0:0)	LPC	LPC+H	566.417	186.523	0.0288135	21213.7	9178.34	18337.2	9071.38	1.1569	0.21022	0.834532	14046	19688.7	36631.8	21237.3	14464.7	12660.8	19847.3	6796.44	21825.2	30556.1
Cer(d18:1/18:0)	Cer	Cer+H	566.547	400.802	0.0376274	13947.3	12889.1	9939.27	6810.3	1.4033	0.48878	0.525809	128.386	26868	23222.4	128.386	19389.5	10396.6	19344.9	128.386	9369.81	10456.6
Cer(d18:0/18:0)	Cer	Cer+H	568.56	459.541	0.0259365	1341.86	2713.42	128.386	0	10.452	3.3857	0.423711	128.386	128.386	6195.78	128.386	128.386	128.386	128.386	128.386	128.386	128.386
MG(33:0/0:0/0:0)	MG	MG+H	569.559	482.4	0.279463	284908	85023.5	194281	82190.9	1.4665	0.55235	0.210075	374032	164310	245381	354658	286157	266657	225930	63496.7	248397	166925
DG(13:0/18:1/0:0)	DG	DG+NH4	570.506	384.216	0.0296955	128.386	0	1719.08	3556.91	0.074683	-3.7431	0.423711	128.386	128.386	128.386	128.386	128.386	128.386	128.386	8081.88	128.386	128.386
LPC(20:1/0:0)	LPC	LPC+Na	572.366	132.633	0.180379	130425	88599	76189.3	66634.9	1.7118	0.77556	0.29627	148335	21938.8	258587	78637.8	144624	65193.9	64455.4	7955.95	187661	55680.5
DG(15:0/16:0/0:0)	DG	DG+NH4	572.52	404.762	0.0250351	669.682	578.119	1757.81	2257.21	0.38097	-1.3922	0.672336	723.824	852.921	128.386	1514.89	128.386	703.197	1548.59	5692.77	128.386	716.107
DG(2:0/29:0/0:0)	DG	DG+NH4	572.524	487.055	0.273273	218902	169104	344750	198133	0.63496	-0.65527	0.403395	108103	463510	322197	58539.7	142161	550795	273604	104417	245494	549443
LPC(20:0/0:0)	LPC	LPC+Na	574.384	157.287	0.260394	192045	50566.3	120951	62365	1.5878	0.66702	0.143672	187633	122543	248213	168781	233054	139290	125316	13507.9	169143	157499
SM(d15:2/10:0)	SM	SM+H	575.418	119.952	0.0384662	16013.3	7680.36	12780.3	4553.74	1.253	0.32535	0.834532	23867.4	5679.93	23444.4	13585.2	13489.5	13849.7	14300.1	6808.16	18836.7	10107
PC(3:0/18:2)	PC	PC+H	576.368	61.887	0.0475218	23780.8	11524.3	18741.6	8359.77	1.2689	0.34355	0.676103	20926.8	13003	42522.7	25841.9	16609.6	13845.3	25035.7	6875.86	27166.9	20784.3
PC(O-20:2/2:0)	PC(O)	PC(O)+H	576.401	126.046	0.0456772	88052.7	40804	102805	130407	0.8565	-0.22347	0.403395	84978.9	34903.7	149382	80437.6	90561.3	38282.1	61189.9	33798.7	335341	45412.3
PC(P-20:0/2:0)	PC(P)	PC(P)+H	578.417	163.834	0.180026	180343	120521	116437	101837	1.5488	0.63119	0.210075	157793	81949.2	388767	118657	154547	59467.4	117215	12848.2	282180	110476
Cer(d18:2/19:0)	Cer	Cer+H	578.548	468.021	0.209358	120076	42133.3	73390.1	33719.8	1.6361	0.71029	0.0946929	177754	66682	104812	143312	107819	98337.3	78330.3	16266.9	98570.4	75445.7
PC(5:0/16:0)	PC	PC+H	580.406	94.34	0.103681	37069.3	47425.6	16599.8	10735.5	2.2331	1.1591	0.834532	24173.9	9519.5	15130.8	121385	15137.4	18870.1	1890.26	13978.7	16409.7	31850.2
DG(18:2/14:1/0:0)	DG	DG+NH4	580.492	348.517	0.0576525	7643.66	4337.64	3728.98	2890.3	2.0498	1.0355	0.143672	8671.03	1399.07	12086.8	10784.7	5276.71	3153.12	8104.9	128.386	2939.73	4318.74
DG(14:0/18:3/0:0)	DG	DG+NH4	580.491	364.994	0.000387672	3551.61	2241.49	3571.15	2479.24	0.99453	-0.0079181	1	128.386	2918.83	4777.06	6078.32	3855.43	3963.47	2353.8	128.386	6702.81	4707.3
Cer(t14:1/22:1)	PhytoCer	PhytoCer+H	580.526	373.08	0.0173991	55139.1	17075.2	52665	20282.8	1.047	0.066232	1	36426.3	47591.9	76818.2	69233.1	45626.2	42530.7	69426.7	22860.9	57006.2	71500.7
Cer(d18:1/19:0)	Cer	Cer+H	580.565	502.639	0.417613	1.391e+06	708973	1.00403e+06	823505	1.3854	0.47032	0.530869	2.27051e+06	374931	1.08137e+06	1.54623e+06	1.68196e+06	2.2921e+06	949197	74388.3	1.11702e+06	587469
DG(14:0/18:2/0:0)	DG	DG+NH4	582.504	378.151	0.03969	10963.3	3225.08	13796.7	5429.27	0.79463	-0.33164	0.530869	11385.7	5567.85	11180	14033.4	12649.3	13723.1	22614.7	12300.6	12584.7	7760.21
Cer(d19:0/18:0)	Cer	Cer+H	582.571	502.696	0.0183846	113851	48706	119615	119637	0.95181	-0.071255	0.530869	165610	41469.6	89918.8	137836	134419	318461	79811.9	11678.9	133886	54236.5
Cer(d18:0/19:0)	Cer	Cer+H	582.58	517.781	0.262526	166630	140644	74093.2	39403.9	2.2489	1.1692	0.403395	388410	43965.5	102460	220435	77877.8	78670.5	81113.4	24928.6	131720	54033.1
MG(34:0/0:0/0:0)	MG	MG+H	583.564	583.317	0.343469	353502	201092	195973	143319	1.8038	0.85106	0.210075	635070	199589	352476	449505	130871	175436	216018	53810.5	426914	107688
PC(2:0/20:5)	PC	PC+H	584.34	158.761	0.016464	17252	9836.97	15409.8	13117.2	1.1195	0.16291	0.676103	17638.7	5544.59	25270.6	9413.54	28392.5	12263.6	17048.7	3503.01	37015.1	7218.68
DG(18:1/14:0/0:0)	DG	DG+NH4	584.521	398.59	0.0188745	732.764	741.307	1484.94	1859.24	0.49346	-1.019	0.829357	128.386	1921.56	128.386	907.291	578.195	1771.64	128.386	4585.02	128.386	811.251
DG(14:0/18:1/0:0)	DG	DG+NH4	584.525	478.054	1.33752	8.24203e+06	1.20512e+07	1.28751e+07	9.49857e+06	0.64015	-0.64351	0.29627	528561	2.93466e+07	3.7148e+06	959988	6.66018e+06	1.81955e+07	8.58687e+06	5.83817e+06	4.77218e+06	2.69825e+07
DG(16:0/16:0/0:0)	DG	DG+NH4	586.535	430.244	0.0748056	26381.4	14229.1	17783.3	7282.34	1.4835	0.569	0.403395	40987.6	12213.8	30060.7	37993.5	10651.3	19984.4	20278.6	13117.7	27235.9	8299.68
PC(2:0/20:2)	PC	PC+H	590.378	91.2905	0.033846	29824.8	10796.3	34381.6	20938.9	0.86746	-0.20513	1	40012.5	22285.4	29525.7	40954	16346.5	64242.5	20106.7	48652.5	21567	17339.6
PC(O-20:2/3:0)	PC(O)	PC(O)+H	590.425	76.601	0.308301	48592	27296.2	158171	139061	0.30721	-1.7027	0.143672	94906.2	30782.3	37485.1	50926.1	28860.3	77071.4	271420	66400.1	33465.8	342498
LPC(22:5/0:0)	LPC	LPC+Na	592.335	72.6505	0.031505	236708	67908.9	228400	60870.9	1.0364	0.051547	0.834532	197814	266294	198791	342495	178145	189139	330623	226632	175955	219650
Cer(d18:2/20:0)	Cer	Cer+H	592.566	489.049	1.22243	2.78894e+06	1.22261e+06	1.34465e+06	754902	2.0741	1.0525	0.0946929	4.37562e+06	1.03197e+06	2.35293e+06	3.07332e+06	3.11086e+06	1.57064e+06	2.03946e+06	146519	1.8519e+06	1.11474e+06
LPC(23:0/0:0)	LPC	LPC+H	594.447	249.719	0.016576	8867.24	1830.99	7873.3	4286.9	1.1262	0.17152	1	8854.75	7783.17	11730.1	9097.49	6870.74	3195.58	12223.7	3555.38	8917.37	11474.5
Cer(d20:1/18:0)	Cer	Cer+H	594.579	504.776	0.277015	311302	130631	204099	120520	1.5253	0.60905	0.29627	476047	112119	327311	343060	297972	197897	250191	33223.5	364882	174300
Cer(d18:1/20:0)	Cer	Cer+H	594.583	522.195	3.55005	1.93481e+07	9.47455e+06	7.80883e+06	4.46961e+06	2.4777	1.309	0.0601028	2.46653e+07	6.54207e+06	1.38762e+07	3.09699e+07	2.0687e+07	8.79673e+06	1.15996e+07	1.46071e+06	1.19872e+07	5.19993e+06
DG(16:1/17:1/0:0)	DG	DG+NH4	596.521	396.979	0.0124166	1111.99	2199.41	1749.16	2626.02	0.63573	-0.65352	0.346522	128.386	128.386	128.386	128.386	5046.42	836.052	6362.8	1290.19	128.386	128.386
DG(18:1/15:1/0:0)	DG	DG+NH4	596.527	430.127	0.0159349	128.386	0	586.428	1024.21	0.21893	-2.1915	0.423711	128.386	128.386	128.386	128.386	128.386	2418.59	128.386	128.386	128.386	128.386
DG(16:0/17:2/0:0)	DG	DG+NH4	596.533	517.712	1.05473	2.38427e+06	1.33341e+06	3.69495e+06	1.1272e+06	0.64528	-0.63201	0.210075	745748	3.40447e+06	3.18406e+06	1.12517e+06	3.46192e+06	5.06353e+06	3.83109e+06	2.11175e+06	3.15061e+06	4.31778e+06
MG(35:0/0:0/0:0)	MG	MG+H	597.588	522.233	0.267652	163816	50319.8	95799.9	42254.5	1.71	0.77398	0.0601028	191060	88290.6	137188	210417	192124	120934	116744	32912.2	135631	72778.2
PC(3:0/20:5)	PC	PC+H	598.346	71.878	0.0720762	21846.4	14686	13558.4	6603.99	1.6113	0.6882	0.530869	30404.8	10450.1	13712.2	43660.9	11003.9	6949.38	22790.7	7457.76	14231.3	16363
LPC(22:2/0:0)	LPC	LPC+Na	598.383	126.348	0.0632506	61526.5	33386.6	48202.7	46670.8	1.2764	0.35209	0.403395	55388	18706.7	110273	51355.4	71909.9	28399.7	44208.5	5563.21	127679	35163.5
DG(18:1/15:0/0:0)	DG	DG+NH4	598.539	498.23	1.22483	1.33957e+06	1.2049e+06	3.07208e+06	1.89529e+06	0.43605	-1.1974	0.143672	244697	3.18351e+06	1.33483e+06	285051	1.64975e+06	3.79747e+06	2.60164e+06	644610	2.51997e+06	5.7967e+06
DG(17:1/16:0/0:0)	DG	DG+NH4	598.543	451.86	0.0216262	9983.01	4156.13	11676.4	6776.21	0.85497	-0.22605	0.530869	12022.1	8825.53	16170.9	6846.18	6050.3	21284.2	9694.58	2416.43	12075.9	12910.8
LPC(22:1/0:0)	LPC	LPC+Na	600.399	162.26	0.119333	71106.3	38133.5	46146.1	38277.3	1.5409	0.62377	0.210075	72069.2	33721.3	134010	65304.1	50427.5	24434.9	45197.5	7933.72	108796	44368.7
LPC(24:4/0:0)	LPC	LPC+H	600.402	108.165	0.0400581	48712.8	29620.7	41453.4	30888	1.1751	0.23281	1	75780.2	18827.1	84527.1	26889.9	37539.7	48013.7	24961.3	4062.54	87289.7	42940
DG(16:0/17:0/0:0)	DG	DG+NH4	600.55	435.782	0.0297237	8987.83	4074.94	11666	9635.23	0.77043	-0.37626	1	12685.2	3702.78	13492.9	7894.71	7163.57	28072.9	4049.66	9640.92	5353.44	11212.8
DG(15:0/18:0/0:0)	DG	DG+NH4	600.569	491.287	0.405339	568940	207937	353960	254280	1.6074	0.68469	0.210075	695740	300385	818222	423448	606907	295612	471838	47725.1	719307	235320
PE(20:3/6:0)	PE	PE+H	602.378	112.921	0.1063	48653.1	55163.4	26048.7	13129.9	1.8678	0.90132	0.834532	20281.3	17557.8	32905.4	146773	25748.2	21061	43735.3	8304.01	25087.4	32055.5
LPC(22:0/0:0)	LPC	LPC+Na	602.414	218.962	0.00318412	19230.3	6123.47	18917.1	11146	1.0166	0.023689	1	18149.8	15658.7	29902.6	14798.2	17641.9	11101.4	18147.4	5342.11	31646	28348.5
SM(d14:2/13:0)	SM	SM+H	603.449	210.949	0.0124187	7552.73	2890.4	6822.35	3463.18	1.1071	0.14673	0.530869	8551.13	3686.61	6564.99	11609.6	7351.33	5070.83	6329.39	4359.17	12885.3	5467.05
PC(P-22:0/2:0)	PC(P)	PC(P)+H	606.447	220.685	0.0486063	45924.5	23722.1	37668	28876.9	1.2192	0.28593	0.676103	54327.7	18475.5	81374.5	41943.6	33501.3	22743.7	36458.5	7414.29	84527.3	37196.2
LPC(24:1/0:0)	LPC	LPC+H	606.45	127.836	0.0779387	14856.6	9017.92	7728.57	2803.79	1.9223	0.94283	0.210075	5299.2	11829.5	19111.9	28294.5	9747.86	10539.3	4038.53	6748.99	6755.24	10560.8
SM(d14:0/13:0)	SM	SM+H	607.496	220.651	0.113739	79859	16370.1	60208.6	32105.7	1.3264	0.40748	0.29627	103133	70690.2	71490.1	63580.4	90400.7	94004.7	81399.2	10004.8	57923.5	57710.8
LPC(24:0/0:0)	LPC	LPC+H	608.463	281.87	0.00833095	27979.6	8425.96	29048.3	19912.2	0.96321	-0.054081	0.834532	35429.7	15651	36292.1	25398	27127.1	17774	33996.4	922.413	41282.1	51266.7
DG(16:0/18:3/0:0)	DG	DG+NH4	608.52	391.187	0.0945622	15841.6	14990.5	4291.05	8758.59	3.6918	1.8843	0.0593271	13867.5	33027.6	29431.4	1159.85	1721.74	128.386	721.84	19952.1	128.386	524.505
DG(16:1/18:2/0:0)	DG	DG+NH4	608.522	451.592	0.48512	307085	228102	616753	418383	0.49791	-1.0061	0.29627	72894.4	619523	364347	92364.1	386296	714214	287245	320233	460033	1.30204e+06
Cer(d18:1/21:0)	Cer	Cer+H	608.598	540.75	0.807981	3.50438e+06	1.02903e+06	2.43695e+06	1.86943e+06	1.438	0.52408	0.29627	4.0096e+06	1.88204e+06	4.43743e+06	3.11638e+06	4.07647e+06	1.38232e+06	2.94559e+06	200415	5.19473e+06	2.46169e+06
DG(18:1/16:1/0:0)	DG	DG+NH4	610.535	404.037	0.0752796	4101.76	1731.07	14941.9	25822.5	0.27451	-1.865	1	6060.05	3101.13	5163.14	4503.9	1680.59	60974	4595.75	1265.68	1491.19	6382.75
DG(16:0/18:2/0:0)	DG	DG+NH4	610.543	485.944	2.81064	1.52257e+07	1.1726e+07	2.77729e+07	2.12289e+07	0.54822	-0.86717	0.530869	1.56806e+06	2.43605e+07	2.50786e+07	3.37548e+06	2.17459e+07	4.08896e+07	1.65873e+07	5.07086e+06	1.8481e+07	5.78359e+07
DG(18:2/16:0/0:0)	DG	DG+NH4	610.543	439.644	0.120797	47362.6	6408.95	63722.7	19319.9	0.74326	-0.42806	0.143672	49029.3	38872.3	43187.6	50461.5	55262.1	91863.5	43431.5	49848	73009.7	60460.8
MG(36:0/0:0/0:0)	MG	MG+H	611.585	585.63	0.122781	99998.4	44040.9	71456.5	50982.3	1.3994	0.48484	0.403395	156198	46826.7	115593	116728	64646.8	70903.5	68856.7	20527.9	154772	42223
DG(16:0/18:1/0:0)	DG	DG+NH4	612.553	425.379	0.00965103	128.386	0	296.404	375.699	0.43315	-1.2071	0.423711	128.386	128.386	128.386	128.386	128.386	128.386	128.386	968.475	128.386	128.386
DG(18:0/16:0/0:0)	DG	DG+NH4	614.566	451.86	0.0360336	9938.49	6056.59	7333.96	2502.41	1.3551	0.43844	1	19961.7	5080.88	5220.33	9323.51	10106	5244.31	9574.93	5729.41	10513	5608.11
DG(16:0/18:0/0:0)	DG	DG+NH4	614.573	549.549	1.96735	1.50127e+07	6.66052e+06	2.20657e+07	1.44946e+07	0.68036	-0.55562	0.530869	8.41159e+06	2.06616e+07	1.66299e+07	7.64002e+06	2.17204e+07	4.45169e+07	2.12777e+07	5.44603e+06	1.47084e+07	2.43795e+07
Cer(d16:0/24:4)	Cer	Cer+H	616.562	522.151	0.784114	1.38779e+06	631037	765737	211308	1.8124	0.85787	0.143672	1.74739e+06	690121	931709	2.26101e+06	1.30872e+06	891231	939242	413697	853138	731378
Cer(d18:2/22:1)	Cer	Cer+H	618.58	493.895	0.504069	755989	276165	459464	275299	1.6454	0.71841	0.143672	916689	452396	1.14134e+06	566970	702553	374840	624259	71768.8	801967	424484
SM(d14:1/14:0)	SM	SM+H	619.478	180.32	0.0658269	25554.5	13497.3	17723	11216.5	1.4419	0.52796	0.530869	11843.6	23429.5	48050	20226.8	24222.8	8357.86	27429.4	5013.87	17452.6	30361.4
PC(2:0/22:1)	PC	PC+H	620.427	149.089	0.0206639	16787	11045.8	14641.2	8724.6	1.1466	0.19731	0.676103	12546.2	9564.73	14242.4	36306.9	11274.5	8897.02	14778.2	7742.07	29428.3	12360.2
Cer(d18:2/22:0)	Cer	Cer+H	620.599	528.24	2.52825	1.90701e+07	5.4249e+06	1.16664e+07	7.96449e+06	1.6346	0.70895	0.143672	2.18874e+07	1.08703e+07	2.53106e+07	1.737e+07	1.99121e+07	7.84195e+06	1.70281e+07	1.0208e+06	2.14907e+07	1.09504e+07
PC(2:0/22:0)	PC	PC+H	622.442	191.88	0.0234147	24243	15992.5	21321.4	12565.5	1.137	0.18526	0.834532	14209.3	11874.7	27221.7	50864.4	17044.8	7469.18	35740.2	9205.85	24071	30121
DG(17:1/18:2/0:0)	DG	DG+NH4	622.539	470.515	0.345719	121318	92995.2	251116	123164	0.48311	-1.0496	0.143672	31855.8	259821	118398	41982.9	154532	254488	284592	110561	171800	434142
DG(18:1/17:2/0:0)	DG	DG+NH4	622.543	429.784	0.00897575	128.386	0	273.714	324.963	0.46905	-1.0922	0.423711	128.386	128.386	128.386	128.386	128.386	855.027	128.386	128.386	128.386	128.386
DG(17:0/18:3/0:0)	DG	DG+NH4	622.543	489.938	0.104542	111910	60291.5	139229	62927.9	0.80378	-0.31512	0.530869	31930.8	125314	148555	71318.2	182432	163598	122906	42816.5	153581	213243
Cer(d18:1/22:0)	Cer	Cer+H	622.615	558.269	3.73973	2.94238e+07	5.11926e+06	1.73011e+07	8.53322e+06	1.7007	0.76612	0.0215717	2.80094e+07	2.28107e+07	2.98107e+07	3.71012e+07	2.9387e+07	1.57176e+07	2.18395e+07	3.98544e+06	2.6793e+07	1.81698e+07
DG(18:1/17:1/0:0)	DG	DG+NH4	624.551	415.861	0.0301433	2591.61	3864.2	873.725	1207.86	2.9662	1.5686	0.724082	8953.11	128.386	128.386	3619.77	128.386	128.386	128.386	1078.16	2905.31	128.386
DG(17:1/18:1/0:0)	DG	DG+NH4	624.556	502.764	1.27894	2.23234e+06	2.14658e+06	4.56327e+06	3.32708e+06	0.4892	-1.0315	0.143672	263252	5.46378e+06	1.97773e+06	398215	3.05874e+06	5.50452e+06	3.22303e+06	755374	3.64623e+06	9.68718e+06
Cer(d18:0/22:0)	Cer	Cer+H	624.628	570.613	0.378862	767436	386888	512908	402460	1.4962	0.58135	0.29627	1.32488e+06	427714	769087	930253	385248	299606	851068	85893.1	1.02458e+06	303392
MG(37:0/0:0/0:0)	MG	MG+H	625.62	558.261	0.273978	222755	55219	147735	56134.2	1.5078	0.59245	0.0601028	233926	174226	195738	313742	196145	160236	156891	59407	215274	146867
DG(17:0/18:1/0:0)	DG	DG+NH4	626.566	439.611	0.024441	9405.8	4508.13	7840.29	2691.19	1.1997	0.26264	0.834532	15288.1	4129.52	7195.28	7690.25	12725.8	9775.29	5278.95	10409	4612.93	9125.25
Cer(d17:1/24:4)	Cer	Cer+H	628.581	467.965	0.0364355	25572.2	11406.8	21790.6	7844	1.1735	0.23087	0.676103	39978.9	16617.3	31793	11801.9	27669.8	20739.4	28039.3	16106.1	31349	12719.4
DG(18:0/17:0/0:0)	DG	DG+NH4	628.587	562.663	0.530142	649316	232458	1.08481e+06	783945	0.59855	-0.74045	0.29627	439383	836377	761772	359141	849905	2.32865e+06	789177	190255	952920	1.16303e+06
DG(33:0/2:0/0:0)	DG	DG+NH4	628.6	607.731	0.0766976	214626	100301	188188	117937	1.1405	0.18965	0.834532	170361	144406	325398	113834	319132	251252	336326	60484.5	76010.2	216868
PE(20:3/8:0)	PE	PE+H	630.412	162.26	0.173574	95243.2	120401	40813.5	19162.8	2.3336	1.2226	0.834532	64981.8	19018	36052	308526	47637.9	36609.4	48236.5	9420.11	57511.4	52289.9
DG(16:0/20:5/0:0)	DG	DG+NH4	632.523	447.695	0.190924	74194.8	27018.6	117980	53419	0.62887	-0.66916	0.143672	35969.2	64740.8	69970.1	101657	98636.8	177294	122455	33967.4	110579	145607
Cer(d17:2/24:1)	Cer	Cer+H	632.595	509.762	0.444515	575407	248197	341448	191945	1.6852	0.75292	0.210075	871123	201542	708081	555038	541254	383882	403205	47006	572520	300626
DG(16:0/20:4/0:0)	DG	DG+NH4	634.539	478.054	0.447978	776787	397924	1.13852e+06	703398	0.68228	-0.55157	0.530869	369810	692526	447177	1.27412e+06	1.1003e+06	2.02865e+06	777890	274896	948489	1.66267e+06
DG(18:2/18:2/0:0)	DG	DG+NH4	634.535	398.421	0.0233365	14095.5	6269.97	16438.5	11528.5	0.85747	-0.22184	1	13096	15895.2	23921.7	8757.77	8807.1	6584.26	29796.7	27918.2	6493.27	11400.1
Cer(d17:1/24:1)	Cer	Cer+H	634.614	540.67	1.5096	1.31438e+07	6.05941e+06	9.19125e+06	5.8956e+06	1.43	0.51605	0.29627	2.103e+07	4.34905e+06	1.55232e+07	1.29484e+07	1.18682e+07	8.6765e+06	1.18624e+07	486077	1.66135e+07	8.31784e+06
LPC(26:0/0:0)	LPC	LPC+H	636.498	343.541	0.00864787	17783.8	4209.89	18656.1	12677.1	0.95325	-0.06908	0.676103	20047	10916.7	17391.4	22010.8	18553.3	15484.9	19155.3	4222.9	15420.5	38996.7
DG(18:1/18:2/0:0)	DG	DG+NH4	636.558	490.77	1.17953	1.6412e+07	1.32084e+07	2.08989e+07	1.32263e+07	0.7853	-0.34868	0.834532	1.26821e+06	2.44911e+07	2.55237e+07	2.77634e+06	2.80005e+07	2.52879e+07	1.43138e+07	2.81374e+06	2.38154e+07	3.82638e+07
Cer(d18:1/23:0)	Cer	Cer+H	636.631	574.208	1.92267	1.94902e+07	6.38849e+06	1.34315e+07	1.03294e+07	1.4511	0.53713	0.29627	2.32641e+07	9.08927e+06	2.57367e+07	2.06126e+07	1.87481e+07	7.69468e+06	1.732e+07	834856	2.82616e+07	1.30463e+07
DG(18:1/18:1/0:0)	DG	DG+NH4	638.575	521.501	5.87082	1.18075e+08	8.71949e+07	1.71211e+08	4.72516e+07	0.68965	-0.53607	0.530869	1.83336e+07	2.04514e+08	1.42086e+08	3.41146e+07	1.91327e+08	1.9526e+08	1.86665e+08	1.10942e+08	1.35412e+08	2.27778e+08
Cer(t14:0/26:1)	PhytoCer	PhytoCer+H	638.612	454.455	0.0771556	61249.9	7409.54	51835.9	16517.6	1.1816	0.24076	0.29627	56514	54115.8	65098	72307	58214.6	44514.6	37635.8	78263.6	41457.4	57307.8
Cer(d18:0/23:0)	Cer	Cer+H	638.636	574.908	0.487574	1.37629e+06	456180	983049	653200	1.4	0.48545	0.530869	1.60295e+06	628382	1.7503e+06	1.63824e+06	1.26157e+06	672270	1.40629e+06	110771	1.79967e+06	926241
MG(38:0/0:0/0:0)	MG	MG+H	639.637	574.208	0.126398	211814	53633.5	173077	106931	1.2238	0.29138	1	249148	126036	261779	222386	199721	135052	291120	28132.2	265707	145376
DG(18:1/18:0/0:0)	DG	DG+NH4	640.578	521.325	1.36486	7.8351e+06	5.85112e+06	1.09963e+07	3.04374e+06	0.71252	-0.48899	0.676103	1.25543e+06	1.4055e+07	9.17286e+06	2.21309e+06	1.24791e+07	1.21788e+07	1.21315e+07	7.50123e+06	8.30915e+06	1.48608e+07
DG(18:0/18:1/0:0)	DG	DG+NH4	640.59	553.061	3.56478	1.12449e+08	3.94841e+07	1.3678e+08	4.26936e+07	0.82211	-0.28259	0.29627	5.54898e+07	1.40281e+08	1.27801e+08	8.86237e+07	1.50048e+08	1.7882e+08	1.43246e+08	6.56626e+07	1.38907e+08	1.57264e+08
Cer(t18:0/22:0)	PhytoCer	PhytoCer+H	640.62	539.756	0.361928	254958	91210.3	131311	75316.4	1.9416	0.95726	0.0946929	333105	114677	306602	309036	211368	112268	142455	31714.5	242095	128024
DG(18:0/18:0/0:0)	DG	DG+NH4	642.614	545.105	0.263242	323607	144981	220224	115857	1.4694	0.55527	0.29627	494487	120182	343223	410781	249361	237261	264007	51282	366746	181825
PC(6:0/20:3)	PC	PC+H	644.425	106.427	0.0843527	41488.4	33804.5	27126.3	13454.9	1.5295	0.61301	0.676103	50085.2	5866.6	21566.5	94366.6	35556.9	23233.1	29696.3	6466.89	33998.1	42237.3
Cer(d18:2/24:1)	Cer	Cer+H	646.615	528.221	2.28993	2.32112e+07	1.14609e+07	1.51416e+07	9.72269e+06	1.5329	0.61631	0.29627	3.77007e+07	6.42711e+06	2.66538e+07	2.58961e+07	1.93781e+07	1.80121e+07	1.98703e+07	617929	2.61075e+07	1.11e+07
SM(d14:0/16:1)	SM	SM+H	647.509	238.2	0.122365	33687.5	14514.9	17748.7	11320.6	1.898	0.9245	0.0946929	25229.8	19531.3	29963.3	57105.6	36607.5	6072.7	32748.5	7150.27	18884.5	23887.7
PE(24:1/5:0)	PE	PE+H	648.459	300.924	0.0173801	18852.3	12775	16771.4	13759.1	1.1241	0.16874	0.834532	25685.4	5155.44	24588.3	33290.2	5542.29	8890.35	38550.1	2051.47	15801.1	18564.2
DG(17:0/20:4/0:0)	DG	DG+NH4	648.554	492.314	0.342503	131681	52295.6	266061	164139	0.49493	-1.0147	0.210075	108265	152098	80991.6	103921	213131	233054	160580	71018	402118	463537
Cer(d18:1/24:1)	Cer	Cer+H	648.631	557.403	5.15444	8.78947e+07	3.68358e+07	5.51049e+07	2.83218e+07	1.595	0.6736	0.210075	1.26903e+08	3.59794e+07	9.40697e+07	1.15239e+08	6.72831e+07	6.44501e+07	7.25792e+07	9.77099e+06	8.15269e+07	4.71973e+07
SM(d14:0/16:0)	SM	SM+H	649.516	291.132	0.0206865	7737.61	5019.72	6189.67	5244.22	1.2501	0.32203	0.530869	10087.6	886.918	7570.61	14396.6	5746.26	4738.42	8708.16	128.386	13802.8	3570.57
PC(2:0/24:0)	PC	PC+H	650.473	248.831	0.0160615	56057.1	12410.8	58888.5	38861.5	0.95192	-0.071087	0.834532	37572.8	50187.4	69438.8	62145.5	60941.2	21980.8	81897.4	15892.5	105804	68868.2
LPC(27:0/0:0)	LPC	LPC+H	650.52	328.123	0.0308566	48359.8	11990.1	54140.9	44332.3	0.89322	-0.16291	0.676103	32766.5	46475.1	42661.3	56253.3	63642.7	27684.7	113181	13443	89714	26681.9
DG(17:0/20:3/0:0)	DG	DG+NH4	650.569	511.135	0.336968	259931	140012	404685	161764	0.6423	-0.63867	0.143672	63867.2	331604	334968	166313	402903	390480	376350	181863	440391	634340
Cer(d18:1/24:0)	Cer	Cer+H	650.647	590.001	3.1669	4.56224e+07	1.87842e+07	3.05013e+07	2.00681e+07	1.4958	0.58087	0.29627	6.06634e+07	1.58233e+07	5.25407e+07	5.99963e+07	3.90884e+07	2.67709e+07	4.31617e+07	2.30577e+06	5.52361e+07	2.5032e+07
DG(20:1/17:1/0:0)	DG	DG+NH4	652.581	441.316	0.0537437	6725	7391.11	2420.53	2219.29	2.7783	1.4742	0.345742	18884.8	5065.52	1877.98	7668.32	128.386	1706.96	128.386	5874.23	3173.64	1219.43
DG(18:2/19:0/0:0)	DG	DG+NH4	652.586	538.839	0.667713	1.37598e+06	983392	2.07876e+06	919568	0.66192	-0.59526	0.403395	259078	2.37093e+06	1.53535e+06	461518	2.25302e+06	2.11957e+06	2.2918e+06	753748	1.90509e+06	3.32357e+06
Cer(t14:1/27:0)	PhytoCer	PhytoCer+H	652.623	521.196	0.149677	159075	104779	114564	36086.4	1.3885	0.47355	0.676103	185043	53388.5	138602	324566	93777	98558.5	98882.8	113839	176493	85048.7
Cer(d18:0/24:0)	Cer	Cer+H	652.658	602.345	0.238435	412272	254749	288783	223495	1.4276	0.51361	0.403395	741956	132245	509283	500670	177205	162244	486103	54646.9	566280	174638
MG(39:0/0:0/0:0)	MG	MG+H	653.652	590.001	0.382768	529763	311064	320665	172788	1.6521	0.72428	0.29627	1.00553e+06	172711	494756	607219	368595	266306	393282	63050.6	530297	350391
DG(18:1/19:0/0:0)	DG	DG+NH4	654.604	565.648	0.920825	1.23478e+06	581074	2.22063e+06	1.15155e+06	0.55605	-0.84672	0.143672	523840	1.20392e+06	1.88734e+06	824212	1.73457e+06	2.3762e+06	2.3607e+06	307653	3.41212e+06	2.64648e+06
DG(19:0/18:0/0:0)	DG	DG+NH4	656.624	594.427	0.00378582	237190	62678.7	238395	117546	0.99495	-0.0073112	1	259043	148828	311029	264750	202300	361296	232888	77481	341681	178629
DG(18:0/19:0/0:0)	DG	DG+NH4	656.631	562.048	0.460818	715877	388725	422072	283876	1.6961	0.76222	0.403395	1.09943e+06	164820	625493	1.08171e+06	607935	452373	625518	43612.1	745757	243100
DG(18:1/20:5/0:0)	DG	DG+NH4	658.538	451.251	0.139889	140980	45562.2	177076	69089	0.79615	-0.32888	0.403395	80543.8	122577	131522	197873	172383	170486	172660	73233.8	205761	263240
DG(16:0/22:6/0:0)	DG	DG+NH4	658.539	465.353	0.31808	82116	47800.6	166673	43353.3	0.49268	-1.0213	0.0367139	29177.4	94501.8	58463.3	72010.7	156427	163241	184112	147766	110675	227573
SM(d15:1/16:1)	SM	SM+H	659.515	220.835	0.104103	17039.7	4238.04	9047.22	1474.38	1.8834	0.91335	0.0121858	18641.9	17578.5	22984.1	13690.7	12303.1	10228.2	9988.96	6680.13	9794.09	8544.69
PC(O-22:2/6:0)	PC(O)	PC(O)+H	660.495	314.728	0.166346	44608.9	16979.8	19453.8	14838.6	2.2931	1.1973	0.0946929	57947.9	15923.3	55616.7	43470.9	50085.5	19348.1	14655.7	3408.35	43727.1	16129.8
PC(O-18:2/10:0)	PC(O)	PC(O)+H	660.509	258.423	0.0922132	33013.3	13514.1	21633.7	11719	1.526	0.60977	0.676103	41256.7	18354.9	27832.8	52108.3	25513.5	28455.8	27865	1839.04	29975.3	20033.3
GlcCer(d15:0/16:0)	GlcCer	GlcCer+H	660.531	354.722	0.0737291	45213.3	28463.6	59893	42091.4	0.7549	-0.40564	0.403395	59541.9	7181.16	56208.2	77905	25230.2	25442.3	65649.5	8669.77	104829	94874.2
DG(16:0/22:5/0:0)	DG	DG+NH4	660.555	481.564	0.828372	1.5781e+06	699512	2.58109e+06	1.6116e+06	0.61141	-0.70979	0.29627	665372	1.60649e+06	1.27044e+06	1.77515e+06	2.57304e+06	2.45031e+06	2.8404e+06	582364	2.00606e+06	5.02632e+06
DG(18:2/20:3/0:0)	DG	DG+NH4	660.561	459.543	0.269224	8618.04	3649.4	118686	201765	0.072612	-3.7836	0.0946929	2646.42	10594.3	7602.96	11372.3	10874.3	10544.2	11056.9	63757.5	477532	30540.2
Cer(d19:2/24:1)	Cer	Cer+H	660.624	545.115	0.323699	528169	219451	376367	145073	1.4033	0.48886	0.29627	774868	206582	634435	603505	421455	354899	427500	224522	596499	278416
SM(d14:0/17:1)	SM	SM+H	661.524	323.896	0.0353574	1743.28	2007.13	250.26	272.519	6.9659	2.8003	0.0746392	936.503	128.386	664.174	5161.49	1825.84	128.386	737.757	128.386	128.386	128.386
PE(24:1/6:0)	PE	PE+H	662.474	329.58	0.0429089	21574.1	17155.2	16385.7	7641.4	1.3166	0.39686	1	6356.03	11838	38299	9299.17	42078.3	14524.1	25633.4	6925.63	12278.1	22567.5
PC(3:0/24:1)	PC	PC+H	662.473	292.806	0.0734086	8288.85	2110.91	3459.68	3652.88	2.3958	1.2605	0.0367139	6070.91	10252.6	10273.6	8767.4	6079.77	128.386	8570.71	1485.9	6030.5	1082.92
PC(P-22:0/6:0)	PC(P)	PC(P)+H	662.509	333.055	0.00126074	51666.7	15056.5	51877.3	33455.2	0.99594	-0.0058687	0.834532	53467	28562.2	50057	70356.2	55891.1	27524.5	76333.9	8482.23	88781.2	58264.7
PC(P-16:0/12:0)	PC(P)	PC(P)+H	662.528	269.687	0.0801022	18535.3	9170.03	11019.7	3817.09	1.682	0.75019	0.143672	16836.3	6389.69	18148.1	32152.5	19150.1	7271.56	13230.4	6932.55	11985.3	15678.9
DG(18:1/20:3/0:0)	DG	DG+NH4	662.57	500.963	1.20294	546386	352168	1.93095e+06	1.30828e+06	0.28296	-1.8213	0.0601028	161559	692266	1.0788e+06	409244	390058	2.0362e+06	1.3928e+06	403775	3.9816e+06	1.84037e+06
Cer(d18:2/25:0)	Cer	Cer+H	662.644	573.14	0.811703	4.47279e+06	2.46815e+06	3.13681e+06	2.34062e+06	1.4259	0.51188	0.403395	7.47474e+06	964289	5.2998e+06	5.38739e+06	3.23774e+06	2.9866e+06	3.69476e+06	205632	6.61262e+06	2.18444e+06
PC(10:0/17:0)	PC	PC+H	664.488	277.526	0.00903756	18142	4889.64	19088.9	13561	0.95039	-0.073405	0.834532	15963.7	18103.7	18555.2	25717.8	12369.3	5143.42	22895.1	4954.37	35241	27210.7
PE(24:0/6:0)	PE	PE+H	664.489	377.381	0.00386828	19087.1	13029.7	19551.4	13742.9	0.97625	-0.034674	1	6327.64	35732.1	30259.6	12276.5	10839.7	10218	32253.6	10728.4	7885.87	36671.2
LPC(28:0/0:0)	LPC	LPC+H	664.525	340.694	0.354963	404824	281118	220891	156377	1.8327	0.87396	0.403395	213131	896114	377898	261498	275477	91839.5	434192	44619.2	280270	253535
DG(18:1/20:2/0:0)	DG	DG+NH4	664.587	532.68	0.721458	2.32297e+06	1.78496e+06	3.33125e+06	1.66526e+06	0.69733	-0.52009	0.530869	527398	1.93497e+06	2.34489e+06	1.52859e+06	5.27902e+06	3.87134e+06	3.85199e+06	392299	4.01699e+06	4.52364e+06
DG(18:0/20:3/0:0)	DG	DG+NH4	664.586	545.144	0.553047	1.34628e+06	1.06932e+06	2.01937e+06	1.53825e+06	0.66668	-0.58493	0.834532	378416	996944	956570	3.17604e+06	1.22341e+06	892720	4.12133e+06	215304	2.73312e+06	2.13438e+06
CE(18:3)	CE	CE+NH4	664.599	679.35	0.112697	100109	40047	78294.6	22928.2	1.2786	0.35459	0.530869	84995.9	45791	123686	151576	94497.2	95387.1	70277.5	67982.1	107542	50283.8
Cer(t18:1/24:1)	PhytoCer	PhytoCer+H	664.621	500.058	0.0160784	113300	48128.6	118011	102028	0.96008	-0.058773	0.676103	164080	41439.8	109348	150250	101383	85173.3	138909	15876.3	282718	67378.2
Cer(d18:1/25:0)	Cer	Cer+H	664.661	599.753	0.376202	9.22879e+06	4.70462e+06	8.20109e+06	8.57168e+06	1.1253	0.17032	0.530869	1.07987e+07	1.69958e+06	1.11179e+07	1.42243e+07	8.30344e+06	2.94368e+06	9.57216e+06	407055	2.22696e+07	5.81291e+06
DG(20:1/18:1/0:0)	DG	DG+NH4	666.602	554.799	0.112376	2.70053e+06	1.81512e+06	2.84162e+06	993977	0.95035	-0.07347	1	613643	2.75532e+06	5.02673e+06	1.25617e+06	3.85079e+06	2.68315e+06	3.83985e+06	1.22193e+06	3.2694e+06	3.19376e+06
CE(18:2)	CE	CE+NH4	666.616	699.761	0.329044	245867	165574	117197	51554.2	2.0979	1.0689	0.143672	158844	53051	345945	474914	196579	99776.9	124167	114026	195339	52675.7
Cer(t18:0/24:1)	PhytoCer	PhytoCer+H	666.638	539.78	0.543704	1.09707e+06	680655	650315	447186	1.687	0.75444	0.403395	2.00981e+06	259275	1.26608e+06	1.33553e+06	614646	723205	749335	86661.8	1.28797e+06	404401
DG(18:1/20:0/0:0)	DG	DG+NH4	668.612	498.469	0.296758	245436	131283	137756	74052.8	1.7817	0.83323	0.210075	427612	95753.7	233264	315877	154670	149578	251243	51168.8	136687	100103
DG(20:0/18:1/0:0)	DG	DG+NH4	668.62	585.036	0.712945	5.46312e+06	3.57884e+06	4.16195e+06	2.30488e+06	1.3126	0.39247	1	2.32174e+06	3.78414e+06	1.14536e+07	3.8844e+06	5.87172e+06	4.15698e+06	5.89172e+06	523830	6.38182e+06	3.85538e+06
CE(18:1)	CE	CE+NH4	668.63	725.92	0.33737	292244	163913	159848	56365.2	1.8283	0.87048	0.210075	193808	115274	391034	523914	237189	157618	177116	142792	238676	83035.3
Cer(t19:1/24:4)	PhytoCer	PhytoCer+H	672.585	447.897	0.0300996	1234.72	1187.59	2453.77	1520.48	0.50319	-0.99082	0.204501	128.386	1874.37	128.386	2900.78	1141.66	2468.32	3311.41	128.386	2168.34	4192.39
SM(d14:0/18:2)	SM	SM+H	673.516	305.635	0.0613608	17565.1	11791.7	11133.2	6617.79	1.5777	0.65785	0.403395	33946.1	10095.9	6950.65	26095.4	10737.6	9694.23	19646.3	2035.53	14957.7	9332.18
SM(d16:1/16:1)	SM	SM+H	673.526	249.147	0.0404103	20004	8220.69	15990.4	9516.88	1.251	0.32308	0.834532	16335.4	13878.5	16366.5	34332.4	19107.1	6234.52	22321.3	5974.65	18445.2	26976.1
PC(14:1/14:1)	PC	PC+H	674.473	211.465	0.0405933	16222.3	7074.23	20684.9	13783.3	0.78426	-0.35059	0.676103	7653.53	17867	26148.8	11480.2	17962.2	7975.85	20873.4	6650.77	38903.8	29020.4
Cer(d18:2/26:1)	Cer	Cer+H	674.643	561.781	0.587635	922177	523755	491869	327100	1.8748	0.90677	0.210075	1.41104e+06	211957	881080	1.452e+06	654814	523472	794571	45225.7	802548	293529
SM(d14:0/18:1)	SM	SM+H	675.542	319.488	0.0649059	32030.4	14702.1	23668.9	14705.8	1.3533	0.43645	0.530869	30295.6	12407.8	25604	50886.5	40958.1	19995.7	37403.7	128.386	33400.7	27416.1
PC(11:0/17:1)	PC	PC+H	676.49	257.135	0.0592816	73307.3	27844.1	86262.7	55343	0.84981	-0.23478	1	41740.8	59674.1	116342	68708.6	80071.1	36185.6	113818	22642.9	154100	104567
PC(10:0/18:1)	PC	PC+H	676.489	291.897	0.0548791	29137.5	6140.99	24178.8	7883.08	1.2051	0.26913	0.676103	35341	21302.2	28093.7	35287	25663.7	10209.4	26139.8	28385.7	27228	28931.4
PC(P-22:0/7:0)	PC(P)	PC(P)+H	676.544	319.511	0.140514	54574.4	12895.6	33253	21587.3	1.6412	0.71474	0.0946929	60029.8	39978	59132.9	70849.4	42882	31476.3	43076.5	128.386	59071.5	32512.1
DG(17:0/22:4/0:0)	DG	DG+NH4	676.585	522.059	0.220138	121845	56540.5	182633	67412.7	0.66716	-0.5839	0.143672	47875	152074	145754	78686.6	184835	158299	215718	75468.3	222770	240907
Cer(d18:1/26:1)	Cer	Cer+H	676.659	588.314	0.850912	1.95155e+06	1.12436e+06	1.04194e+06	689896	1.873	0.90534	0.210075	3.12283e+06	429142	1.99722e+06	2.9162e+06	1.29237e+06	1.07894e+06	1.71355e+06	112762	1.68313e+06	621340
SM(d15:0/17:0)	SM	SM+H	677.547	299.54	0.203165	94445	46535.4	48483.4	32280.5	1.948	0.96198	0.0946929	95130.4	46866.9	76131.2	171414	82682.2	19053.7	92957.3	18146.8	44153.4	68105.6
SM(d14:0/18:0)	SM	SM+H	677.555	322.154	0.213496	124929	47366.6	72622.5	47695.5	1.7203	0.78262	0.143672	109767	57967.9	119773	153988	183150	41123.4	111990	5835.23	115521	88642.7
PC(9:0/19:0)	PC	PC+H	678.505	306.926	0.00539313	632590	304681	636139	481175	0.99442	-0.0080725	1	311085	672618	1.10179e+06	419169	658289	159360	1.02967e+06	93874.1	1.11359e+06	784203
PC(2:0/26:0)	PC	PC+H	678.504	328.824	0.0250811	56571.1	13127.9	59595	13681.4	0.94926	-0.075125	1	63961	40345.2	58024.6	73341.2	47183.4	51427	51312	83745.4	56250.4	55240
LPC(29:0/0:0)	LPC	LPC+H	678.541	367.882	0.427693	332918	129230	168887	62325.1	1.9712	0.97911	0.0121858	234309	521532	414715	252191	241842	140556	231456	74552.5	206534	191335
DG(19:0/20:3/0:0)	DG	DG+NH4	678.6	553.189	0.21285	155915	86173.9	231483	128333	0.67355	-0.57015	0.403395	63952.9	284574	117986	196867	116194	70986.4	398464	319585	184020	184359
Cer(d18:1/26:0)	Cer	Cer+H	678.674	617.49	0.0713481	780939	437222	723214	739893	1.0798	0.11079	0.530869	1.18296e+06	137540	1.01448e+06	1.04418e+06	525534	334246	721551	92042.8	1.9818e+06	486436
DG(17:1/22:1/0:0)	DG	DG+NH4	680.616	570.648	0.0567513	121788	46665.7	109685	36140.6	1.1103	0.151	1	70503.4	92570.2	193655	122576	129633	81718.7	132987	70772.5	158267	104679
DG(20:4/20:4/0:0)	DG	DG+NH4	682.539	435.402	0.0254951	21986.3	9259.37	24595.9	9988	0.8939	-0.16181	0.676103	17451.2	16811.6	14544.3	23738.5	37385.8	29550.5	21563.7	8853.62	34821.3	28190.6
Cer(t20:0/23:0)	PhytoCer	PhytoCer+H	682.668	584.546	0.0454899	69405	25325.6	80088.4	67424.5	0.8666	-0.20655	1	91068	33177.5	76396.9	91983.1	54399.3	28996.7	68649.1	8208.33	122363	172225
DG(20:5/20:2/0:0)	DG	DG+NH4	684.554	469.348	0.25017	223314	142994	326172	149463	0.68465	-0.54656	0.210075	98919.8	228468	127807	200094	461280	362407	530195	137456	231567	369233
DG(18:1/22:6/0:0)	DG	DG+NH4	684.551	393.57	0.011938	1030	923.668	628.768	1118.89	1.6381	0.71204	0.480177	1296.69	2315.59	128.386	128.386	1280.91	128.386	128.386	2630.3	128.386	128.386
TG(12:0/14:0/12:0)	TG	TG+NH4	684.607	539.838	0.16765	181977	55510.6	140401	48745.5	1.2961	0.3742	0.530869	251643	123705	175884	224190	134462	144214	180503	56307.7	159294	161689
DG(18:4/22:2/0:0)	DG	DG+NH4	686.57	484.216	0.369913	452952	297990	676398	331873	0.66965	-0.57851	0.29627	172393	430243	320316	385102	956706	608736	1.08669e+06	224250	562035	900275
DG(20:4/20:2/0:0)	DG	DG+NH4	686.571	505.699	0.646624	658026	538182	1.24193e+06	804132	0.52984	-0.91636	0.29627	402940	317594	301341	688579	1.57968e+06	1.90944e+06	2.12832e+06	118236	1.02958e+06	1.02406e+06
DG(18:0/22:6/0:0)	DG	DG+NH4	686.582	556.648	0.240215	188441	65525	127915	19598.6	1.4732	0.55892	0.143672	207386	101441	193998	279949	159430	129358	130059	102733	156912	120513
SM(d14:2/19:0)	SM	SM+H	687.557	351.801	0.0627367	9523.76	8339.25	3950.38	4325.92	2.4108	1.2695	0.210075	10298	2455.75	8984.96	23039.1	2840.94	1580.23	10867.6	128.386	1782.48	5393.21
PE(26:2/6:0)	PE	PE+H	688.488	318.81	0.0753202	26353.6	14129.9	17142.4	11574.9	1.5373	0.62043	0.403395	23011.1	16544.4	22441.1	51169.5	18601.9	12273.8	21449	128.386	30916.7	20944
PC(O-22:2/8:0)	PC(O)	PC(O)+H	688.524	361.076	0.125923	89884.8	41434.9	63328.6	35521.1	1.4193	0.50522	0.210075	81645.2	31326.4	83506.2	144533	108413	62056.8	59380.1	9126.9	105816	80263.6
DG(18:0/22:5/0:0)	DG	DG+NH4	688.586	518.418	0.0379839	1.39661e+06	860078	1.43104e+06	653305	0.97594	-0.035137	0.834532	1.27415e+06	427336	820745	2.60616e+06	1.85465e+06	1.79155e+06	2.02598e+06	531879	1.85746e+06	948351
CE(20:5)	CE	CE+NH4	688.599	667.108	0.212381	158547	69478.2	229687	117349	0.69028	-0.53475	0.530869	127867	61286.7	176570	177856	249158	323859	244644	102537	360478	116914
PE(17:0/15:1)	PE	PE+H	690.504	338.973	0.00209751	17538.4	5971.31	17767.4	14490.4	0.98711	-0.018717	1	13092	14441.5	24580.9	23425.4	12152.2	9488.99	27864.8	128.386	36474	14881
PC(12:0/17:1)	PC	PC+H	690.504	286.197	0.0288286	24481.4	10132.7	28674.3	25688.6	0.85377	-0.22808	1	19630.5	13612.7	34582.6	35985.6	18595.5	7905.65	45918.3	887.012	62338.2	26322.5
PE(26:1/6:0)	PE	PE+H	690.504	383.869	0.0503524	393555	209150	364646	378895	1.0793	0.11007	0.530869	539611	194953	137048	566068	530096	74281.9	975649	67464.7	471279	234557
PC(P-22:0/8:0)	PC(P)	PC(P)+H	690.541	351.751	0.48816	587894	82565	360240	206288	1.6319	0.7066	0.0946929	602542	569172	571973	712454	483328	357453	459309	70683.8	626990	286766
DG(18:0/22:4/0:0)	DG	DG+NH4	690.601	542.42	0.256079	725937	506747	918969	527295	0.78995	-0.34017	0.403395	313088	711888	463236	546457	1.59502e+06	725622	1.66733e+06	220958	897479	1.08346e+06
CE(20:4)	CE	CE+NH4	690.614	687.063	0.197544	969186	552783	813841	583453	1.1909	0.25203	0.834532	794306	172178	1.12852e+06	1.05848e+06	1.69245e+06	963627	840401	332893	1.69444e+06	237846
Cer(d19:1/26:1)	Cer	Cer+H	690.672	598.862	0.142794	103445	58759.4	68243.8	46442.7	1.5158	0.60009	0.403395	183163	28515.1	112642	125252	67652.6	42054.5	89525.5	16239.1	136480	56920
SM(d14:0/19:0)	SM	SM+H	691.562	347.87	0.0585711	108470	84633.5	91419.2	71216.4	1.1865	0.24673	0.834532	98604.3	711.317	103660	101046	238331	64164.4	69872.8	6766.59	119358	196934
PC(5:0/24:0)	PC	PC+H	692.52	334.672	0.146729	337272	116910	412152	316351	0.81832	-0.28927	0.834532	258113	239488	533664	321019	334076	115694	490027	50114.8	644461	760464
PC(2:0/27:0)	PC	PC+H	692.52	354.963	0.0168676	116260	54117.6	111718	78441.9	1.0407	0.057503	0.834532	131105	57380.5	122320	195539	74958	130718	55755	7589.5	194986	169539
PE(19:0/13:0)	PE	PE+H	692.518	374.35	0.0143431	2828.03	3160.64	2058.61	1988.81	1.3738	0.45813	0.66643	128.386	2786.53	128.386	7848.39	3248.47	2540.49	128.386	2645.51	4850.27	128.386
PC(14:0/15:0)	PC	PC+H	692.52	294.803	0.032134	7090.46	3339.93	5094.83	3474.17	1.3917	0.47685	0.403395	8065.31	2034.19	7230.08	11332.5	6790.25	2015.07	7108.5	2492.72	10187.8	3670.03
PE(26:0/6:0)	PE	PE+H	692.519	427.548	0.0363126	142775	62159.2	133317	63544.2	1.0709	0.098888	1	245167	93260.3	143787	138921	92741.5	183004	187235	42853.5	91351.5	162140
PE(2:0/30:0)	PE	PE+H	692.528	484.224	0.105658	26950.2	10833.2	39601.2	11743.5	0.68054	-0.55525	0.210075	14388.6	32537.2	20482.9	25061.6	42280.8	31275.2	49039.8	51692.9	24059.1	41939.1
LPC(30:0/0:0)	LPC	LPC+H	692.556	393.889	1.12743	2.88324e+06	3.00537e+06	1.08457e+06	379346	2.6584	1.4106	0.0601028	1.43455e+06	8.25089e+06	1.83279e+06	1.47157e+06	1.42639e+06	1.18327e+06	1.60476e+06	550990	983080	1.10075e+06
DG(20:0/20:3/0:0)	DG	DG+NH4	692.616	568.868	0.00964913	201163	92702.3	204477	124225	0.9838	-0.023569	1	103681	102037	279481	229356	291261	120982	357431	45154.3	280555	218261
CE(20:3)	CE	CE+NH4	692.631	704.321	0.199824	201610	148803	128375	75457.8	1.5705	0.6512	0.530869	109525	31896.3	337045	376508	153079	123232	131471	94864.3	248586	43723.3
Cer(d18:1/27:0)	Cer	Cer+H	692.689	627.217	0.0172823	138019	71847.4	144153	149128	0.95745	-0.062729	0.676103	142748	30527.2	195829	209071	111923	56691.9	151165	26400.2	397769	88738.6
DG(18:1/22:1/0:0)	DG	DG+NH4	694.632	585.687	0.260622	713036	637566	516369	360362	1.3809	0.46557	0.834532	174366	702188	1.78587e+06	296831	605923	192333	802872	135129	948614	502894
CE(20:2)	CE	CE+NH4	694.646	728.222	0.155964	43040.9	36589.3	13979.8	14738.2	3.0788	1.6224	0.249153	23666.5	128.386	87049.5	74922.8	29437.6	12307.1	17918.9	2573.66	36970.7	128.386
DG(20:1/20:0/0:0)	DG	DG+NH4	696.64	584.778	0.0656689	382989	486590	339075	328174	1.1295	0.1757	1	114822	1.23462e+06	289102	35179.2	241217	218038	318735	174169	78919.4	905516
DG(18:1/22:0/0:0)	DG	DG+NH4	696.648	613.862	0.2634	599850	518739	417115	332370	1.4381	0.52416	0.676103	306804	338897	1.52357e+06	434710	395266	215380	405877	83155.9	955117	426046
CE(20:1)	CE	CE+NH4	696.66	756.443	0.150871	36455.1	27593.2	11729.1	10178.6	3.1081	1.636	0.143672	29226.6	2820.81	72549.1	55390.5	22288.5	128.386	20334.5	12071.4	23109.2	3002.2
Cer(t20:0/24:0)	PhytoCer	PhytoCer+H	696.684	602.418	0.241399	26467.7	10257.1	131282	233382	0.20161	-2.3104	0.676103	37028.5	14242.4	31260	33027.7	16780.2	14527.9	52669.3	6539.96	35150.4	547520
GlcCer(d16:0/18:2)	GlcCer	GlcCer+H	698.553	367.796	0.155044	56484.5	29295	29995.3	13270.6	1.8831	0.91312	0.210075	96049.8	77048.4	41837	43635.2	23852.2	33222.2	47662.6	10548.4	28119	30424.2
GlcCer(d18:1/16:1)	GlcCer	GlcCer+H	698.553	309.781	0.0357513	15042.9	7312.82	11864.2	6945.49	1.2679	0.34247	0.403395	22595.7	9054.63	9640.89	23460.2	10463.3	9306.21	17220.7	2880.56	20336.9	9576.78
TG(12:0/14:0/13:0)	TG	TG+NH4	698.627	561.883	0.103938	92249.4	26766	75340.3	17769.8	1.2244	0.29212	0.403395	92690.5	64096.2	68388.5	127354	108718	87096.1	99248.9	54236.1	69023.2	67097.2
DG(22:0/18:0/0:0)	DG	DG+NH4	698.663	637.74	0.20412	111497	58047.5	61882	33555.8	1.8018	0.84941	0.0946929	90470.5	58554.4	206790	122339	79329.7	54380.8	67586.1	18886.2	112237	56320.1
DG(36:0/4:0/0:0)	DG	DG+NH4	698.653	572.226	0.136139	106746	25908.7	83105.8	23476.4	1.2845	0.36116	0.210075	125837	71419.4	111051	134880	90542	79621.5	101956	44563.5	101136	88251.5
PC(10:0/20:3)	PC	PC+H	700.489	286.187	0.0310019	86204.6	36125	92733.6	45485.1	0.92959	-0.10533	0.676103	133244	33648.2	98971.7	77290.4	87868.9	114899	96113.9	20624.5	143301	88729.5
PE(O-18:2/16:1)	PE(O)	PE(O)+H	700.518	349.288	0.0248261	17490.8	9588.68	14972.6	9331.53	1.1682	0.22427	0.530869	26530.8	2055.04	18685.1	24143.2	16039.7	17203.6	14163.8	128.386	25699.3	17668
GlcCer(d18:1/16:0)	GlcCer	GlcCer+H	700.569	384.007	0.314323	236638	130433	124780	53779.1	1.8964	0.92329	0.210075	362507	88065.9	195219	383511	153888	114270	189571	49433.3	161403	109224
SM(d14:1/20:1)	SM	SM+H	701.558	326.795	0.270678	203877	80767	118214	78937.9	1.7246	0.7863	0.0601028	194763	90620.2	203457	318395	212151	71063.4	186190	5111.59	141647	187059
SM(d22:2/12:0)	SM	SM+H	701.573	383.689	0.183994	106939	53507.3	64464.1	30312.7	1.6589	0.73023	0.403395	146429	41001.1	88799	175178	83290.1	64028.9	94285.6	18653.7	89296	56056.1
PC(14:1/16:1)	PC	PC+H	702.504	286.219	0.254042	221103	69352.7	127513	146825	1.734	0.79407	0.143672	242315	173409	299510	262292	127989	73021.3	78446.1	11655.9	384460	89983.1
PC(4:0/26:2)	PC	PC+H	702.505	320.128	0.0125805	16049	8162.78	14869.9	8117.03	1.0793	0.11009	0.834532	9252.05	6093.2	18132.9	25537.3	21229.5	13960	14567.8	2966.81	25607.1	17247.7
PE(P-16:0/18:1)	PE(P)	PE(P)+H	702.544	455.841	1.98265	1.06918e+07	3.3123e+06	6.54283e+06	3.37913e+06	1.6341	0.70851	0.143672	1.13233e+07	6.11501e+06	1.27666e+07	1.4498e+07	8.75587e+06	3.84083e+06	1.1795e+07	3.37407e+06	6.32517e+06	7.37907e+06
PC(O-22:2/9:0)	PC(O)	PC(O)+H	702.56	326.195	0.148565	83834.4	31910	52882.8	40492.8	1.5853	0.66474	0.530869	83438.3	38418.7	81718.9	128502	87094.4	18606.2	88239.2	3595.09	60518.2	93455.3
SM(d17:0/17:1)	SM	SM+H	703.563	309.536	0.227577	143936	62448.9	82067.3	56123.3	1.7539	0.81054	0.210075	159076	65696.1	127315	237624	129967	36646.1	163217	22472.8	86428.7	101572
PC(4:0/26:1)	PC	PC+H	704.521	343.341	0.0283177	179270	63929.8	170984	92407.1	1.0485	0.068268	1	152140	95314.4	238550	248227	162117	155676	209435	27601.7	279354	182854
PE(P-18:0/16:0)	PE(P)	PE(P)+H	704.558	492.11	0.446034	578740	224872	351248	184563	1.6477	0.72042	0.143672	473800	512946	976755	428464	501735	376194	529924	49472.7	337789	462862
PC(P-16:0/15:0)	PC(P)	PC(P)+H	704.567	326.125	0.0014691	752.051	680.021	711.73	719.31	1.0567	0.079499	1	1171.7	639.979	1691.8	128.386	128.386	128.386	1883.09	128.386	617.319	801.472
SM(d14:0/20:0)	SM	SM+H	705.589	378.247	1.28448	3.55294e+06	897031	2.06226e+06	970710	1.7228	0.78479	0.0601028	2.54541e+06	3.43412e+06	3.30769e+06	5.00966e+06	3.46782e+06	1.63963e+06	3.41695e+06	844925	1.86378e+06	2.546e+06
PC(2:0/28:0)	PC	PC+H	706.54	362.644	0.190732	2.661e+07	8.7608e+06	2.59468e+07	1.32563e+07	1.0256	0.036414	0.834532	1.53561e+07	3.12794e+07	3.86036e+07	2.41033e+07	2.37078e+07	1.44196e+07	3.06877e+07	1.10707e+07	3.00092e+07	4.35468e+07
LPC(31:0/0:0)	LPC	LPC+H	706.57	411.298	0.315244	221914	61624.1	131516	52756	1.6873	0.75476	0.0367139	239305	305163	241381	175377	148343	205749	132560	56872.1	126238	136163
LPE(34:0/0:0)	LPE	LPE+H	706.59	456.057	0.153344	40397.3	14621.3	19618.4	9959.19	2.0592	1.0421	0.0601028	34771.3	49932.5	33861.1	60236.1	23185.3	12818.6	13913.2	36863.5	19408	15088.6
Cer(d20:1/26:0)	Cer	Cer+H	706.703	642.439	0.024475	26206.8	11285.7	29055.7	13597.7	0.90195	-0.14888	0.676103	40339.6	14019.4	23726.5	35275	17673.5	8812.27	38235.7	27023.6	26781.8	44425.1
PC(9:0/22:5)	PC	PC+H	710.472	297.436	0.0227486	9412.4	3673.39	11241.9	7531.52	0.83726	-0.25625	0.530869	12447.9	4241.19	12052.9	11496.6	6823.36	8165.21	19695.8	128.386	15842	12378
DG(23:0/18:1/0:0)	DG	DG+NH4	710.661	626.14	0.118163	108601	76523.5	76208.8	57006.5	1.425	0.511	0.403395	82414.3	57913.5	243527	91367.4	67780.2	31348.6	75086.7	32887.1	171462	70260
Cer(t20:0/25:0)	PhytoCer	PhytoCer+H	710.718	540.648	0.0442421	18802.9	3271.06	15555.4	5734.95	1.2088	0.27354	0.403395	18004.7	14727.9	23824.1	18320.6	19137.1	15408.8	16048.6	6326.61	21823.7	18169.3
SM(d17:2/18:2)	SM	SM+H	711.538	328.742	0.170695	106727	43114.8	65323.5	55259.2	1.6338	0.70825	0.143672	97353.8	43613.9	124370	161981	106318	40134.6	91194.2	6825.67	40299.8	148163
PE(24:4/10:0)	PE	PE+H	712.488	296.371	0.105638	26307.1	14138	12969.2	11324.4	2.0284	1.0204	0.143672	38480.5	7249.6	21941.3	42076.3	21787.8	12574.3	15081.9	128.386	30396.7	6664.59
PC(18:4/13:0)	PC	PC+H	712.497	263.638	0.0257838	11326.2	5409.34	9265.11	6218.48	1.2225	0.28979	0.676103	16266.8	3477.99	10263.3	16630.2	9992.75	8369.03	17564.6	128.386	10208.9	10054.7
PC(P-18:0/12:0)	PC(P)	PC(P)+Na	712.524	369.016	0.00715428	2241.36	2530.02	1898.43	1628.49	1.1806	0.23957	1	128.386	1258.1	861.799	6510.64	2447.89	2750.59	128.386	128.386	3282.57	3202.19
TG(14:0/12:0/14:0)	TG	TG+NH4	712.645	627.79	0.731346	6.93568e+06	1.05433e+07	9.27924e+06	8.22668e+06	0.74744	-0.41997	0.530869	565418	2.56154e+07	3.89117e+06	1.0895e+06	3.51694e+06	1.37821e+07	6.21673e+06	2.85337e+06	2.09374e+06	2.14503e+07
TG(12:0/14:0/14:0)	TG	TG+NH4	712.639	587.553	0.102972	149651	140068	190969	155335	0.78364	-0.35174	0.403395	56577.1	395306	123628	66614.5	106127	152611	143606	101725	91997.2	464907
PE(20:2/14:1)	PE	PE+H	714.504	315.387	0.0226636	40252.8	11764.3	36640.9	31122.3	1.0986	0.13563	0.530869	40213.4	26009.9	50305.5	53338.9	31396.5	27415.9	28332.7	6426.05	89388.6	31641.5
PE(17:1/17:2)	PE	PE+H	714.513	288.199	0.00135798	11730.5	6446.08	11879.9	14537.5	0.98743	-0.018252	0.530869	12647.7	3245.33	16423.5	18965.1	7371	2443.63	9519.92	1861.31	37147.5	8427.02
PC(O-18:2/14:1)	PC(O)	PC(O)+H	714.54	353.329	0.453118	431277	294755	189708	127646	2.2734	1.1848	0.210075	303782	71834	390368	869961	520442	172934	133840	50288.9	395360	196116
GlcCer(d18:1/17:0)	GlcCer	GlcCer+H	714.585	344.697	0.0103748	2737.63	3375.89	3346.67	2983.2	0.81802	-0.2898	0.832519	128.386	128.386	780.245	5231.9	7419.26	6850.81	5811.24	128.386	3217.46	725.441
DG(18:2/24:4/0:0)	DG	DG+NH4	714.6	521.191	0.110735	119661	49900.7	145371	46042.5	0.82314	-0.28079	0.530869	75077.2	124479	84814.6	112517	201417	144516	190142	72112.6	141641	178443
CE(22:6)	CE	CE+NH4	714.615	675.322	0.0786294	103963	54090.2	85806.2	42233.4	1.2116	0.27692	0.530869	126604	11844.9	115788	154036	111544	93949.1	113875	63120.6	132308	25777.8
SM(d14:2/21:0)	SM	SM+H	715.572	354.988	0.106921	47971.1	12842.5	32785.8	19855.7	1.4632	0.54909	0.29627	46100.8	29195.1	49671.6	65232.4	49655.8	33721.1	40688.9	1631.64	31817.6	56069.9
PE(O-16:2/18:4)	PE(O)	PE(O)+Na	716.46	286.575	0.0398249	10309.3	7933.58	6628.24	7400.83	1.5554	0.63726	0.530869	8432.83	1182.69	13091.6	22275.3	6564.33	1254.31	11313.2	128.386	17299.9	3145.47
PE(17:1/17:1)	PE	PE+H	716.516	320.202	0.0310766	108071	54651.3	116982	93007.1	0.92383	-0.11431	0.834532	92603.1	33411.8	135760	180629	97950.3	85638.7	78152.6	7396.78	251278	162443
PE(20:1/14:1)	PE	PE+H	716.52	348.423	0.176609	74510.8	46731.3	150928	234008	0.49368	-1.0183	1	36244.2	23926.7	66901.1	123737	121745	51755	43637.7	4241.09	566058	88947.9
PE(22:2/12:0)	PE	PE+H	716.524	390.554	0.725478	1.84208e+06	1.09794e+06	1.07745e+06	749812	1.7097	0.77372	0.29627	593966	3.27417e+06	2.52762e+06	1.83466e+06	979968	522455	2.33574e+06	671794	655944	1.2013e+06
PC(P-16:0/16:1)	PC(P)	PC(P)+H	716.564	309.435	0.0489091	4471.82	4509	1357	1428.96	3.2954	1.7204	0.204501	3864.74	128.386	5188.57	11717.7	1459.66	1932.37	1063.64	128.386	3532.21	128.386
CE(22:5)	CE	CE+NH4	716.629	687.416	0.181203	340098	201951	258047	166381	1.318	0.39832	0.403395	225329	72080	493053	336009	574018	193606	458390	172090	403080	63067.8
Cer(t22:0/24:4)	PhytoCer	PhytoCer+H	716.664	570.626	0.0629226	15334.2	4176.36	10300.2	6126.89	1.4887	0.57409	0.210075	15402.9	8220.98	18446.8	16365.7	18234.7	10501	12040.5	128.386	16623.4	12207.5
SM(d14:1/21:0)	SM	SM+H	717.588	384.476	0.316112	1.26469e+06	527838	1.00803e+06	656803	1.2546	0.32724	0.530869	1.4961e+06	813777	947144	2.08662e+06	979787	1.02423e+06	952902	335912	650216	2.0769e+06
PE(P-16:0/18:4)	PE(P)	PE(P)+Na	718.477	362.152	0.238372	77893.4	39065.6	28848.4	8268.52	2.7001	1.433	0.0946929	96067.3	24216	75038.2	129853	64292.5	27872.3	28108.3	16411.3	32998.1	38852
PE(O-16:2/18:3)	PE(O)	PE(O)+Na	718.475	318.398	0.016696	9261.9	4775.16	7970.93	6160.22	1.162	0.21656	1	10669.9	2307.73	9978.58	15464.1	7889.15	2646.54	12186.8	128.386	13879.1	11013.9
PE(17:0/17:1)	PE	PE+H	718.536	370.912	0.05415	571962	510727	533045	446505	1.073	0.10166	1	211182	67674.8	914767	1.2831e+06	383088	487070	334670	28863.2	1.24022e+06	574409
PE(24:1/10:0)	PE	PE+H	718.542	432.995	2.82098	2.46967e+07	5.94277e+06	1.63746e+07	7.23368e+06	1.5082	0.59286	0.0946929	2.67028e+07	1.78823e+07	3.19e+07	2.77448e+07	1.92535e+07	1.56286e+07	2.67523e+07	6.55828e+06	1.49383e+07	1.79956e+07
PC(P-20:0/12:0)	PC(P)	PC(P)+H	718.571	503.623	0.0485823	71551	24152.8	63670.4	23971.4	1.1238	0.16835	0.676103	107425	54951.8	82150.5	66917.4	46309.8	60173.7	63941.9	31134.7	64401.2	98700.5
DG(18:0/24:4/0:0)	DG	DG+NH4	718.631	567.996	0.0457463	67080.2	26865.9	75336.6	32708.3	0.89041	-0.16746	0.676103	47533	46603.6	102779	49218.2	89267.7	74613.4	105870	21414.1	96000.1	78785.4
CE(22:4)	CE	CE+NH4	718.646	708.17	0.206128	84540.7	70058.6	32492	20642.3	2.6019	1.3796	0.29627	32342.4	5352.75	169068	142574	73367.2	24720.8	50492.4	33095.4	52185.4	1966.3
SM(d14:0/21:0)	SM	SM+H	719.594	384.352	0.138105	163110	72901.3	123965	69893.5	1.3158	0.39591	0.403395	189526	89868.2	134883	276739	124535	123449	132386	34369.6	101151	228471
PC(2:0/29:0)	PC	PC+H	720.552	387.815	0.745939	2.86771e+06	566605	3.884e+06	2.23373e+06	0.73834	-0.43764	0.403395	3.67726e+06	2.50316e+06	2.90142e+06	3.06433e+06	2.19236e+06	3.45998e+06	3.63836e+06	1.52582e+06	3.2101e+06	7.58573e+06
PE(24:0/10:0)	PE	PE+H	720.553	470.213	0.265826	1.57844e+06	1.13944e+06	1.30067e+06	845359	1.2136	0.27925	0.834532	3.50484e+06	511908	1.47648e+06	1.35307e+06	1.04593e+06	2.42098e+06	1.68438e+06	162142	902088	1.33374e+06
PC(15:0/16:0)	PC	PC+H	720.57	338.38	0.0855632	134771	73127.7	107783	106330	1.2504	0.32238	0.403395	86565	54094	243379	161592	128223	41539	284402	19474.1	68471.2	125028
LPC(32:0/0:0)	LPC	LPC+H	720.588	443.344	0.944945	3.05601e+06	1.53145e+06	1.91314e+06	732904	1.5974	0.67571	0.210075	2.21224e+06	5.53505e+06	3.08961e+06	2.97326e+06	1.46987e+06	1.68973e+06	2.73756e+06	899160	1.72873e+06	2.5105e+06
DG(24:1/18:2/0:0)	DG	DG+NH4	720.647	591.742	0.00797411	68280.8	45757.9	66545.3	42225	1.0261	0.037143	0.676103	50972.8	40584.7	149566	45495.6	54785.4	53608.1	86542.8	7262.82	121696	63617.3
PE(P-16:0/20:5)	PE(P)	PE(P)+H	722.511	378.219	0.337933	2.35262e+06	780992	2.01414e+06	1.02876e+06	1.1681	0.22411	0.403395	2.21402e+06	1.30188e+06	2.14576e+06	3.4374e+06	2.66405e+06	1.62729e+06	3.70219e+06	912565	1.89392e+06	1.93475e+06
DG(18:1/24:1/0:0)	DG	DG+NH4	722.662	613.908	0.0442934	213280	225079	234655	206905	0.90891	-0.13779	0.676103	66577.1	106192	611173	119426	163032	134572	177656	37208.1	579463	244378
DG(24:1/18:1/0:0)	DG	DG+NH4	722.677	688.641	0.0976324	29476.2	18930.2	15828.1	13614.7	1.8623	0.89707	0.530869	25156.5	1915.95	45868.9	48764	25675.8	5523.3	26693.7	9855.71	33812.4	3255.11
PC(10:0/22:5)	PC	PC+H	724.495	305.043	0.131655	54122.6	24565.8	31595.2	23688.8	1.713	0.77652	0.143672	67079.9	19559.8	52052	85542.1	46379	17035.9	63126.4	2052.25	44462.5	31299
PE(P-16:0/20:4)	PE(P)	PE(P)+H	724.529	413.147	3.71767	2.9236e+07	1.11745e+07	1.6451e+07	3.84124e+06	1.7772	0.82957	0.0601028	3.53176e+07	1.4975e+07	2.30174e+07	4.40768e+07	2.87934e+07	2.01723e+07	1.41188e+07	1.14143e+07	1.6311e+07	2.02386e+07
TG(12:0/15:0/14:1)	TG	TG+NH4	724.643	618.338	0.249012	671663	643690	882727	670878	0.76089	-0.39423	0.29627	297167	1.76854e+06	355329	212258	725023	785562	673913	368664	535527	2.04997e+06
TG(12:0/12:0/17:1)	TG	TG+NH4	724.638	569.723	0.0516003	39951.1	6351.02	46167.6	17310.7	0.86535	-0.20864	1	31387.4	46960	35544.2	42013.5	43850.6	56075.8	36299.9	31368.6	35173.4	71920.4
DG(24:0/18:1/0:0)	DG	DG+NH4	724.678	638.84	0.229194	209642	179354	117873	83660.1	1.7785	0.8307	0.403395	138773	76033.7	518702	206397	108303	78861	127344	31945.9	254139	97073.3
DG(18:0/24:1/0:0)	DG	DG+NH4	724.681	553.06	0.0430704	26669.8	5654.63	23513.3	3415.38	1.1342	0.18173	0.403395	26730.6	20693.4	32021.5	32580.9	21322.3	19458.3	25196.4	21115.4	28163	23633.2
CE(22:1)	CE	CE+NH4	724.692	792.435	0.0934194	18162.4	16281	6975.66	3486.47	2.6037	1.3805	0.210075	9561.52	3823.03	43070.5	26076	8280.71	4598.61	8216.78	6101.76	12376.5	3584.69
Cer(t20:0/26:0)	PhytoCer	PhytoCer+H	724.709	588.596	0.110889	140543	36769.4	116235	47644.2	1.2091	0.27396	0.403395	125762	88682.2	185910	140798	161561	124134	169181	39705.5	134905	113250
PC(8:0/24:4)	PC	PC+H	726.506	294.781	0.0213992	83693.3	46047.7	78726.7	53667.7	1.0631	0.088259	0.834532	106934	20222.4	141977	87952.5	61381.5	66965.2	85121	15076.2	162776	63695.1
PE(24:4/11:0)	PE	PE+H	726.511	363.042	0.0800372	270596	209353	311481	269888	0.86874	-0.20301	0.834532	326599	40090	199117	598138	189036	486533	99582.6	42739.9	684388	244164
PC(14:1/18:3)	PC	PC+H	726.505	262.026	0.0674525	47679.8	14833.2	37744	23067.5	1.2632	0.33713	0.676103	35474.4	32417.5	67105	58353.5	45048.6	41964.6	38999.8	1584.66	65946.8	40224
PE(O-18:2/18:2)	PE(O)	PE(O)+H	726.532	413.13	0.736428	2.38499e+06	872741	1.65317e+06	767673	1.4427	0.52874	0.210075	3.0071e+06	1.24027e+06	1.94499e+06	3.45468e+06	2.27788e+06	1.69405e+06	1.28368e+06	963519	1.37967e+06	2.94494e+06
PC(O-16:2/17:2)	PC(O)	PC(O)+H	726.54	325.153	0.196548	149555	91418.4	88170	75725	1.6962	0.76231	0.403395	294874	53852.1	107229	171740	120078	140681	41827.4	10359	192589	55394.3
PE(P-16:0/20:3)	PE(P)	PE(P)+H	726.541	432.917	0.629018	1.38113e+06	658037	873617	372276	1.5809	0.66078	0.210075	1.09095e+06	691263	1.78016e+06	2.32123e+06	1.02207e+06	676367	831864	424259	1.02433e+06	1.41127e+06
TG(12:0/14:0/15:0)	TG	TG+NH4	726.658	639.226	0.114276	902284	1.31421e+06	1.03393e+06	1.14302e+06	0.87267	-0.19648	0.403395	158458	3.23846e+06	554175	246363	313959	844869	564597	438336	277271	3.04458e+06
DG(20:0/22:0/0:0)	DG	DG+NH4	726.691	660.933	0.104692	35313.7	15901.1	22257.4	7666.25	1.5866	0.66595	0.143672	37469.2	18637	60062.7	35848.1	24551.4	20720.1	27467.1	12849.5	32218.2	18031.8
PE(20:2/15:1)	PE	PE+H	728.52	400.829	0.120913	221098	122226	180020	83873	1.2282	0.29653	1	104737	178416	210353	428192	183793	113995	283639	76093.9	217767	208604
PC(12:0/20:3)	PC	PC+H	728.52	343.312	0.0400156	127725	47954.6	119048	38422.5	1.0729	0.10151	0.530869	184245	54859.9	136492	148678	114352	129914	98851.6	74812.6	177357	114303
PC(15:1/17:2)	PC	PC+H	728.519	290.486	0.184913	175511	51430.3	119524	99615	1.4684	0.55426	0.29627	199377	124338	241651	189738	122452	31469.1	155280	40840.5	274153	95878.5
PC(14:0/16:0)	PC	PC+Na	728.519	362.226	0.526187	649413	269699	359658	183686	1.8056	0.85251	0.0946929	441420	951309	868232	665921	320182	225855	322225	290191	277694	682325
PC(O-18:2/15:1)	PC(O)	PC(O)+H	728.545	386.842	0.0267204	82914.3	26798.7	78183.8	31080.1	1.0605	0.084752	1	89798.6	54236.6	101227	113477	55832.3	75318.7	62729.1	36469.9	114316	102086
PE(P-18:0/18:2)	PE(P)	PE(P)+H	728.556	464.531	1.18703	3.12072e+06	1.02002e+06	1.74187e+06	958393	1.7916	0.84124	0.0367139	2.29758e+06	3.33411e+06	3.9084e+06	4.21547e+06	1.84804e+06	836796	1.80027e+06	1.05277e+06	1.73604e+06	3.28349e+06
CerP(d18:1/24:1)	CerP	CerP+H	728.602	491.269	0.133149	39416.7	13424.8	23233.5	5772.82	1.6965	0.7626	0.0946929	52321.9	20376.9	38567.2	52039.1	33778.1	26260.5	28643.6	13654.3	22696.4	24912.8
GlcCer(d18:1/18:0)	GlcCer	GlcCer+H	728.6	362.99	0.0407081	38451.1	13232	33107.9	17892.6	1.1614	0.21585	1	28698.1	30050.9	44381.6	59136.4	29988.7	30011.6	52994.6	5608.9	44028.7	32895.9
SM(d14:1/22:1)	SM	SM+H	729.588	367.029	1.02772	2.18376e+06	995266	1.09424e+06	671611	1.9957	0.99689	0.0946929	2.0113e+06	1.27601e+06	1.72081e+06	3.87824e+06	2.03245e+06	661941	1.8007e+06	297499	939019	1.77202e+06
SM(d14:2/22:0)	SM	SM+H	729.603	433.002	0.215598	84910.6	55849.6	34829.9	18602.2	2.4379	1.2856	0.0946929	133427	22281.6	42761	150732	75351	61196	37392.5	15119.6	41433.4	19008
PC(6:0/26:2)	PC	PC+H	730.535	376.31	0.0691213	32593.8	17070.6	23600.9	12382.7	1.381	0.46575	0.676103	16233.4	28587.4	48634	52296.3	17217.7	19745.9	19435.9	8327.16	41433.8	29061.6
PE(P-18:0/18:1)	PE(P)	PE(P)+H	730.568	424.652	0.108711	87732.4	98344.1	57018.4	27445.9	1.5387	0.62168	0.834532	44720.4	26235.3	21471.8	89204.2	257030	60546	50631.4	101515	28678.3	43721.8
PC(P-16:0/17:1)	PC(P)	PC(P)+H	730.59	367.014	0.654859	930698	400533	486781	285368	1.9119	0.93504	0.0946929	915235	536749	737491	1.59764e+06	866378	312200	777629	145803	413186	785088
PC(6:0/26:1)	PC	PC+H	732.555	377.599	5.37191	5.28957e+07	3.66472e+07	2.13859e+07	9.09784e+06	2.4734	1.3065	0.143672	1.73188e+07	6.84218e+07	1.08733e+08	4.23211e+07	2.76835e+07	1.87391e+07	2.83769e+07	6.55083e+06	2.6412e+07	2.68505e+07
PE(24:1/11:0)	PE	PE+H	732.554	454.649	1.21765	5.82669e+06	3.0866e+06	3.61492e+06	2.49666e+06	1.6118	0.68871	0.29627	7.58922e+06	3.75858e+06	9.94473e+06	5.72312e+06	2.11779e+06	2.80804e+06	4.53219e+06	621851	2.78387e+06	7.32865e+06
PC(P-22:0/11:0)	PC(P)	PC(P)+H	732.58	426.057	0.322279	277982	87746.8	179739	34583.9	1.5466	0.62909	0.0946929	243122	280857	312525	395822	157587	184640	129562	164615	219680	200195
PE(P-18:0/18:0)	PE(P)	PE(P)+H	732.587	528.314	0.106428	179129	32172.1	150430	87118.3	1.1908	0.2519	0.403395	202986	122859	185296	188913	195589	268310	177840	26732.6	149048	130221
SM(d18:0/18:0)	SM	SM+H	733.61	409.614	0.937573	1.88241e+06	720564	1.04645e+06	369515	1.7989	0.84708	0.0601028	1.97097e+06	1.20146e+06	1.49836e+06	3.07102e+06	1.67024e+06	978546	1.23047e+06	662401	777727	1.58309e+06
SM(d14:0/22:0)	SM	SM+H	733.619	429.467	0.579619	993420	299404	652178	212728	1.5232	0.60714	0.0946929	926932	814997	644226	1.39979e+06	1.18116e+06	888528	831250	361830	567718	611563
PC(15:0/17:0)	PC	PC+H	734.559	378.238	1.28134	4.75855e+06	2.40129e+06	2.64681e+06	2.04927e+06	1.7978	0.84627	0.29627	5.31017e+06	4.72671e+06	8.412e+06	3.26513e+06	2.07872e+06	6.07919e+06	2.26234e+06	544154	2.15228e+06	2.19607e+06
PC(2:0/30:0)	PC	PC+H	734.571	411.837	4.15536	1.44265e+08	4.12713e+07	1.16312e+08	3.67158e+07	1.2403	0.31072	0.403395	2.05223e+08	9.42554e+07	1.51873e+08	1.4852e+08	1.21451e+08	1.60591e+08	1.20205e+08	6.05033e+07	1.08454e+08	1.31806e+08
LPC(33:0/0:0)	LPC	LPC+H	734.602	458.13	0.147203	160084	60492.8	123056	49035.6	1.3009	0.37951	0.403395	254803	180584	102792	119172	143070	191825	112310	57001.2	140817	113327
PC(11:0/22:6)	PC	PC+H	736.489	270.396	0.0298362	15316.5	6823.72	12802.4	6053.69	1.1964	0.25868	0.676103	19640.2	4818.13	15298.1	22781.4	14044.8	13884.8	16157.8	5765.59	20476.1	7727.4
PC(O-16:2/18:4)	PC(O)	PC(O)+H	736.524	353.025	0.113656	32513.7	7995.46	20022.3	9527.27	1.6239	0.69944	0.0946929	23851.6	29085.1	41386.6	40642.5	27602.7	16722.1	24787.6	5993.02	31487.3	21121.7
TG(12:0/18:2/12:0)	TG	TG+NH4	736.642	606.906	0.389227	1.74362e+06	2.57486e+06	2.42458e+06	3.04547e+06	0.71914	-0.47565	0.29627	452221	6.3118e+06	688495	184185	1.08141e+06	1.45562e+06	921270	1.22108e+06	678001	7.84693e+06
DG(21:0/22:2/0:0)	DG	DG+NH4	736.679	626.395	0.0641896	31788.8	20162.5	22751.2	14890	1.3972	0.48257	0.29627	21828	20072.5	67415.5	21418.2	28209.8	14915.7	23456.6	10211.8	47985.1	17186.9
PE(22:4/14:1)	PE	PE+H	738.506	311.969	0.25765	258454	189816	150537	99471.9	1.7169	0.77979	0.403395	503332	60503.4	149371	414311	164752	270541	227776	26242.8	137537	90589.4
PC(P-16:0/18:4)	PC(P)	PC(P)+H	738.54	373.7	0.0753543	49305.3	27712.7	36259.5	26049.8	1.3598	0.44338	0.403395	43458.6	22560.9	57430.4	92821.1	30255.4	14368.9	72017.1	16466.7	22680.6	55763.9
TG(12:0/14:0/16:1)	TG	TG+NH4	738.651	605.943	0.160452	304071	292157	399126	349183	0.76184	-0.39244	0.403395	80674.7	815792	172262	221571	230054	317235	227602	281928	154797	1.01407e+06
TG(14:0/14:0/14:1)	TG	TG+NH4	738.66	629.617	1.63889	1.25502e+07	1.83008e+07	2.00636e+07	1.98339e+07	0.62552	-0.67687	0.210075	1.86927e+06	4.49515e+07	6.96288e+06	1.8001e+06	7.16748e+06	2.11045e+07	1.10634e+07	7.33746e+06	6.7892e+06	5.40236e+07
Cer(t22:0/25:0)	PhytoCer	PhytoCer+H	738.73	641.371	0.212914	204657	430810	80084.8	85287	2.5555	1.3536	0.530869	17629.8	975264	11316.7	14630.3	4443.94	4837.56	16635.4	200565	137804	40581.9
PE(20:3/16:1)	PE	PE+H	740.52	323.987	0.185438	157236	142771	245591	252644	0.64023	-0.64333	0.834532	133992	25051.1	117449	401273	108415	359513	69884.2	5247.93	629099	164212
PE(24:4/12:0)	PE	PE+H	740.516	341.522	0.106385	285638	270272	339403	194705	0.84159	-0.24881	0.676103	734206	110085	334568	70181.9	179151	257309	435667	47663.8	555646	400727
PC(15:1/18:3)	PC	PC+H	740.521	265.754	0.0907345	26139.7	20846.5	13699.9	8914.47	1.908	0.93208	0.403395	22060.3	8246.87	23579.6	61794.3	15017.4	9094.43	20050.5	857.647	23110.8	15386.3
PC(P-16:0/18:3)	PC(P)	PC(P)+H	740.554	382.034	0.865762	7.24387e+06	4.98685e+06	9.14702e+06	3.63766e+06	0.79194	-0.33654	0.530869	1.40392e+07	2.71117e+06	3.09588e+06	1.08104e+07	5.56265e+06	1.27944e+07	9.95289e+06	4.19915e+06	6.7135e+06	1.20752e+07
TG(14:0/14:0/14:0)	TG	TG+NH4	740.675	652.174	0.812866	1.13965e+07	1.75625e+07	1.45935e+07	9.93938e+06	0.78093	-0.35674	0.29627	1.01434e+06	4.25922e+07	6.05842e+06	2.14875e+06	5.16869e+06	1.63801e+07	1.06002e+07	1.28749e+07	3.04001e+06	3.00722e+07
PE(22:2/14:1)	PE	PE+H	742.537	425.272	0.858242	2.46052e+06	993107	1.58902e+06	613977	1.5484	0.63082	0.143672	1.14436e+06	2.54337e+06	3.45299e+06	3.35291e+06	1.80894e+06	896784	2.17046e+06	995360	1.72907e+06	2.15344e+06
PC(P-16:0/18:2)	PC(P)	PC(P)+H	742.573	491.153	0.311315	192632	62046.1	98209.1	72160.4	1.9614	0.97192	0.0946929	119152	160457	229136	278398	176017	51814.4	210520	33167.2	128032	67511.6
PE(20:1/16:1)	PE	PE+H	744.552	382.599	0.149938	509024	551712	400285	407935	1.2717	0.3467	1	92148.9	65109.7	805919	1.33849e+06	243447	240869	109217	81144.2	1.06572e+06	504479
PE(26:2/10:0)	PE	PE+H	744.568	441.596	5.49921	8.43071e+07	3.442e+07	5.08767e+07	2.18546e+07	1.6571	0.72865	0.210075	4.75564e+07	7.6131e+07	1.19296e+08	1.21275e+08	5.72769e+07	2.00876e+07	7.52514e+07	3.77736e+07	5.88687e+07	6.24021e+07
PC(P-20:0/14:1)	PC(P)	PC(P)+H	744.587	510.061	0.245708	266265	106075	187033	59296.6	1.4236	0.50957	0.210075	299777	128482	296100	406536	200432	177606	228892	92857.4	244813	190994
DG(18:3/26:2/0:0)	DG	DG+NH4	744.648	571.51	0.0211301	52989	16722.1	49921.5	21962.2	1.0614	0.086033	0.530869	55354	40663.5	81151	44950.2	42826.3	60810.3	56012.7	10820	61184.8	60779.5
SM(d14:1/23:0)	SM	SM+H	745.617	427.737	0.268163	317831	192226	202985	113838	1.5658	0.64689	0.29627	461680	162343	171598	582626	210905	180928	171854	102752	160186	399204
PE(O-16:2/20:3)	PE(O)	PE(O)+Na	746.508	412.916	0.0400218	77671	4576.87	86511.8	63611.4	0.89781	-0.15552	0.210075	81451.2	77609.3	81036.5	78196	70062.1	68168	60239.3	195966	30888.9	77297.5
PE(O-16:2/22:6)	PE(O)	PE(O)+H	746.51	318.684	0.0446802	23485.3	13052.4	18224.1	12028.3	1.2887	0.36591	0.676103	26526.8	5066.36	20936.4	41552.9	23344.3	16356.8	27007.6	128.386	31166.9	16460.8
PE(22:0/14:1)	PE	PE+H	746.567	403.49	2.11886	2.25858e+07	1.61279e+07	1.42517e+07	1.04989e+07	1.5848	0.66429	0.29627	1.04446e+07	4.14087e+07	3.89433e+07	1.27625e+07	9.36974e+06	1.11413e+07	3.28679e+07	1.01762e+07	7.36782e+06	9.70501e+06
PE(26:1/10:0)	PE	PE+H	746.572	475.516	6.14374	1.32328e+08	3.15256e+07	9.39437e+07	2.68157e+07	1.4086	0.49425	0.210075	1.49153e+08	8.76038e+07	1.53763e+08	1.60175e+08	1.10945e+08	9.56577e+07	1.14218e+08	4.84524e+07	1.13334e+08	9.80567e+07
DG(18:2/26:2/0:0)	DG	DG+NH4	746.663	595.231	0.00667984	43386.3	13721.4	42465.4	20869.4	1.0217	0.03095	1	34571.5	26633.5	62689.6	47639.3	45397.6	48298	46524.2	13606.2	70373.5	33525.3
PC(24:4/8:0)	PC	PC+Na	748.493	296.568	0.0651531	30788.3	21793.1	21248	16214.2	1.449	0.53506	0.676103	32161.8	20850.9	10051.9	67116.5	23760.5	7164.07	32506.5	2931.16	40970.3	22668
PC(18:4/14:0)	PC	PC+Na	748.495	363.389	0.00407639	288037	290639	285792	273066	1.0079	0.011289	1	353311	14422.7	153718	761037	157697	529269	43627.7	6334.61	603129	246601
PC(15:0/18:0)	PC	PC+H	748.572	398.228	0.962476	2.45893e+06	509730	1.55654e+06	752982	1.5797	0.65969	0.0946929	1.96601e+06	2.35761e+06	2.48624e+06	3.30124e+06	2.18357e+06	1.13299e+06	2.19842e+06	431752	1.99362e+06	2.02594e+06
PC(3:0/30:0)	PC	PC+H	748.584	428.155	0.487851	9.172e+06	6.54604e+06	1.04595e+07	6.32279e+06	0.8769	-0.18951	0.676103	2.06272e+07	5.28469e+06	6.85751e+06	8.26474e+06	4.82585e+06	1.97657e+07	7.40918e+06	3.36571e+06	8.29701e+06	1.34601e+07
PC(2:0/31:0)	PC	PC+H	748.577	475.483	1.76039	1.07494e+07	2.40166e+06	7.63608e+06	2.25507e+06	1.4077	0.49336	0.210075	1.21253e+07	7.43075e+06	1.2526e+07	1.27027e+07	8.96235e+06	7.6871e+06	9.60561e+06	3.90358e+06	9.22103e+06	7.76307e+06
PE(25:0/11:0)	PE	PE+H	748.585	507.28	0.179804	1.62353e+06	1.12405e+06	1.43484e+06	900328	1.1315	0.17824	0.676103	3.46268e+06	377591	1.39338e+06	1.43219e+06	1.4518e+06	2.39727e+06	2.11262e+06	96339.7	1.383e+06	1.18499e+06
LPC(34:0/0:0)	LPC	LPC+H	748.621	486.011	0.981012	2.10492e+06	667640	1.18459e+06	603208	1.7769	0.82937	0.0367139	2.94791e+06	1.71343e+06	2.62276e+06	1.92117e+06	1.31933e+06	1.28423e+06	1.66351e+06	165539	1.60566e+06	1.20403e+06
Cer(t22:1/26:1)	PhytoCer	PhytoCer+H	748.715	624.597	0.0480747	58454.6	21869	65957.3	22627.5	0.88625	-0.17422	0.834532	43919.7	66005.7	67095.2	29620.1	85632.5	95498.2	77272.8	34820.7	57186.8	65008.1
PC(12:0/22:6)	PC	PC+H	750.504	295.148	0.0412806	11613.4	4386.17	8341.52	6503.3	1.3922	0.47741	0.530869	14222	4501.03	14198.6	14922.1	10223.3	6457.54	10398.9	128.386	17911.8	6810.91
PE(O-18:2/20:4)	PE(O)	PE(O)+H	750.532	399.049	0.424738	1.12687e+06	332087	838999	450206	1.3431	0.42558	0.210075	1.62944e+06	736277	950475	1.1965e+06	1.12166e+06	833064	1.5852e+06	381840	648359	746532
PE(P-18:0/20:5)	PE(P)	PE(P)+H	750.543	428.579	0.202633	4.49552e+06	1.7843e+06	4.19663e+06	2.22339e+06	1.0712	0.099257	0.834532	5.89198e+06	2.4684e+06	3.1801e+06	6.7038e+06	4.2333e+06	7.47721e+06	3.95035e+06	1.7056e+06	5.06479e+06	2.78519e+06
PE(P-16:0/22:5)	PE(P)	PE(P)+H	750.542	417.315	0.57986	5.43197e+06	1.81794e+06	4.63121e+06	1.60657e+06	1.1729	0.23009	0.530869	4.97663e+06	5.75058e+06	4.4713e+06	8.36663e+06	3.5947e+06	4.21244e+06	3.19227e+06	6.74791e+06	3.16671e+06	5.8367e+06
TG(14:1/15:0/14:1)	TG	TG+NH4	750.658	619.297	0.225415	219276	232578	355191	403529	0.61735	-0.69584	0.29627	95739.2	628057	133922	61265.3	177399	246825	160482	145662	149754	1.07323e+06
TG(12:0/17:1/14:1)	TG	TG+NH4	750.654	586.091	0.20741	365037	102875	471276	318369	0.77457	-0.36853	0.834532	360050	536220	259336	335761	333817	380172	338994	288929	310773	1.03751e+06
DG(18:1/26:1/0:0)	DG	DG+NH4	750.694	638.747	0.0033927	74656.1	35217.7	75288.3	29062.4	0.9916	-0.012167	1	51475.7	88855.1	126709	70223.8	36016.3	85480.8	85443.5	26057.3	76872.2	102588
Cer(t21:1/27:0)	PhytoCer	PhytoCer+H	750.725	610.9	0.253675	168969	159860	305435	327993	0.55321	-0.85411	0.210075	93993.4	448970	101916	54244.9	145718	222417	159352	118074	139324	888006
SM(d14:1/24:4)	SM	SM+H	751.556	395.879	0.0319017	15872	3468.91	13660.1	4985.85	1.1619	0.21652	0.676103	13535.3	12306	18623.9	20398.7	14496.3	14742.9	21191.7	8477.47	14040.8	9847.83
PE(20:4/17:1)	PE	PE+H	752.521	327.705	0.125701	180996	59957.1	143318	97323.8	1.2629	0.33674	0.834532	117246	137757	262359	221173	166446	54423.9	266360	33764.8	180219	181823
PC(12:0/22:5)	PC	PC+H	752.519	282.634	0.0448498	207937	122665	191332	131379	1.0868	0.12007	1	288697	81654.4	153266	379913	136155	144720	221057	36043.3	393713	161128
PE(17:1/20:4)	PE	PE+H	752.523	369.178	0.119355	860118	652411	958674	609899	0.8972	-0.15651	0.834532	1.58774e+06	394609	753736	1.46525e+06	99250.4	1.18091e+06	776538	88196.9	1.763e+06	984730
PE(P-18:0/20:4)	PE(P)	PE(P)+H	752.56	458.145	4.24763	6.52946e+07	1.86412e+07	4.46269e+07	1.88269e+07	1.4631	0.54905	0.210075	8.17899e+07	4.08737e+07	5.21297e+07	8.377e+07	6.79098e+07	7.11187e+07	2.97285e+07	2.39522e+07	5.2728e+07	4.56073e+07
TG(12:0/17:1/14:0)	TG	TG+NH4	752.669	618.654	0.109068	99661.2	51587.3	129003	76521.1	0.77255	-0.3723	0.29627	69246.2	190975	89093.6	73188.6	75802.7	132877	88690.5	76542.4	86626	260281
TG(13:0/13:0/17:1)	TG	TG+NH4	752.673	577.63	0.0244345	32544.6	23639.4	36327.5	20624	0.89587	-0.15864	0.530869	21244.6	73408	22038.7	14477.3	31554.4	38790.1	22775.7	34903.7	15831.8	69336.4
SM(d14:0/22:1)	SM	SM+Na	753.584	409.628	0.0630833	71839	8025.68	89049.9	96582.1	0.80673	-0.30985	0.530869	82546.1	68722.5	72903.3	74393	60630.3	35828.4	57239.8	257513	18982.9	75684.8
PC(10:0/24:4)	PC	PC+H	754.537	320.067	0.442712	2.13722e+06	695986	2.73319e+06	2.22949e+06	0.78195	-0.35485	1	2.65515e+06	1.07538e+06	2.17265e+06	1.93798e+06	2.84494e+06	1.80093e+06	2.78391e+06	189514	6.27261e+06	2.61899e+06
PE(20:2/17:2)	PE	PE+H	754.535	368.646	0.463515	578428	162363	378329	93016.5	1.5289	0.6125	0.0946929	407996	730037	685129	672635	396342	333900	476650	305729	294083	481282
PE(24:4/13:0)	PE	PE+H	754.54	406.455	0.21655	2.41972e+06	730520	2.19756e+06	1.16204e+06	1.1011	0.13894	0.834532	3.25557e+06	1.58886e+06	2.75295e+06	2.78793e+06	1.71328e+06	2.37316e+06	2.19944e+06	325868	2.57985e+06	3.50947e+06
TG(12:0/16:0/15:0)	TG	TG+NH4	754.68	641.371	0.183699	244583	315963	354235	334833	0.69045	-0.53439	0.210075	92859	805871	167728	80667.1	75788.7	353174	151081	221622	114687	930612
TG(14:0/12:0/17:0)	TG	TG+NH4	754.675	618.654	0.137925	222990	169662	290418	259062	0.76783	-0.38115	0.676103	143015	525345	172248	140464	133880	273935	155282	142378	137671	742825
TG(14:0/15:0/14:0)	TG	TG+NH4	754.688	661.022	0.149231	2.42879e+06	3.42399e+06	2.69347e+06	2.31013e+06	0.90174	-0.14922	0.29627	542749	8.5075e+06	1.61436e+06	646659	832701	2.14518e+06	2.08387e+06	1.59738e+06	910732	6.73017e+06
PC(20:3/14:0)	PC	PC+H	756.544	411.785	0.0465775	658443	171502	634693	295127	1.0374	0.053001	0.403395	830840	535512	636030	834588	455245	447744	535304	1.14154e+06	630175	418697
PE(22:2/15:1)	PE	PE+H	756.553	446.87	0.428295	2.16091e+06	1.20908e+06	1.68385e+06	1.02793e+06	1.2833	0.35987	1	975057	1.76911e+06	2.27156e+06	4.15922e+06	1.62959e+06	853631	2.27345e+06	328999	2.6832e+06	2.27999e+06
PC(14:0/20:3)	PC	PC+H	756.555	354.014	0.720234	3.37026e+07	8.97183e+06	3.06292e+07	2.20637e+07	1.1003	0.13795	1	3.35865e+07	2.21663e+07	2.79569e+07	4.3904e+07	4.08994e+07	4.54077e+07	1.54026e+07	1.60615e+06	5.58614e+07	3.48681e+07
PE(P-18:0/20:2)	PE(P)	PE(P)+H	756.588	503.069	0.546544	899942	460193	520759	314418	1.7281	0.78922	0.29627	670756	455976	975751	1.65321e+06	744015	338100	793505	96312.8	848606	527273
GlcCer(d18:1/20:0)	GlcCer	GlcCer+H	756.632	476.408	0.0277548	116841	77506.5	125397	97741	0.93177	-0.10195	1	135262	236535	38675.8	113853	59881.9	54185.8	148886	98450.7	42155.6	283306
PE(20:5/18:4)	PE	PE+H	758.472	305.958	0.082168	31170.1	33792.8	17196.8	13481.2	1.8125	0.85802	0.530869	25175.7	5234.04	16040.6	90217.4	19182.6	13250.8	15048.3	128.386	37357	20199.6
PC(8:0/26:2)	PC	PC+H	758.569	398.456	3.41913	3.6677e+07	1.60527e+07	2.24946e+07	1.13285e+07	1.6305	0.7053	0.210075	2.01693e+07	2.5719e+07	3.87156e+07	6.18556e+07	3.69253e+07	1.57817e+07	3.32849e+07	6.24444e+06	3.11971e+07	2.59648e+07
PE(P-18:0/20:1)	PE(P)	PE(P)+H	758.603	530.087	0.545651	515779	244800	232969	121779	2.2139	1.1466	0.0946929	591443	216086	604033	835817	331514	177931	362969	56090.6	322085	245768
PC(O-22:2/13:0)	PC(O)	PC(O)+H	758.599	455.841	0.541609	974895	352742	625521	314003	1.5585	0.64019	0.210075	853184	598401	1.24433e+06	1.43741e+06	741156	415125	899239	269047	1.0014e+06	542793
SM(d14:0/24:1)	SM	SM+H	759.634	457.581	1.4638	4.24717e+06	2.29726e+06	2.03428e+06	831049	2.0878	1.062	0.0367139	3.24048e+06	2.66239e+06	2.89247e+06	8.21567e+06	4.22485e+06	1.62671e+06	2.58578e+06	1.04903e+06	1.75936e+06	3.15053e+06
SM(d14:1/24:0)	SM	SM+H	759.633	524.111	0.134718	54788.4	15037.7	37039.7	9888.91	1.4792	0.5648	0.0946929	62394.6	33140.6	46416.8	71323.7	60666.5	31066.9	42276.6	25333.9	50798.3	35722.6
PE(20:4/18:4)	PE	PE+H	760.486	352.833	0.0542886	81891.3	38695.4	70178.7	46499.3	1.1669	0.22268	0.676103	139155	42016.4	61350.7	102087	64848.1	68082.5	147840	23452.3	53120.2	58399
PC(16:1/18:0)	PC	PC+H	760.575	398.274	1.21514	4.37593e+06	1.31156e+06	2.89426e+06	853760	1.5119	0.59639	0.0601028	3.94186e+06	3.15229e+06	4.56621e+06	6.53831e+06	3.68096e+06	2.56039e+06	3.46909e+06	1.55804e+06	3.65215e+06	3.23165e+06
PC(8:0/26:1)	PC	PC+H	760.587	417.454	7.76817	5.62648e+08	1.23077e+08	4.79379e+08	5.78045e+07	1.1737	0.23107	0.210075	5.93757e+08	4.66694e+08	5.62721e+08	7.50467e+08	4.396e+08	4.3636e+08	4.61277e+08	5.81157e+08	4.58125e+08	4.59973e+08
PE(26:1/11:0)	PE	PE+H	760.585	491.473	0.740813	5.16788e+06	2.29553e+06	3.96963e+06	2.38016e+06	1.3019	0.38057	0.530869	7.61194e+06	2.75277e+06	7.37757e+06	5.01891e+06	3.07819e+06	3.19665e+06	4.67197e+06	468876	6.96719e+06	4.54346e+06
PC(P-22:0/13:0)	PC(P)	PC(P)+H	760.616	469.654	0.48381	624367	192677	385957	171118	1.6177	0.69395	0.0946929	813975	428216	848744	515441	515460	308118	470796	148150	603046	399677
TG(12:0/18:4/14:0)	TG	TG+NH4	760.642	600.633	0.0221122	129512	39721.3	135667	93683.2	0.95463	-0.066985	0.676103	138453	178424	76354.4	149549	104781	122218	82360.7	61777.5	114521	297460
SM(d15:0/23:0)	SM	SM+H	761.64	457.315	0.49661	482012	195313	250715	98792.6	1.9225	0.94302	0.0367139	336452	361386	412799	816765	482658	227028	312701	126953	204939	381956
SM(d14:0/24:0)	SM	SM+H	761.649	474.16	0.376714	399878	147396	249343	90490.2	1.6037	0.68143	0.0946929	357093	234118	331591	623775	452810	223470	285352	109948	352722	275221
PE(20:4/18:3)	PE	PE+H	762.504	290.647	0.0848895	46396.7	22640.5	32112	27311.5	1.4448	0.53091	0.530869	57663.8	13172	55559.6	70873.4	34714.7	24713.8	36917.3	1431.55	75309.8	22187.5
PE(22:6/16:1)	PE	PE+H	762.505	328.598	0.13827	464794	249214	544236	349731	0.85403	-0.22764	0.676103	776961	110414	361294	492550	582751	520177	956688	77152	804135	363030
PC(O-16:2/20:5)	PC(O)	PC(O)+H	762.54	367.336	0.00508951	28258.3	12201	27627.5	16086.6	1.0228	0.032569	1	13425	24143	38002.5	43376.8	22344	4646.48	35405.1	19105	46287.9	32692.8
PC(16:0/18:0)	PC	PC+H	762.589	418.089	2.86364	4.98063e+07	1.0529e+07	4.06508e+07	4.16745e+06	1.2252	0.29304	0.143672	5.32781e+07	4.20719e+07	5.054e+07	6.50762e+07	3.80653e+07	3.8977e+07	4.01864e+07	4.78639e+07	3.89928e+07	3.72339e+07
PC(2:0/32:0)	PC	PC+H	762.594	470.601	1.45597	5.04909e+07	1.86459e+07	4.31813e+07	2.67795e+07	1.1693	0.22562	1	8.06741e+07	3.00027e+07	4.9752e+07	4.9114e+07	4.29116e+07	7.392e+07	5.08807e+07	242945	4.31293e+07	4.77334e+07
LPC(35:0/0:0)	LPC	LPC+H	762.631	498.31	0.100187	71363	22131.5	55376.8	21703.5	1.2887	0.3659	0.403395	102599	47145.4	70958	54363.4	81749.5	83438.7	39425.5	29118.8	57317.7	67583.3
TG(12:0/18:2/14:1)	TG	TG+NH4	762.658	619.896	0.472117	405276	306733	768426	654691	0.52741	-0.923	0.530869	121890	877295	544475	233651	249071	1.16987e+06	525965	197440	238342	1.71051e+06
PE(20:4/18:2)	PE	PE+H	764.523	318.1	0.0111117	52320.8	24704.2	50372.1	31980.8	1.0387	0.054762	0.834532	54038.7	20203.8	55400.9	88608.7	43352.1	49940.7	45040.3	8079.6	98055.3	50744.2
PE(20:2/18:4)	PE	PE+H	764.522	337.827	0.0338228	176886	201066	162447	129816	1.0889	0.12285	1	42095.8	96762.1	533310	100177	112083	145186	322082	19382.8	265650	59933.3
PE(22:5/16:1)	PE	PE+H	764.54	360.613	0.173636	9.90382e+06	5.44106e+06	9.44605e+06	7.33345e+06	1.0485	0.068275	0.834532	1.17713e+07	2.51261e+06	1.55739e+07	1.35818e+07	6.07949e+06	4.38823e+06	1.25398e+07	1.94292e+06	2.04587e+07	7.90053e+06
TG(12:0/16:1/16:1)	TG	TG+NH4	764.669	602.392	0.0351297	140846	66707.5	130253	98855.4	1.0813	0.1128	0.834532	164802	71085.5	87991.6	238646	141706	96698.4	304132	55922.6	100936	93576.2
TG(12:0/18:2/14:0)	TG	TG+NH4	764.674	631.696	1.49557	8.05504e+06	1.21375e+07	1.42043e+07	1.79752e+07	0.56708	-0.81837	0.0946929	1.9835e+06	2.96611e+07	4.17926e+06	1.08495e+06	3.36633e+06	9.87424e+06	5.61342e+06	5.08255e+06	4.32445e+06	4.61269e+07
SM(d15:1/24:4)	SM	SM+H	765.598	417.455	0.0630823	139776	27364.1	129481	20270.2	1.0795	0.11037	0.676103	154206	118865	143151	175486	107170	111640	118594	163978	126481	126714
PE(22:4/16:1)	PE	PE+H	766.539	344.501	0.52706	144066	132504	544173	675626	0.26474	-1.9173	0.29627	65171.3	45165.1	168640	365386	75966.1	340757	250342	53537.4	1.73435e+06	341881
PG(18:0/16:1)	PG	PG+NH4	766.554	313.145	0.00516541	155716	81074.9	154128	94315.1	1.0103	0.014795	1	228627	55850.7	121481	249396	123227	112381	186363	35788.2	290931	145175
PE(24:4/14:1)	PE	PE+H	766.554	394.911	4.1375	1.22941e+08	5.14995e+07	9.35002e+07	3.51802e+07	1.3149	0.39493	0.29627	1.87788e+08	5.21116e+07	1.02462e+08	1.53742e+08	1.18602e+08	1.13877e+08	1.07179e+08	3.23772e+07	1.18122e+08	9.59457e+07
PC(P-16:0/20:4)	PC(P)	PC(P)+H	766.564	451.192	0.121187	210188	99900.3	174727	43681.3	1.203	0.26658	0.834532	306129	85165.9	142247	312377	205022	219978	181450	117024	210706	144475
PC(O-18:2/18:3)	PC(O)	PC(O)+H	766.572	395.613	2.9779	8.83657e+07	5.523e+07	6.6758e+07	3.80757e+07	1.3237	0.40455	0.676103	1.6884e+08	2.12614e+07	5.61614e+07	9.58063e+07	9.97596e+07	8.01345e+07	7.89193e+07	4.0969e+06	1.06017e+08	6.46225e+07
TG(14:0/14:0/16:1)	TG	TG+NH4	766.683	632.695	0.518974	1.03574e+06	1.37385e+06	1.74412e+06	1.94919e+06	0.59385	-0.75183	0.143672	339025	3.47884e+06	610151	229803	520893	1.40663e+06	774334	778635	575278	5.18572e+06
TG(12:0/12:0/20:1)	TG	TG+NH4	766.689	577.721	0.0539487	61777.6	60206.7	74360.1	37298.9	0.83079	-0.26744	0.403395	24799.3	166282	39726.2	20457.8	57623.1	83548.9	59761.6	77550.5	24212.3	126727
TG(12:0/18:1/14:0)	TG	TG+NH4	766.694	653.815	3.71205	4.29242e+07	5.07353e+07	7.00703e+07	4.3696e+07	0.61259	-0.70701	0.210075	1.21176e+07	1.32431e+08	3.20366e+07	1.29221e+07	2.51143e+07	7.00465e+07	4.43536e+07	7.28505e+07	2.36509e+07	1.3945e+08
PE(24:4/14:0)	PE	PE+H	768.557	437.366	4.04956	9.87547e+07	3.52778e+07	7.49811e+07	2.13439e+07	1.3171	0.39732	0.403395	1.35131e+08	6.04412e+07	6.75347e+07	1.33534e+08	9.71324e+07	1.02997e+08	6.08598e+07	4.76502e+07	8.11083e+07	8.22899e+07
PE(20:2/18:2)	PE	PE+H	768.554	371.663	0.302745	1.30953e+06	1.51303e+06	1.71968e+06	1.85164e+06	0.7615	-0.39309	0.834532	774458	234612	869932	3.98078e+06	687871	1.35335e+06	446456	102564	4.76946e+06	1.92655e+06
TG(12:0/14:0/18:0)	TG	TG+NH4	768.7	653.444	1.15924	4.66434e+06	5.46623e+06	7.42574e+06	4.58407e+06	0.62813	-0.67086	0.210075	1.30916e+06	1.43057e+07	3.54448e+06	1.48687e+06	2.67548e+06	7.48928e+06	4.66836e+06	7.6641e+06	2.59641e+06	1.47106e+07
TG(12:0/16:0/16:0)	TG	TG+NH4	768.707	673.553	1.42812	2.72114e+07	2.11855e+07	3.33435e+07	1.07369e+07	0.81609	-0.2932	0.29627	6.53595e+06	6.13455e+07	2.93945e+07	1.32428e+07	2.55381e+07	3.7105e+07	4.16211e+07	3.00487e+07	1.61384e+07	4.18043e+07
PG(17:1/17:1)	PG	PG+Na	769.497	268.64	0.0631353	15632.6	12988.7	8525.15	8794.71	1.8337	0.87476	0.530869	22297.6	1580.19	10568.4	34699.1	9017.51	3029.12	10791.6	1266.83	22889.5	4648.75
PG(8:0/26:2)	PG	PG+Na	769.497	333.965	0.15699	46555.5	18515.6	85767.8	73651.3	0.54281	-0.88148	0.676103	33987.4	27284.9	71090.1	60536.6	39878.7	22357.3	72131.9	18551.9	193728	122070
PE(O-16:2/22:5)	PE(O)	PE(O)+Na	770.506	399.411	0.0349376	42143.9	10594.3	47479.1	28459.9	0.88763	-0.17197	1	58955.2	41124.9	32334.3	34094.1	44211.1	35140.3	58639.3	90029.5	14613	38973.2
PC(15:1/20:2)	PC	PC+H	770.551	344.615	0.0460018	188382	124255	205689	137851	0.91586	-0.1268	0.676103	385932	47701.1	146693	204107	157480	170570	167258	20834.3	388483	281299
PE(20:1/18:2)	PE	PE+H	770.564	416.808	0.178484	118703	57769.4	77077.2	26339	1.5401	0.62298	0.29627	83187.8	90847.4	135117	212680	71683	55872.2	45166.9	87806.5	110387	86152.8
PE(22:2/16:1)	PE	PE+H	770.571	467.598	3.03052	4.60207e+07	2.07013e+07	3.17796e+07	1.69607e+07	1.4481	0.53418	0.29627	1.95118e+07	4.54722e+07	5.13767e+07	7.61975e+07	3.75453e+07	1.57152e+07	4.82465e+07	1.22123e+07	4.66021e+07	3.61222e+07
PC(O-22:2/14:1)	PC(O)	PC(O)+H	770.599	450.515	2.76075	1.91761e+07	8.7527e+06	1.06234e+07	6.07389e+06	1.8051	0.85206	0.143672	1.46538e+07	8.23389e+06	2.68367e+07	2.92877e+07	1.68683e+07	1.29356e+07	9.59512e+06	543374	1.43618e+07	1.56813e+07
PG(14:0/20:1)	PG	PG+Na	771.514	329.517	0.0606354	115785	64575.8	134115	100287	0.86332	-0.21203	1	96968.8	46896.8	114171	98844.1	222044	93296.9	237360	7527.83	236274	96118.7
PG(16:1/18:0)	PG	PG+Na	771.513	302.767	0.112003	61940.1	34128.4	39937.3	33274.8	1.5509	0.63314	0.29627	75537.9	14341.7	66923	106136	46761.9	43990	37708.9	1253.87	91771.6	24962.3
PE(O-16:2/22:4)	PE(O)	PE(O)+Na	772.523	428.163	0.0276624	33297.7	13975.3	37227	22332.3	0.89445	-0.16092	1	48309.6	24852.8	21155.6	48765.9	23404.7	59627.3	16247.2	60808	34328.6	15123.9
PC(9:0/26:2)	PC	PC+H	772.587	401.348	5.16867	7.34017e+07	2.23403e+07	4.51267e+07	2.34381e+07	1.6266	0.70183	0.210075	6.23562e+07	5.37217e+07	1.09593e+08	7.96761e+07	6.16611e+07	3.72443e+07	5.3416e+07	7.89752e+06	6.24029e+07	6.4673e+07
PC(18:4/18:4)	PC	PC+H	774.511	300.664	0.00832771	9499.28	5362.62	10233.2	8671.77	0.92828	-0.10737	0.530869	12969.5	128.386	10612.5	10780.4	13005.6	5066.61	7286.77	4959.19	25529.1	8324.44
PC(9:0/26:1)	PC	PC+H	774.602	442.456	1.95817	6.05858e+07	1.2594e+07	5.16609e+07	2.31855e+07	1.1728	0.22991	0.530869	5.97081e+07	5.76667e+07	7.14247e+07	7.26029e+07	4.15265e+07	3.82144e+07	8.12814e+07	2.06127e+07	5.61414e+07	6.20546e+07
PE(26:1/12:0)	PE	PE+H	774.602	510.632	2.18632	1.09924e+07	6.18393e+06	5.53546e+06	3.1991e+06	1.9858	0.98972	0.210075	1.50864e+07	3.16156e+06	1.86764e+07	1.10244e+07	7.01296e+06	5.10437e+06	8.40355e+06	411718	8.03276e+06	5.72491e+06
TG(13:0/18:3/14:1)	TG	TG+NH4	774.663	673.572	0.056414	205778	68086.2	223512	109755	0.92066	-0.11926	0.834532	109772	242211	287975	216673	172261	199733	205715	413230	136480	162400
SM(d14:0/25:0)	SM	SM+H	775.654	479.168	0.182273	101971	31577.6	62583.1	42455.9	1.6294	0.70431	0.0946929	89360.6	81880.3	83332	157311	97969.9	54091.9	48188.3	12383.8	69629.9	128621
PC(14:1/22:6)	PC	PC+H	776.52	320.043	0.0837651	87233.7	38782.5	108993	77917.4	0.80036	-0.32128	0.834532	95654.6	39774.4	116381	54799	129559	83071.2	116865	7258	223778	113993
PE(22:5/17:2)	PE	PE+H	776.526	335.929	0.000240817	15809.6	6286.03	15786.5	10362.3	1.0015	0.0021114	1	16948.2	7575.81	24517.5	17436.2	12570.5	14787	28544.9	128.386	15191	20281.2
PE(P-18:0/22:6)	PE(P)	PE(P)+H	776.562	445.956	0.299757	1.59278e+07	9.36861e+06	1.49649e+07	9.78655e+06	1.0644	0.089973	1	2.96293e+07	8.82507e+06	7.82248e+06	1.18816e+07	2.14809e+07	2.82173e+07	2.15335e+07	4.29532e+06	1.24649e+07	8.31327e+06
PC(17:0/18:0)	PC	PC+H	776.607	441.776	1.06846	3.99481e+06	1.0465e+06	2.83207e+06	695849	1.4106	0.49627	0.0946929	3.97067e+06	4.22965e+06	4.84611e+06	4.69593e+06	2.23168e+06	2.11827e+06	2.5403e+06	2.3492e+06	3.55077e+06	3.6018e+06
PC(2:0/33:0)	PC	PC+H	776.617	471.404	0.331203	6.97542e+06	4.26312e+06	6.28159e+06	3.84916e+06	1.1105	0.15115	1	1.43437e+07	3.27065e+06	6.05315e+06	5.79562e+06	5.41401e+06	1.13991e+07	5.28191e+06	717657	6.81354e+06	7.19575e+06
LPC(36:0/0:0)	LPC	LPC+H	776.644	490.663	0.801733	1.62767e+06	528659	893776	773058	1.8211	0.86482	0.210075	2.09619e+06	862550	1.9617e+06	1.92576e+06	1.29215e+06	1.00266e+06	742842	134146	2.14827e+06	440962
TG(14:1/16:1/15:1)	TG	TG+NH4	776.674	631.559	0.333251	181093	93629.1	335470	236529	0.53982	-0.88946	0.143672	117595	338398	131400	121310	196760	396451	169226	178529	208287	724857
SM(d16:2/24:4)	SM	SM+H	777.607	441.642	0.00367424	580708	177511	582707	346049	0.99657	-0.0049561	0.530869	501430	519620	642351	853656	386485	351085	467308	358201	553580	1.18336e+06
PE(22:4/17:2)	PE	PE+H	778.536	400.034	0.138662	428024	315316	514383	394959	0.83211	-0.26515	1	981166	222973	268162	277283	390536	1.03847e+06	802383	81800.8	264545	384717
PC(14:0/22:6)	PC	PC+H	778.536	303.356	0.254872	830224	424886	613834	829698	1.3525	0.43565	0.403395	1.1171e+06	140272	835892	1.23482e+06	823038	229122	502514	60231.1	2.07028e+06	207024
PE(O-18:2/22:4)	PE(O)	PE(O)+H	778.569	446.481	0.770557	3.56964e+06	1.55067e+06	2.59332e+06	1.20611e+06	1.3765	0.46098	0.403395	6.01443e+06	1.88742e+06	2.71085e+06	3.43153e+06	3.80395e+06	3.71127e+06	3.45003e+06	637558	2.51374e+06	2.65399e+06
PE(P-18:0/22:5)	PE(P)	PE(P)+H	778.573	474.606	0.771053	1.39273e+06	803361	702050	411617	1.9838	0.98827	0.143672	1.70391e+06	765886	849469	977283	2.66712e+06	1.34393e+06	541197	369225	384969	870933
TG(12:0/18:2/15:0)	TG	TG+NH4	778.688	644.047	0.500639	1.27969e+06	1.91726e+06	2.08315e+06	2.71817e+06	0.6143	-0.70298	0.143672	414318	4.69855e+06	670670	259090	355801	1.22095e+06	645239	871909	747636	6.93003e+06
TG(15:0/12:0/18:2)	TG	TG+NH4	778.684	622.562	0.143628	60143.8	24808	94470.8	65485	0.63664	-0.65145	0.210075	43339.7	103979	54035.2	50586.7	48778.2	96354.2	62392.1	50184.8	56260.8	207162
SM(d16:1/24:4)	SM	SM+H	779.621	470.515	0.352914	217772	74536.6	114261	23253.8	1.9059	0.93048	0.0215717	182598	194721	134910	245678	330951	99931.8	154267	115073	99338	102695
PC(14:0/22:5)	PC	PC+H	780.556	338.284	0.2378	9.96503e+07	6.23078e+07	1.01608e+08	6.37345e+07	0.98073	-0.028074	1	1.74702e+08	2.04592e+07	6.19925e+07	1.4637e+08	9.47277e+07	1.47502e+08	1.13951e+08	4.00811e+06	1.64239e+08	7.83413e+07
PC(14:1/22:4)	PC	PC+H	780.551	309.522	0.237524	1.09024e+06	465851	898679	700990	1.2132	0.27877	0.676103	843414	426794	1.61472e+06	1.37666e+06	1.18962e+06	498627	871212	137479	2.00235e+06	983726
PE(P-18:0/22:4)	PE(P)	PE(P)+H	780.591	486.78	2.04176	8.59569e+06	5.08966e+06	3.99873e+06	2.30366e+06	2.1496	1.1041	0.0601028	1.70675e+07	4.37433e+06	5.19165e+06	7.15213e+06	9.1929e+06	6.94133e+06	4.44595e+06	489295	3.90821e+06	4.20887e+06
TG(14:0/17:1/14:0)	TG	TG+NH4	780.696	644.034	0.273419	255631	280136	418111	347264	0.6114	-0.70982	0.143672	127757	754408	176079	111179	108733	460844	191698	284707	151673	1.00163e+06
TG(16:0/12:0/17:1)	TG	TG+NH4	780.706	663.914	0.603976	9.17084e+06	1.31438e+07	1.13856e+07	1.16937e+07	0.80548	-0.31209	0.210075	2.68224e+06	3.25703e+07	5.37293e+06	1.90572e+06	3.32301e+06	8.13444e+06	6.81708e+06	6.41986e+06	3.47568e+06	3.2081e+07
PC(12:0/24:4)	PC	PC+H	782.56	430.307	0.0947493	3.57034e+06	1.47439e+06	3.67647e+06	734708	0.97113	-0.042258	1	5.33173e+06	1.81135e+06	3.10459e+06	4.84471e+06	2.75932e+06	3.25109e+06	2.73188e+06	4.01385e+06	4.6613e+06	3.7242e+06
PC(24:4/12:0)	PC	PC+H	782.57	450.34	0.128146	2.05727e+06	1.11593e+06	2.2039e+06	1.30557e+06	0.93347	-0.099327	0.676103	3.62062e+06	787508	1.56475e+06	2.73229e+06	1.58118e+06	1.87025e+06	2.21629e+06	290318	3.84454e+06	2.79809e+06
PC(16:1/20:3)	PC	PC+H	782.572	349.141	4.14036	5.46957e+07	2.68314e+07	3.18821e+07	2.3414e+07	1.7156	0.77868	0.29627	3.83798e+07	2.12778e+07	9.22682e+07	5.84214e+07	6.31316e+07	1.97322e+07	3.05996e+07	3.10905e+06	6.57335e+07	4.02359e+07
TG(14:0/16:0/15:0)	TG	TG+NH4	782.712	663.491	0.259968	1.04925e+06	1.35428e+06	1.35542e+06	1.1971e+06	0.77411	-0.36938	0.210075	372102	3.4606e+06	666099	330858	416609	1.17535e+06	805384	894014	455452	3.44693e+06
TG(15:0/15:0/15:0)	TG	TG+NH4	782.72	682.308	0.0663135	4.04932e+06	3.45341e+06	3.93861e+06	1.22209e+06	1.0281	0.039992	0.530869	1.40351e+06	9.82699e+06	4.49404e+06	1.6574e+06	2.86465e+06	2.78431e+06	5.17843e+06	4.5333e+06	2.47613e+06	4.72088e+06
TG(12:0/15:0/18:0)	TG	TG+NH4	782.735	630.547	0.0260996	126052	39387.8	119853	62662.2	1.0517	0.072755	0.530869	106745	178724	141565	73123.6	130105	224812	121923	61281.2	101985	89264.8
PE(22:6/18:4)	PE	PE+H	784.486	291.194	0.0997455	37538.1	28049	21362.6	15660.7	1.7572	0.81327	0.29627	24549.4	20742.8	33368.7	86937	22092.3	15555	41388.3	989.91	31932.8	16946.9
PC(16:1/20:2)	PC	PC+H	784.581	372.224	2.49011	3.71659e+07	1.52305e+07	2.71901e+07	1.22924e+07	1.3669	0.4509	0.530869	5.34578e+07	1.84097e+07	2.95513e+07	5.22523e+07	3.21586e+07	3.81224e+07	2.49996e+07	7.05833e+06	3.51152e+07	3.06552e+07
PC(14:1/22:2)	PC	PC+H	784.588	409.047	4.0461	1.60246e+08	7.58831e+07	1.2432e+08	6.46502e+07	1.289	0.36623	0.676103	7.83208e+07	1.51726e+08	1.48766e+08	2.85109e+08	1.37308e+08	7.42523e+07	1.76844e+08	4.13298e+07	1.90305e+08	1.38869e+08
PC(O-22:2/15:1)	PC(O)	PC(O)+H	784.614	452.091	0.274805	429912	218610	305385	124129	1.4078	0.49341	0.403395	639323	223744	247160	685939	353396	394847	215031	156467	302614	457966
GlcCer(d18:1/22:0)	GlcCer	GlcCer+H	784.664	515.069	0.795631	1.13583e+06	622581	482720	361489	2.353	1.2345	0.0946929	1.62444e+06	333961	868331	1.88908e+06	963327	308300	663448	96206.2	1.01774e+06	327902
PG(17:0/18:1)	PG	PG+Na	785.529	320.385	0.054332	21166.7	19803.3	14116.5	8176.39	1.4994	0.58441	1	11841.1	5786.57	20165.2	55394.6	12645.8	14861.9	18434.4	128.386	21100.8	16057.1
SM(d14:1/26:1)	SM	SM+H	785.649	465.007	0.989321	1.26919e+06	405747	520919	226115	2.4364	1.2848	0.0215717	1.69837e+06	1.66402e+06	920328	1.23636e+06	826861	329446	620108	315780	480293	858970
PE(22:5/18:4)	PE	PE+H	786.504	361.686	0.292393	260339	117433	158645	70992.9	1.641	0.71459	0.210075	312958	119144	340766	378334	150495	124464	233285	64075.1	224515	146888
PC(16:1/20:1)	PC	PC+H	786.594	408.589	1.2862	1.48484e+07	7.07539e+06	1.13688e+07	5.91356e+06	1.3061	0.38523	0.676103	7.7964e+06	1.41228e+07	1.35346e+07	2.67063e+07	1.20821e+07	6.8975e+06	1.56887e+07	3.80908e+06	1.79027e+07	1.25462e+07
PC(10:0/26:2)	PC	PC+H	786.598	493.883	0.239723	612585	241320	478141	318563	1.2812	0.35747	0.530869	779235	246759	841055	694665	501210	316800	929352	99565.7	643020	401967
PC(O-20:2/17:0)	PC(O)	PC(O)+H	786.629	563.559	0.135405	71699.8	26778.2	50045.1	10982.6	1.4327	0.51874	0.0946929	63274.1	61450.1	72292.2	116297	45185.7	32296.8	60018.8	48715.2	58117.1	51077.8
PC(P-22:0/15:1)	PC(P)	PC(P)+H	786.652	458.167	0.659177	672935	279289	295522	136887	2.2771	1.1872	0.0367139	698427	803013	391958	1.05784e+06	413435	109984	347313	342973	212435	464903
TG(12:0/18:4/16:1)	TG	TG+NH4	786.663	664.24	0.0356255	131142	68399.3	141954	99583.9	0.92383	-0.1143	1	88480.5	243446	140088	115444	68251.4	93172.8	75929	297888	59069.6	183713
PE(22:5/18:3)	PE	PE+H	788.521	319.36	0.0325073	31989.1	19154.8	27427.5	17040.6	1.1663	0.22196	1	21688	14275.1	31772.6	64121.1	28088.9	23004.3	41804.7	128.386	40549	31651.1
PE(22:4/18:4)	PE	PE+H	788.52	343.93	0.789016	2.87184e+06	2.50857e+06	1.69498e+06	1.18207e+06	1.6943	0.76071	0.530869	7.01503e+06	405132	1.51069e+06	2.81058e+06	2.61778e+06	2.71497e+06	1.45963e+06	102477	3.00197e+06	1.19586e+06
PE(18:2/22:6)	PE	PE+H	788.518	404.118	0.153928	240022	188837	175689	120412	1.3662	0.45015	1	543951	90761.2	298767	163004	103627	116379	117062	390438	116374	138190
PG(20:4/16:0)	PG	PG+NH4	788.542	330.486	0.0331763	325013	180712	309525	222001	1.05	0.070438	0.834532	291980	116938	259837	345698	610609	257582	615904	50025.8	440935	183178
PC(17:1/19:0)	PC	PC+H	788.609	424.353	5.45905	5.78268e+07	1.35219e+07	3.47593e+07	5.97509e+06	1.6636	0.73434	0.0121858	5.4245e+07	4.35922e+07	6.73128e+07	7.59782e+07	4.80058e+07	2.99706e+07	4.04753e+07	2.72652e+07	4.02197e+07	3.5866e+07
PC(10:0/26:1)	PC	PC+H	788.615	491.232	2.86983	2.33285e+07	6.49322e+06	1.46937e+07	7.27418e+06	1.5877	0.6669	0.0601028	2.19081e+07	1.39604e+07	2.21085e+07	3.09573e+07	2.77081e+07	1.69608e+07	2.08395e+07	3.27936e+06	2.03146e+07	1.20741e+07
TG(12:0/12:0/22:4)	TG	TG+NH4	788.673	626.375	0.657207	440929	633174	1.19943e+06	1.51876e+06	0.36761	-1.4437	0.29627	97076.3	1.56733e+06	204149	91784.2	244306	1.26984e+06	198270	500696	224857	3.8035e+06
SM(d14:0/26:0)	SM	SM+H	789.682	514.246	0.84287	1.34158e+06	549159	657450	395177	2.0406	1.029	0.0367139	1.20991e+06	679857	1.31178e+06	2.2067e+06	1.29963e+06	506542	947896	92788.8	1.10273e+06	637288
PE(22:6/18:1)	PE	PE+H	790.533	437.325	0.0114924	334599	176324	329838	140832	1.0144	0.020678	0.834532	365213	207312	200266	626871	273335	526591	219203	432506	238749	232141
PE(20:3/20:4)	PE	PE+H	790.538	334.01	0.0316086	53985.6	33359.9	59879	30893.8	0.90158	-0.14947	1	10469.5	28092.2	68630.9	90678.1	72057.2	81150.9	80690.5	6901.4	71076.2	59575.9
PC(15:1/22:6)	PC	PC+H	790.536	320.458	0.161067	52202.9	50492.7	102033	108328	0.51163	-0.96684	0.403395	42326.1	12695.1	36480.2	140313	29200.6	107394	60958.9	5260.73	284643	51908.9
PC(17:2/20:5)	PC	PC+H	790.556	275.449	0.0909458	20564	14711.6	10188.4	3019.78	2.0184	1.0132	0.0946929	16372.2	7416.14	17352.6	45902.7	15776.3	7931.49	13815.8	7379.91	8750.76	13064.2
PE(22:4/18:3)	PE	PE+H	790.555	363.69	0.202509	421527	315651	314152	172576	1.3418	0.42416	0.676103	511057	62802.1	906914	351332	275529	239064	345188	82940.1	554701	348869
PC(3:0/33:0)	PC	PC+H	790.627	463.305	3.75583	4.46127e+07	9.72688e+06	3.22365e+07	3.66994e+06	1.3839	0.46876	0.0367139	4.71006e+07	3.63302e+07	4.39363e+07	5.97281e+07	3.59683e+07	3.34833e+07	3.70632e+07	2.69221e+07	3.23528e+07	3.13612e+07
PC(2:0/34:0)	PC	PC+H	790.634	497.698	0.975037	9.79612e+06	4.27519e+06	1.28628e+07	1.20419e+07	0.76158	-0.39292	0.834532	1.65716e+07	5.21955e+06	9.09897e+06	7.52168e+06	1.05688e+07	3.28186e+07	1.13201e+07	877431	1.23976e+07	6.90041e+06
TG(14:1/16:1/16:1)	TG	TG+NH4	790.69	642.154	0.769446	4.01034e+06	6.83878e+06	6.39233e+06	1.04139e+07	0.62737	-0.67262	0.29627	608182	1.62134e+07	1.18855e+06	408668	1.63291e+06	2.46769e+06	1.35749e+06	2.15756e+06	988073	2.49908e+07
PE(22:2/18:4)	PE	PE+H	792.554	424.988	0.293895	1.08005e+07	6.63037e+06	1.15593e+07	5.69933e+06	0.93436	-0.097952	0.676103	2.1035e+07	7.21781e+06	5.3426e+06	6.47761e+06	1.39296e+07	2.02776e+07	1.41094e+07	9.36893e+06	6.17923e+06	7.86128e+06
PG(20:1/16:1)	PG	PG+NH4	792.572	308.834	0.0577317	37845.6	36383.9	27854	12834.5	1.3587	0.44224	0.676103	26687	13406.8	29582.3	101866	17685.2	31062.7	43043	7519.37	27698.3	29946.6
PC(O-16:2/22:4)	PC(O)	PC(O)+H	792.585	398.635	0.782572	2.1796e+07	1.51693e+07	1.88732e+07	1.00445e+07	1.1549	0.20772	1	4.53902e+07	3.83005e+06	1.84511e+07	1.69685e+07	2.434e+07	2.34476e+07	2.95447e+07	2.5686e+06	2.04898e+07	1.83154e+07
TG(12:0/12:0/22:2)	TG	TG+NH4	792.69	607.954	0.247797	194912	98217	326916	344491	0.59621	-0.7461	0.676103	166494	367564	153346	165622	121534	258106	205957	83611.6	154637	932271
TG(12:0/16:0/18:2)	TG	TG+NH4	792.696	636.072	0.312076	695343	886221	1.03409e+06	1.24207e+06	0.67242	-0.57257	0.210075	277307	2.27208e+06	438132	180651	308538	712060	414118	495456	308712	3.24012e+06
TG(16:0/12:0/18:2)	TG	TG+NH4	792.707	655.848	1.84338	4.35508e+07	4.55462e+07	5.63172e+07	4.24312e+07	0.77331	-0.37088	0.29627	1.85784e+07	1.23458e+08	3.5514e+07	1.2205e+07	2.79984e+07	3.87444e+07	3.42616e+07	6.02477e+07	2.05298e+07	1.27803e+08
PG(16:1/20:3)	PG	PG+Na	793.495	262.141	0.0276867	3351.2	4204.75	1676.75	1922.09	1.9986	0.99901	0.530869	3408.32	522.176	820.945	10598.7	1405.86	525.739	2168.19	128.386	4827.24	734.191
SM(d17:1/24:4)	SM	SM+H	793.63	463.287	0.175528	159297	26048	128714	18163.6	1.2376	0.30754	0.0601028	167726	119533	161945	191575	155707	108606	140483	109367	145659	139457
PC(15:0/22:5)	PC	PC+H	794.568	356.363	0.0195349	6.94873e+06	3.89692e+06	6.90542e+06	5.15604e+06	1.0063	0.0090205	1	1.22394e+07	1.43966e+06	6.12541e+06	8.23863e+06	6.70056e+06	8.76435e+06	4.68246e+06	321979	1.42821e+07	6.47615e+06
PC(17:0/20:5)	PC	PC+H	794.57	453.791	1.36834	4.61543e+06	2.74769e+06	2.39432e+06	1.16944e+06	1.9277	0.94685	0.210075	4.26206e+06	2.65345e+06	2.73952e+06	4.07265e+06	9.34949e+06	3.03008e+06	3.04798e+06	415531	2.24624e+06	3.2318e+06
PE(24:4/16:1)	PE	PE+H	794.575	439.891	0.112959	1.97189e+07	8.21162e+06	1.93653e+07	9.91787e+06	1.0183	0.026101	0.676103	2.30964e+07	6.84864e+06	2.1756e+07	2.89571e+07	1.79363e+07	3.62854e+07	2.02992e+07	1.33438e+07	1.33158e+07	1.35826e+07
PC(O-18:2/20:3)	PC(O)	PC(O)+H	794.606	406.762	1.91715	1.81112e+07	1.28312e+07	1.15052e+07	7.1955e+06	1.5742	0.6546	0.834532	4.00165e+07	6.70607e+06	1.6387e+07	1.5614e+07	1.18321e+07	1.80142e+07	1.19319e+07	1.56288e+06	1.85394e+07	7.47752e+06
TG(12:0/16:0/18:1)	TG	TG+NH4	794.719	674.976	1.73385	1.18089e+08	6.71938e+07	1.31576e+08	4.12259e+07	0.8975	-0.15602	0.29627	5.54904e+07	2.2473e+08	1.19695e+08	6.59002e+07	1.24629e+08	1.31364e+08	1.26223e+08	1.47005e+08	6.97093e+07	1.83576e+08
PG(14:1/22:2)	PG	PG+Na	795.513	343.294	0.168535	75747.8	24638.8	46526.8	20528.2	1.628	0.70314	0.210075	82006.5	52216.8	82853	110270	51392.9	56114.2	63431.2	14046.7	60362.3	38679.8
PG(18:1/18:2)	PG	PG+Na	795.511	274.889	0.0469739	14356.7	11469.1	9302.61	9173.19	1.5433	0.62601	0.403395	24990	1085.11	6840.69	27462.4	11405.1	8220.34	7802.21	128.386	24664.9	5697.15
PC(13:0/24:4)	PC	PC+H	796.585	395.411	0.0107798	1.43974e+07	1.06626e+07	1.44332e+07	9.77766e+06	0.99752	-0.0035787	0.834532	3.29576e+07	6.46546e+06	8.91561e+06	1.32512e+07	1.03972e+07	2.70345e+07	1.06589e+07	1.17775e+06	2.01014e+07	1.31932e+07
PE(24:4/16:0)	PE	PE+H	796.587	466.738	2.22416	1.40286e+07	8.32262e+06	7.74466e+06	4.02462e+06	1.8114	0.85709	0.210075	2.71377e+07	5.85915e+06	9.66192e+06	1.06402e+07	1.68439e+07	1.37517e+07	7.31023e+06	2.57072e+06	6.63213e+06	8.45848e+06
PC(17:1/20:3)	PC	PC+H	796.588	340	0.00815819	22260.2	11426.6	23217.4	14015.2	0.95877	-0.060738	0.834532	38428.7	12557.2	11354.6	28834	20126.4	21347	31610.1	128.386	36052.5	26948.9
TG(14:0/14:0/18:0)	TG	TG+NH4	796.739	694.514	1.86395	2.52585e+07	1.2356e+07	3.2093e+07	1.1428e+07	0.78704	-0.34549	0.676103	9.17191e+06	4.0823e+07	2.9152e+07	1.6909e+07	3.02365e+07	2.58915e+07	5.08971e+07	3.4603e+07	2.67564e+07	2.23171e+07
PG(16:1/20:1)	PG	PG+Na	797.528	317.43	0.13787	103988	59189.6	66773.4	69335.5	1.5573	0.63907	0.403395	160833	13901.8	84411.2	151476	109317	72156.8	43189.4	2262.47	182501	33757.6
PC(15:1/22:2)	PC	PC+H	798.596	432.938	0.367889	6.14162e+06	3.06927e+06	5.51433e+06	2.2238e+06	1.1138	0.15543	0.834532	3.57831e+06	5.59242e+06	4.24893e+06	1.13554e+07	5.933e+06	4.98981e+06	6.28397e+06	1.94503e+06	7.74596e+06	6.60689e+06
PC(17:1/20:2)	PC	PC+H	798.591	391.122	0.295816	1.49203e+06	975709	1.81559e+06	1.20689e+06	0.82179	-0.28316	0.530869	3.10025e+06	659790	954991	1.69822e+06	1.04692e+06	2.40691e+06	1.04909e+06	225398	3.33158e+06	2.06495e+06
PE(26:2/14:1)	PE	PE+H	798.602	495.065	0.656976	3.26526e+06	992504	2.45698e+06	1.6022e+06	1.329	0.41031	0.403395	3.9556e+06	1.68468e+06	4.07689e+06	3.69419e+06	2.91493e+06	1.34823e+06	3.29157e+06	216730	3.9992e+06	3.42917e+06
PC(P-20:0/18:2)	PC(P)	PC(P)+H	798.629	560.299	0.0777926	80358.5	34744.4	99388.5	68968.6	0.80853	-0.30663	1	85187.2	47806.3	71085.6	137427	60286.1	50662.2	58892.8	218522	98079.9	70785.7
GlcCer(d18:1/23:0)	GlcCer	GlcCer+H	798.679	532.696	0.254376	272104	66781.6	185114	120219	1.4699	0.55574	0.29627	300616	156324	308905	319626	275050	98366.5	224465	47270.7	357040	198428
SM(d14:2/27:0)	SM	SM+H	799.663	479.829	0.96033	3.37598e+06	2.16763e+06	1.98502e+06	1.30392e+06	1.7007	0.76615	0.29627	2.94331e+06	2.3203e+06	2.41757e+06	7.20521e+06	1.99349e+06	1.32791e+06	1.89949e+06	249329	2.85138e+06	3.597e+06
PE(O-20:2/20:4)	PE(O)	PE(O)+Na	800.55	397.305	0.0394468	70449.5	32121.2	63258.9	29062	1.1137	0.15532	0.834532	116603	33537.2	51479.7	85972.7	64654.8	100509	38653.2	29341.6	71803.4	75987.2
PC(17:1/20:1)	PC	PC+H	800.602	408.087	0.285735	911526	628267	680900	552891	1.3387	0.42084	0.676103	1.01651e+06	204372	466207	1.83581e+06	1.03473e+06	325323	1.05831e+06	128124	1.45004e+06	442699
PC(11:0/26:2)	PC	PC+H	800.616	446.703	1.80821	1.34432e+07	5.42479e+06	8.92875e+06	4.99952e+06	1.5056	0.59034	0.210075	1.4537e+07	6.51125e+06	1.82389e+07	1.87037e+07	9.22497e+06	6.07255e+06	1.16736e+07	1.47124e+06	1.28362e+07	1.25902e+07
PC(P-22:0/16:1)	PC(P)	PC(P)+H	800.667	479.49	0.760815	1.41154e+06	870974	696618	519403	2.0263	1.0188	0.210075	1.4995e+06	581129	1.24839e+06	2.83912e+06	889574	501125	785766	92994.2	595226	1.50798e+06
PC(18:3/20:5)	PC	PC+H	802.534	338.084	0.176486	1.0637e+06	453679	940112	447547	1.1315	0.17818	1	1.49835e+06	477951	916536	1.54834e+06	877313	1.20854e+06	1.16566e+06	145274	1.11546e+06	1.06562e+06
PC(17:0/20:1)	PC	PC+H	802.616	446.057	0.529904	1.37818e+06	537311	965296	491815	1.4277	0.51372	0.29627	1.54708e+06	687661	1.83902e+06	1.87508e+06	942067	704315	1.15833e+06	232743	1.41615e+06	1.31494e+06
PC(11:0/26:1)	PC	PC+H	802.633	480.695	1.11555	1.23365e+07	4.86954e+06	9.70673e+06	5.03522e+06	1.2709	0.34588	0.530869	1.71721e+07	5.92194e+06	1.4022e+07	1.59896e+07	8.57705e+06	9.35753e+06	1.0426e+07	1.48593e+06	1.4722e+07	1.25422e+07
TG(15:1/15:1/17:2)	TG	TG+NH4	802.682	709.942	0.0166133	3173.39	2051.84	4041.32	2863.01	0.78523	-0.3488	0.600402	3584.57	128.386	2679.16	5801.02	3673.8	4432.35	8154.76	3407.92	4083.2	128.386
PC(P-22:0/16:0)	PC(P)	PC(P)+H	802.686	518.584	1.43719	3.37101e+06	1.67719e+06	1.43193e+06	751891	2.3542	1.2352	0.0601028	3.68341e+06	1.5837e+06	2.75065e+06	6.05874e+06	2.77853e+06	968715	1.70835e+06	357652	1.95954e+06	2.16537e+06
TG(12:0/17:1/18:3)	TG	TG+NH4	802.683	674.548	0.05201	83431.9	10134.1	92965.2	42330.4	0.89745	-0.15609	1	69558.4	89301.8	90643.8	91937.9	75717.7	92358.8	84871.7	164315	56729.1	66551.3
TG(15:1/17:2/15:1)	TG	TG+NH4	802.692	694.197	0.00113824	181101	63902.6	181434	91944.9	0.99817	-0.0026437	0.834532	124052	139525	239118	261241	141570	119182	212897	320743	169920	84425.7
SM(d16:0/25:0)	SM	SM+H	803.688	518.587	0.678385	830263	360547	398797	191112	2.0819	1.0579	0.0601028	868073	408717	753388	1.39884e+06	722295	288590	462654	121874	538847	582021
SM(d14:0/27:0)	SM	SM+H	803.694	532.862	0.293342	241891	74427.1	148166	83579.2	1.6326	0.70714	0.0946929	262805	135008	270779	333012	207851	125417	162773	28076.7	260073	164490
PC(18:3/20:4)	PC	PC+H	804.553	315.591	0.39045	1.61882e+06	808851	2.06713e+06	1.49146e+06	0.78313	-0.35268	0.530869	2.32536e+06	336626	1.39173e+06	1.79663e+06	2.24377e+06	2.40156e+06	3.63397e+06	179677	3.23674e+06	883700
PC(16:1/22:6)	PC	PC+H	804.549	349.472	0.362138	793480	316121	570269	344139	1.3914	0.47655	0.403395	557308	488810	1.25616e+06	962955	702169	542592	436737	95609	1.00581e+06	770593
PC(3:0/34:0)	PC	PC+H	804.637	480.641	0.428846	1.3178e+06	488088	999971	469244	1.3178	0.39818	0.530869	1.82227e+06	662546	1.47392e+06	1.66492e+06	965371	966135	1.12584e+06	232114	1.48921e+06	1.18655e+06
PC(2:0/35:0)	PC	PC+H	804.644	509.786	0.150082	346120	171499	282627	153107	1.2247	0.29238	0.676103	583128	117582	399446	362617	267827	353827	292397	38501.4	452792	275616
PC(18:0/19:0)	PC	PC+H	804.666	436.998	0.0764464	16849.5	5778.34	10493.3	4896.85	1.6057	0.68324	0.0601028	12623.4	11815.4	13826.5	24690.5	21291.9	4102.62	17470.2	8281.61	11611.4	11000.7
LPC(38:0/0:0)	LPC	LPC+H	804.69	518.661	0.294759	174759	65412.4	95796.4	26962.9	1.8243	0.86732	0.0367139	159034	107510	142971	280873	183406	98183.1	114481	49738.2	100555	116025
TG(17:0/12:0/18:3)	TG	TG+NH4	804.705	653.839	0.826083	558033	270045	1.17196e+06	467812	0.47615	-1.0705	0.0946929	837539	862783	402081	295623	392137	1.22962e+06	778461	1.31171e+06	687577	1.85245e+06
TG(14:1/17:1/16:1)	TG	TG+NH4	804.7	627.245	0.33149	125443	35227.5	264340	199965	0.47455	-1.0754	0.143672	123915	184212	105523	121176	92386.4	329101	127625	156385	120606	587983
PC(16:1/22:5)	PC	PC+H	806.571	342.865	0.457254	8.63488e+07	4.42818e+07	8.24523e+07	8.45311e+07	1.0473	0.066617	0.403395	1.11788e+08	1.34603e+07	8.44928e+07	1.29231e+08	9.27713e+07	6.75969e+07	5.95853e+07	2.46824e+06	2.26492e+08	5.61186e+07
PC(16:0/22:6)	PC	PC+H	806.571	360.065	3.03023	9.95088e+07	5.54746e+07	7.70717e+07	4.24737e+07	1.2911	0.36862	0.834532	1.88058e+08	4.39862e+07	6.33178e+07	9.51229e+07	1.0706e+08	1.24683e+08	1.09392e+08	1.98633e+07	7.93775e+07	5.20422e+07
PE(P-20:0/22:5)	PE(P)	PE(P)+H	806.602	497.423	0.299899	194250	94950.1	102220	31941.8	1.9003	0.92623	0.0946929	226726	70592.4	330453	180444	163035	112328	122405	46363.8	122902	107104
TG(12:0/18:1/17:1)	TG	TG+NH4	806.721	665.922	2.39472	2.57864e+06	1.54385e+06	9.50745e+06	9.42126e+06	0.27122	-1.8824	0.0601028	3.52091e+06	466817	4.39121e+06	1.66806e+06	2.84619e+06	7.21873e+06	4.31145e+06	6.45491e+06	3.41893e+06	2.61332e+07
TG(15:0/14:0/18:2)	TG	TG+NH4	806.727	695.803	0.273638	285434	173737	421873	255001	0.67659	-0.56365	0.403395	226726	71490.6	455668	200085	473200	265399	287111	384610	301418	870826
PC(16:1/22:4)	PC	PC+H	808.577	343.541	2.8178	2.20328e+07	1.32694e+07	1.18048e+07	7.6561e+06	1.8664	0.90028	0.210075	3.37336e+07	1.40873e+06	1.84608e+07	3.33409e+07	2.32202e+07	2.16875e+07	5.82121e+06	2.52213e+06	1.4089e+07	1.49043e+07
PC(18:0/20:5)	PC	PC+H	808.582	451.366	0.0715206	545795	276445	508357	229107	1.0736	0.10252	0.530869	851547	182523	602643	742352	349912	535555	601999	122540	731649	550043
PC(14:1/24:4)	PC	PC+H	808.588	377.281	3.94597	2.04345e+08	8.4422e+07	1.67895e+08	6.80371e+07	1.2171	0.28345	0.676103	2.9489e+08	9.30019e+07	1.63866e+08	2.81869e+08	1.88097e+08	2.07333e+08	1.89594e+08	5.54712e+07	2.29145e+08	1.5793e+08
PE(P-22:0/20:4)	PE(P)	PE(P)+H	808.619	533.575	0.136926	91165.2	39218.8	63425.7	29879.7	1.4374	0.52342	0.210075	141291	32854.8	104910	92593.6	84177.3	77110.9	55841	18399.2	99341.3	66435.9
PE(O-22:2/20:3)	PE(O)	PE(O)+H	808.628	511.598	0.202224	269902	161998	189411	114430	1.425	0.51091	0.530869	208532	160365	304295	139779	536537	147150	258957	43583.8	342124	155241
TG(15:0/17:1/15:0)	TG	TG+NH4	808.726	665.982	0.273163	1.05373e+06	1.2057e+06	1.35172e+06	969032	0.77954	-0.3593	0.403395	578641	3.19609e+06	705253	329729	458927	1.71785e+06	686387	967159	510882	2.87635e+06
TG(13:0/18:0/16:1)	TG	TG+NH4	808.739	684.977	0.0522618	2.29615e+07	1.99765e+07	2.31751e+07	9.12064e+06	0.99078	-0.013358	0.403395	1.24924e+07	5.77386e+07	2.09981e+07	8.34728e+06	1.52311e+07	1.62435e+07	2.27228e+07	2.84241e+07	1.29584e+07	3.55266e+07
SM(d18:0/24:4)	SM	SM+H	809.649	499.997	0.568481	632565	148892	358993	154164	1.7621	0.81726	0.0215717	527023	680402	485102	862536	607764	400012	466271	144791	261906	521985
PE(22:6/20:5)	PE	PE+H	810.504	293.092	0.0561831	42401.8	21891.3	33563.3	23036.5	1.2633	0.33724	0.676103	68978.5	12989.2	29892	56043.8	44105.4	33357.6	60152.7	5541.5	52118.1	16646.7
PC(18:2/20:2)	PC	PC+H	810.593	376.94	1.03906	2.06103e+07	9.3758e+06	1.76132e+07	5.11295e+06	1.1702	0.22671	0.834532	3.28208e+07	8.87699e+06	1.68536e+07	2.70127e+07	1.74874e+07	1.95088e+07	2.15288e+07	9.9654e+06	2.20999e+07	1.4963e+07
PC(14:0/24:4)	PC	PC+H	810.595	464.185	0.337492	1.28498e+06	745708	1.66693e+06	1.47935e+06	0.77087	-0.37545	1	1.0946e+06	996250	934547	2.60469e+06	794802	936491	696255	4.23689e+06	1.61724e+06	847760
PC(18:1/20:3)	PC	PC+H	810.602	402.297	1.63166	6.08721e+07	3.06356e+07	5.14186e+07	3.08783e+07	1.1839	0.24349	1	4.60581e+07	4.50972e+07	6.90923e+07	1.1058e+08	3.3533e+07	3.79458e+07	5.40178e+07	6.16651e+06	7.82979e+07	8.06649e+07
PC(O-22:2/17:2)	PC(O)	PC(O)+H	810.651	500.001	0.371987	296860	71473.1	176459	69306.8	1.6823	0.75045	0.0367139	254985	310147	223828	410941	284398	182398	234794	93944	119246	251914
GlcCer(d18:1/24:1)	GlcCer	GlcCer+H	810.68	514.192	0.741445	991284	811900	345351	275280	2.8704	1.5212	0.210075	2.10965e+06	150739	719949	1.53841e+06	437665	232813	428145	85920.1	785303	194572
TG(15:0/16:0/16:0)	TG	TG+NH4	810.75	704.761	0.644345	3.52657e+06	1.59762e+06	4.47811e+06	2.25899e+06	0.78751	-0.34462	0.530869	1.83874e+06	5.99107e+06	3.96271e+06	2.49508e+06	3.34525e+06	2.49631e+06	7.84411e+06	5.56235e+06	3.92673e+06	2.56105e+06
SM(d20:2/22:1)	SM	SM+H	811.666	468.476	0.822518	1.58399e+06	1.01849e+06	767239	475829	2.0645	1.0458	0.143672	1.72671e+06	656120	1.52473e+06	3.21201e+06	800375	496292	807335	236233	788688	1.50765e+06
PE(22:6/20:4)	PE	PE+H	812.52	329.879	0.521675	1.07953e+06	1.00266e+06	591998	405827	1.8235	0.86673	0.530869	2.69176e+06	131701	421575	863338	1.28926e+06	885078	1.0041e+06	44640.4	726398	299775
PC(18:2/20:1)	PC	PC+H	812.607	401.707	0.130161	6.54132e+06	2.84039e+06	6.26083e+06	5.40048e+06	1.0448	0.06323	0.834532	8.03528e+06	4.81115e+06	6.34342e+06	1.04267e+07	3.09011e+06	3.60479e+06	4.98501e+06	610842	7.16906e+06	1.49344e+07
PC(16:1/22:2)	PC	PC+H	812.617	443.18	4.21773	7.83678e+07	4.86621e+07	5.02246e+07	2.37437e+07	1.5603	0.64187	0.834532	4.26811e+07	1.4795e+08	3.84094e+07	1.1091e+08	5.18888e+07	5.57763e+07	4.627e+07	1.13489e+07	6.77623e+07	6.99655e+07
PC(P-22:0/17:2)	PC(P)	PC(P)+H	812.646	556.399	0.0598202	40711.6	17637.7	32916.3	12223.3	1.2368	0.30664	0.834532	40593.8	30394.5	29666.4	71265.8	31637.4	25487.6	40834.2	17707.6	48646.2	31905.7
TG(12:0/22:6/14:0)	TG	TG+NH4	812.676	666.244	0.0182342	130156	59620.1	124989	87022.6	1.0413	0.058439	0.676103	111695	224018	147183	99842.1	68039.9	95415.4	48657.9	248528	52244.3	180099
GlcCer(d18:1/24:0)	GlcCer	GlcCer+H	812.696	549.53	0.639711	925879	555894	442949	326594	2.0903	1.0637	0.210075	1.44149e+06	224428	885106	1.51397e+06	564398	277891	681913	59885.7	869355	325702
PE(22:4/20:5)	PE	PE+H	814.536	347.726	0.551554	994246	1.02111e+06	479426	322187	2.0738	1.0523	0.403395	2.72592e+06	109101	431083	977502	727626	835612	528586	33697.2	707515	291721
PG(20:4/18:1)	PG	PG+NH4	814.557	335.641	0.0338607	316382	252479	336315	378946	0.94073	-0.088146	0.834532	132782	144737	225179	334868	744344	179110	966931	21339.6	398963	115233
PG(22:4/16:1)	PG	PG+NH4	814.555	267.575	0.194851	118876	121615	56298.1	33944.8	2.1115	1.0783	0.530869	148833	14908.7	49349.4	317765	63524.4	82070.4	61102	4784.3	89667.1	43866.5
PC(16:1/22:1)	PC	PC+H	814.621	442.615	0.0875503	4.60458e+06	3.4774e+06	4.44587e+06	2.56131e+06	1.0357	0.050604	0.676103	3.96512e+06	538008	3.58938e+06	1.01135e+07	4.81692e+06	5.29036e+06	4.19758e+06	138407	6.18861e+06	6.41437e+06
PC(12:0/26:2)	PC	PC+H	814.634	470.184	3.58935	3.14978e+07	1.21815e+07	1.82481e+07	7.92849e+06	1.7261	0.7875	0.0946929	3.51223e+07	1.42739e+07	3.9082e+07	4.47069e+07	2.43038e+07	1.3515e+07	2.68826e+07	7.15297e+06	2.3505e+07	2.0185e+07
PC(O-20:2/19:0)	PC(O)	PC(O)+H	814.662	609.486	0.5128	1.53744e+06	670570	1.08804e+06	666180	1.413	0.49881	0.29627	2.29273e+06	484717	1.69432e+06	1.81446e+06	1.40098e+06	1.21077e+06	1.15262e+06	253336	2.06352e+06	759928
TG(14:1/16:0/18:4)	TG	TG+NH4	814.679	734.327	0.113042	29584.9	18174	14098.4	11345.9	2.0985	1.0693	0.143672	33813.6	3734.89	38328.1	51446.5	20601.6	8289.29	14779.1	16465.3	30829.9	128.386
PE(24:4/18:4)	PE	PE+H	816.551	439.395	0.232375	97114.5	30573.4	151169	47965.8	0.64242	-0.63841	0.0946929	66201.6	86740.5	115873	140550	76206.7	103753	101210	180351	159951	210582
PC(17:2/22:6)	PC	PC+H	816.571	281.863	0.258271	169760	203000	63513.1	35253	2.6728	1.4184	0.530869	86647.5	33560.4	65428.5	526672	136492	49877.1	99721.9	10632.4	89117.6	68216.6
PG(20:3/18:1)	PG	PG+NH4	816.57	356.141	0.100585	342008	210425	296104	171435	1.155	0.20793	0.834532	517544	70203.6	363639	565298	193353	385581	233341	65621.4	523946	272029
PC(O-18:2/22:6)	PC(O)	PC(O)+H	816.584	386.512	0.176972	355330	113597	431468	206630	0.82354	-0.28009	0.676103	487185	229834	273171	326676	459785	473200	726093	156555	449604	351889
PC(18:1/20:0)	PC	PC+H	816.645	562.101	0.0395181	107876	39306.3	98719.5	58182.5	1.0928	0.12797	1	112254	58019.2	157435	130440	81232.4	60152.9	91491.4	28992.5	171756	141205
PC(12:0/26:1)	PC	PC+H	816.65	500.912	3.51731	2.70002e+07	1.34715e+07	1.33949e+07	9.47722e+06	2.0157	1.0113	0.143672	4.02793e+07	6.88623e+06	3.53215e+07	3.2367e+07	2.0147e+07	1.20324e+07	1.97313e+07	895377	2.53035e+07	9.01188e+06
TG(14:1/18:2/16:1)	TG	TG+NH4	816.705	641.036	0.419966	2.27245e+06	2.97006e+06	3.12657e+06	4.50524e+06	0.72682	-0.46033	0.530869	771169	7.50427e+06	1.81187e+06	412908	862049	1.91716e+06	958734	887599	726859	1.11425e+07
TG(14:0/16:0/18:4)	TG	TG+NH4	816.705	656.192	1.46436	467090	219416	2.37643e+06	1.63388e+06	0.19655	-2.347	0.0121858	479345	297411	502298	249878	806519	4.64623e+06	1.13237e+06	1.68742e+06	895210	3.5209e+06
SM(d15:0/27:0)	SM	SM+H	817.707	536.354	1.36713	6.25022e+06	2.74176e+06	3.90165e+06	2.02244e+06	1.6019	0.67982	0.210075	6.71123e+06	3.0254e+06	4.89371e+06	1.04468e+07	6.174e+06	3.2782e+06	5.83254e+06	681494	4.70729e+06	5.00874e+06
PC(22:5/17:2)	PC	PC+H	818.566	340.986	0.0715372	761736	329614	717239	385860	1.062	0.086838	0.834532	993748	246515	613170	975155	980094	761084	928585	103400	1.12878e+06	664347
PC(17:1/22:6)	PC	PC+H	818.567	367.535	0.0465015	112519	84214.5	99910	46385.8	1.1262	0.17146	0.834532	257491	39768.9	88426.2	101100	75805.7	90210.6	94216	35886.2	114845	164392
PC(2:0/36:0)	PC	PC+H	818.647	640.196	0.123742	282628	252550	353076	338698	0.80047	-0.32107	0.530869	159647	732365	208010	142699	170418	271332	190010	209152	141658	953227
PC(5:0/33:0)	PC	PC+H	818.654	500.912	1.08782	2.65532e+06	1.30384e+06	1.35432e+06	882470	1.9606	0.97132	0.143672	4.00222e+06	716982	3.37696e+06	3.18157e+06	1.99885e+06	1.26593e+06	1.92947e+06	148535	2.44321e+06	984450
TG(14:0/18:2/16:1)	TG	TG+NH4	818.709	640.598	0.139666	426826	487258	531449	547768	0.80314	-0.31628	0.403395	185133	1.29289e+06	294694	144653	216764	392973	226906	355396	183087	1.49888e+06
LPC(39:0/0:0)	LPC	LPC+H	818.715	550.499	0.334254	333924	148887	203013	88286	1.6448	0.71795	0.143672	340287	150967	359990	556068	262310	169871	255694	68691.2	296970	223840
TG(12:0/18:1/18:2)	TG	TG+NH4	818.724	659.822	0.173259	2.64823e+07	3.22473e+07	2.74492e+07	2.52254e+07	0.96477	-0.051737	0.676103	1.21214e+07	8.36633e+07	1.66141e+07	5.35064e+06	1.46619e+07	2.45219e+07	1.38356e+07	1.72077e+07	1.01171e+07	7.15637e+07
PG(14:1/24:4)	PG	PG+Na	819.512	267.274	0.00468933	7380.14	5407.14	7000.49	6703.77	1.0542	0.076192	0.834532	10443	1962.78	4778.85	15297.4	4418.7	5221.52	5190.71	128.386	18205.1	6256.74
SM(d19:2/24:4)	SM	SM+H	819.655	500.927	0.463916	475093	215222	250253	132142	1.8985	0.92483	0.143672	717174	160503	562173	567866	367750	225261	351904	70783.3	405083	198231
PE(24:4/18:2)	PE	PE+H	820.583	451.995	0.261641	341471	127024	238302	137850	1.4329	0.51897	0.29627	467106	193254	217335	397294	432365	304131	416195	47196.4	179392	244597
PC(17:0/22:6)	PC	PC+H	820.582	384.559	0.382355	867329	673127	1.23407e+06	962248	0.70282	-0.50877	0.676103	2.02784e+06	401470	393999	750864	762476	1.99042e+06	810028	201708	678278	2.48991e+06
PC(17:2/22:4)	PC	PC+H	820.582	362.541	0.32567	657675	277114	485587	198671	1.3544	0.43764	0.210075	739266	232847	957610	800019	558633	429015	512874	175317	658444	652287
TG(12:0/18:1/18:1)	TG	TG+NH4	820.735	677.484	1.74281	1.12602e+08	6.36554e+07	1.25921e+08	4.16308e+07	0.89423	-0.16128	0.530869	7.94122e+07	2.19552e+08	9.81226e+07	5.37945e+07	1.12131e+08	1.09831e+08	1.1242e+08	1.56173e+08	7.27899e+07	1.78392e+08
PG(18:2/20:2)	PG	PG+Na	821.53	319.082	0.119586	37613.8	18270.6	62597.2	50685.3	0.60089	-0.73483	0.530869	51412.9	7865.66	32145.4	48881	47764.4	72924	120688	2883.89	98190.8	18299.5
SM(d19:1/24:4)	SM	SM+H	821.662	500.962	0.0408893	35645.9	12506.4	30330.8	17873.9	1.1752	0.23295	0.676103	42246.1	16945	30881	49884.9	38272.5	23559.2	47226.6	4623.5	47185.9	29058.5
PC(15:1/24:4)	PC	PC+H	822.598	397.985	0.634937	4.4236e+06	1.99918e+06	3.45938e+06	2.1485e+06	1.2787	0.35471	0.676103	6.99118e+06	2.42082e+06	2.39249e+06	5.45909e+06	4.85444e+06	6.93526e+06	2.65754e+06	1.0785e+06	3.43099e+06	3.19462e+06
PC(P-22:0/18:4)	PC(P)	PC(P)+H	822.633	473.704	0.573331	1.09713e+06	709263	625202	389005	1.7548	0.81134	0.530869	1.87648e+06	479642	542560	728293	1.85868e+06	1.22215e+06	560148	136345	652718	554645
TG(16:0/14:0/18:1)	TG	TG+NH4	822.745	677.348	0.760815	1.39009e+07	8.40854e+06	1.59735e+07	4.67005e+06	0.87025	-0.2005	0.403395	9.80764e+06	2.82264e+07	1.17214e+07	6.43467e+06	1.33145e+07	1.74416e+07	1.40843e+07	1.8455e+07	8.89211e+06	2.09944e+07
TG(14:0/16:0/18:1)	TG	TG+NH4	822.749	711.385	0.856317	1.41188e+06	827187	2.33574e+06	1.06035e+06	0.60447	-0.72626	0.210075	602103	2.7753e+06	1.29737e+06	954849	1.42979e+06	2.17687e+06	2.39586e+06	4.03443e+06	1.14647e+06	1.92508e+06
TG(14:0/18:1/16:0)	TG	TG+NH4	822.755	695.66	2.31341	1.67004e+08	4.73677e+07	1.84061e+08	5.17973e+07	0.90733	-0.1403	0.530869	1.25512e+08	2.44899e+08	1.70424e+08	1.33292e+08	1.60892e+08	1.88076e+08	1.77401e+08	2.68214e+08	1.31736e+08	1.54878e+08
SM(d19:0/24:4)	SM	SM+H	823.662	518.589	0.346812	195856	57407.4	95106.5	51686.1	2.0593	1.0422	0.0367139	209868	149704	162008	290222	167476	82362.4	124375	34339.2	67250.9	167205
PC(17:2/22:2)	PC	PC+H	824.604	400.548	0.050789	479787	227664	507389	313835	0.9456	-0.080699	1	813708	231282	332493	583030	438422	879445	367550	110828	770149	408973
PE(24:0/18:4)	PE	PE+H	824.614	515.082	0.424133	414735	294721	192724	110049	2.152	1.1057	0.143672	291763	226115	381722	243326	930749	104117	211019	56512.9	309724	282247
PC(15:0/24:4)	PC	PC+H	824.614	492.999	0.220083	472297	249026	362061	197985	1.3045	0.38346	0.530869	792244	189429	625874	486319	267619	372868	341691	49651.4	581472	464624
TG(16:0/16:0/16:0)	TG	TG+NH4	824.769	716.382	1.74393	1.94075e+07	8.26893e+06	2.56772e+07	1.39943e+07	0.75583	-0.40387	0.676103	7.4168e+06	2.38126e+07	2.09811e+07	1.57137e+07	2.91131e+07	1.34212e+07	4.77151e+07	2.49896e+07	2.83979e+07	1.38618e+07
SM(d21:2/22:1)	SM	SM+H	825.68	485.909	0.201961	116131	74918.7	63324.9	26903.1	1.8339	0.87491	0.143672	116130	47321.5	106188	240703	70312.2	41934.4	82517.6	39918	51698.4	100556
PC(18:4/22:6)	PC	PC+H	826.533	303.29	0.0270594	94872.9	44128.3	87794.5	78203.6	1.0806	0.11187	0.403395	81793.6	36152.2	104954	158625	92840.1	74321.3	73109.4	5102.72	217665	68774.1
PC(17:1/22:2)	PC	PC+H	826.628	464.509	0.0187439	1.33141e+06	770291	1.314e+06	832037	1.0132	0.018987	1	783029	1.03747e+06	965258	2.68465e+06	1.18665e+06	573791	1.30172e+06	400922	2.13495e+06	2.15864e+06
PC(O-22:2/18:1)	PC(O)	PC(O)+H	826.664	510.63	0.089707	94063.4	43124.9	71867.6	65658	1.3088	0.38829	0.29627	137579	49269.6	93968.1	136810	52690.8	48414.7	79150.9	12377.5	181250	38145
GlcCer(d18:1/25:0)	GlcCer	GlcCer+H	826.709	560.978	0.0269514	85615.2	24189.7	80818.7	33685	1.0593	0.083179	1	84640.4	58005.2	89774.7	122945	72711.2	36007.7	97031.2	54751.6	115014	101289
PC(18:3/22:6)	PC	PC+H	828.552	292.284	0.00567753	838725	531435	843663	840793	0.99415	-0.0084694	0.676103	1.27899e+06	157146	449617	1.40009e+06	907774	770442	774232	90255	2.25306e+06	330323
PE(26:1/16:1)	PE	PE+H	828.645	546.021	0.00982497	290235	114055	286086	204841	1.0145	0.020773	0.834532	332707	158906	450871	302324	206370	151388	311521	54727.2	593346	319449
PC(13:0/26:2)	PC	PC+H	828.644	484.818	0.459234	735424	527100	417581	235991	1.7612	0.81652	0.29627	892479	163276	575303	1.55606e+06	490001	441633	552960	75218.6	696018	322074
PC(17:1/22:1)	PC	PC+H	828.635	466.495	0.113855	197630	67433.2	165300	77703.8	1.1956	0.25771	0.403395	159916	185808	172748	316198	153479	114858	211615	114544	280434	105050
PC(P-22:0/18:1)	PC(P)	PC(P)+H	828.7	630.09	0.264907	91093.6	42770.6	186237	145865	0.48913	-1.0317	0.0601028	79770.2	166558	74507.9	60668.4	73963.7	197900	106342	102564	88913.6	435465
PC(O-22:2/18:0)	PC(O)	PC(O)+H	828.701	516.841	0.760997	894391	579415	320262	135261	2.7927	1.4817	0.143672	1.11324e+06	283961	834686	1.75916e+06	480903	289749	500130	123427	340278	347727
TG(12:0/17:1/20:4)	TG	TG+NH4	828.707	695.622	0.173074	977259	277257	858872	541113	1.1378	0.1863	0.29627	978986	773504	1.09925e+06	1.36933e+06	665225	628977	654934	1.79441e+06	802562	413481
SM(d16:1/27:0)	SM	SM+H	829.714	548.664	0.891878	3.18103e+06	1.83302e+06	1.96688e+06	1.28675e+06	1.6173	0.69358	0.403395	2.32093e+06	1.32966e+06	2.66939e+06	6.17399e+06	3.41117e+06	945974	2.46032e+06	284798	3.25435e+06	2.88897e+06
PC(18:2/22:6)	PC	PC+H	830.563	376.94	0.286251	347268	103980	516936	429603	0.67178	-0.57394	0.834532	323520	386985	288189	504260	233386	350268	299824	1.2826e+06	280362	371628
PC(20:4/20:4)	PC	PC+H	830.571	328.756	0.592531	2.60581e+07	1.70323e+07	2.33702e+07	2.0915e+07	1.115	0.15706	0.676103	4.34754e+07	2.90776e+06	1.52758e+07	2.84655e+07	4.01663e+07	3.90853e+07	1.33988e+07	768732	5.11695e+07	1.24286e+07
PC(13:0/26:1)	PC	PC+H	830.658	520.322	0.457737	431785	219606	213937	103917	2.0183	1.0131	0.210075	543151	192889	709595	488862	224429	143775	301421	67138	260151	297203
PE(28:0/14:1)	PE	PE+H	830.683	632.421	0.280518	84929.5	53907.9	195446	176368	0.43454	-1.2024	0.143672	69083.9	169373	52582.6	31173.1	102435	203166	82978.8	116085	77179.9	497818
TG(15:1/14:0/20:3)	TG	TG+NH4	830.72	659.947	0.699322	483855	363527	1.08846e+06	777938	0.44453	-1.1696	0.0601028	403781	1.11829e+06	356889	191957	348356	1.491e+06	568744	662709	448897	2.27096e+06
PC(P-22:0/18:0)	PC(P)	PC(P)+H	830.718	548.67	0.611509	1.55089e+06	862465	979218	610097	1.5838	0.66339	0.403395	1.14346e+06	669584	1.34453e+06	2.95891e+06	1.63796e+06	523157	1.21772e+06	157441	1.56435e+06	1.43342e+06
TG(14:1/18:2/17:1)	TG	TG+NH4	830.716	695.833	0.051093	80706.2	18147.1	90258.4	41539.4	0.89417	-0.16138	1	76635.6	67286.3	76480.5	112384	70744.3	64710	94933.2	157958	83396.3	50294.1
TG(15:1/18:3/16:0)	TG	TG+NH4	830.72	730.645	0.0534715	1968.4	1741.96	7539.72	13464.5	0.26107	-1.9375	1	659.384	703.567	2521.15	4778.46	1179.43	128.386	31302.1	5384.21	755.554	128.386
TG(17:2/15:0/17:2)	TG	TG+NH4	830.725	716.375	0.000168334	145307	39811.4	145349	69857.5	0.99971	-0.00041325	1	105127	114649	176307	197092	133361	94938.6	218867	207161	148427	57349.7
PC(18:1/22:6)	PC	PC+H	832.586	365.23	3.42282	8.46787e+07	3.31675e+07	6.32103e+07	3.58771e+07	1.3396	0.42184	0.403395	1.02248e+08	3.21631e+07	7.16479e+07	1.11222e+08	1.06112e+08	6.45856e+07	1.06786e+08	1.35773e+07	8.52177e+07	4.58848e+07
PC(18:3/22:4)	PC	PC+H	832.585	342.611	1.50443	8.2014e+06	3.62609e+06	5.14497e+06	3.23457e+06	1.5941	0.67271	0.210075	1.0054e+07	2.00527e+06	8.62178e+06	8.9593e+06	1.13666e+07	5.86937e+06	6.0361e+06	560419	9.37767e+06	3.88127e+06
PC(4:0/35:0)	PC	PC+H	832.663	514.213	0.351477	233169	177429	89827	59144.9	2.5958	1.3762	0.210075	469008	50068.4	175986	364811	105974	62779.1	81852.4	25718.2	185076	93709.7
PC(2:0/37:0)	PC	PC+H	832.667	577.654	0.109837	40295.7	11403.7	56750.6	23905.5	0.71005	-0.49401	0.403395	47412.8	28045.3	50571.1	47740.9	27708.5	42630.5	73348.1	27218.7	53352.6	87203.2
TG(15:1/17:1/17:1)	TG	TG+NH4	832.736	669.951	0.893362	3.02053e+06	3.04115e+06	4.84466e+06	4.32664e+06	0.62348	-0.68159	0.210075	2.69212e+06	8.32322e+06	1.63944e+06	773909	1.67397e+06	5.10566e+06	1.83419e+06	3.24751e+06	1.83381e+06	1.22021e+07
SM(d20:2/24:4)	SM	SM+H	833.665	514.174	0.138192	118069	76342.7	79931.7	57358.3	1.4771	0.56279	0.29627	208849	65289.3	87597.6	189569	39041.5	33349	120305	38233.1	46992.8	160778
PC(18:2/22:4)	PC	PC+H	834.599	381.749	0.42277	1.33414e+07	5.36818e+06	1.23156e+07	5.51673e+06	1.0833	0.11542	0.834532	1.72969e+07	5.47885e+06	1.095e+07	1.89655e+07	1.40159e+07	1.24253e+07	2.06166e+07	5.78699e+06	1.34271e+07	9.32217e+06
PC(18:0/22:6)	PC	PC+H	834.602	408.546	1.47083	3.28076e+07	2.56743e+07	2.53826e+07	2.07127e+07	1.2925	0.37019	0.834532	7.37409e+07	1.33344e+07	1.28688e+07	2.24754e+07	4.16182e+07	6.05705e+07	2.58894e+07	7.9517e+06	1.81198e+07	1.43815e+07
TG(16:1/16:1/17:0)	TG	TG+NH4	834.741	668.664	0.564824	566934	471526	1.03613e+06	680577	0.54717	-0.86995	0.143672	514191	1.39011e+06	372369	227641	330356	1.72709e+06	468892	758235	418782	1.80763e+06
TG(15:0/17:1/17:1)	TG	TG+NH4	834.755	687.504	1.21866	2.52179e+07	2.05275e+07	3.04599e+07	1.23789e+07	0.8279	-0.27246	0.29627	2.20563e+07	6.07535e+07	1.92224e+07	8.22943e+06	1.58276e+07	2.71404e+07	2.38046e+07	3.54132e+07	1.68383e+07	4.91028e+07
SM(d16:1/26:1)	SM	SM+Na	835.664	498.558	0.641394	921030	434505	478248	285104	1.9258	0.94549	0.0946929	996970	634728	892423	1.60535e+06	475682	352403	602695	193699	327997	914447
SM(d20:1/24:4)	SM	SM+H	835.673	479.428	0.0414485	25887	10053.9	21585.9	9369.68	1.1993	0.26214	0.530869	38233.7	13614.3	31186.6	28619.4	17781	14456.3	17290.7	36783.9	15020.4	24378.4
PS(22:6/18:0)	PS	PS+H	836.541	367.873	0.153917	140834	60222.4	183748	75288.5	0.76645	-0.38373	0.403395	100038	230135	90103.2	108095	175799	62774.9	269864	191657	207156	187289
PS(22:4/18:2)	PS	PS+H	836.541	311.615	0.114517	102104	82738.9	69802.8	58690.6	1.4628	0.54868	0.530869	236151	22775.2	49848	86953.3	114793	73284.6	161948	8068.51	73951.6	31761.2
PC(16:1/24:4)	PC	PC+H	836.615	424.287	0.689098	9.94523e+06	4.34623e+06	1.15389e+07	5.38296e+06	0.86189	-0.21443	0.676103	1.46412e+07	6.48252e+06	4.30794e+06	1.2006e+07	1.22885e+07	2.02155e+07	1.31709e+07	8.91353e+06	6.81661e+06	8.5781e+06
TG(15:0/16:0/18:1)	TG	TG+NH4	836.759	687.241	0.523011	3.28266e+06	2.52971e+06	4.07157e+06	1.46983e+06	0.80624	-0.31072	0.29627	2.98011e+06	7.65845e+06	2.53396e+06	1.25165e+06	1.98913e+06	4.5835e+06	3.07172e+06	4.49247e+06	2.20765e+06	6.00249e+06
TG(17:0/15:0/17:1)	TG	TG+NH4	836.77	706.568	1.35253	4.99895e+07	2.07382e+07	5.61172e+07	1.65762e+07	0.89081	-0.16682	0.530869	4.34236e+07	8.59028e+07	4.73706e+07	3.32085e+07	4.00421e+07	4.36297e+07	6.18844e+07	8.14743e+07	3.99708e+07	5.36268e+07
SM(d20:0/24:4)	SM	SM+H	837.68	536.22	0.807278	1.01007e+06	662651	359305	161799	2.8112	1.4912	0.0367139	1.15425e+06	430975	762251	2.09501e+06	607849	343435	383655	178735	277332	613365
PE(22:5/22:6)	PE	PE+H	838.536	333.08	0.146521	261846	197314	197527	150573	1.3256	0.40667	0.676103	555203	37146.3	132119	308029	276734	185988	391406	28377.6	301088	80775.3
PS(20:1/20:4)	PS	PS+H	838.556	320.202	0.0271466	78073	48315.2	86505.2	117103	0.90252	-0.14796	0.403395	62191.4	28748.8	57600.2	85116	156709	27366.7	290564	12305.3	80371	21918.6
PS(22:5/18:0)	PS	PS+H	838.557	379.872	0.217139	206353	51161.7	268230	79928.6	0.76931	-0.37836	0.143672	153499	255371	154332	256726	211837	159194	370553	292820	294156	224427
PC(16:0/24:4)	PC	PC+H	838.628	501.043	0.556966	512009	234106	229162	100829	2.2343	1.1598	0.0946929	728749	179359	650624	645773	355540	246406	331864	66372.1	285245	215922
PC(18:2/22:2)	PC	PC+H	838.632	453.503	2.56556	1.94717e+07	8.66799e+06	1.17479e+07	5.43932e+06	1.6575	0.72898	0.29627	3.10228e+07	1.02611e+07	1.21175e+07	1.91837e+07	2.47733e+07	1.66815e+07	1.48938e+07	2.6111e+06	1.20919e+07	1.24611e+07
TG(15:1/17:2/18:4)	TG	TG+NH4	838.693	669.408	0.405782	71414	26404.6	227163	147172	0.31437	-1.6694	0.0946929	103086	81181.4	62473.5	78427	31902	441958	294459	160082	184304	55011.8
TG(16:0/16:0/17:0)	TG	TG+NH4	838.779	728.399	0.197107	5.61868e+06	1.49589e+06	5.947e+06	3.31705e+06	0.94479	-0.081932	1	3.12465e+06	5.35428e+06	6.7851e+06	6.2864e+06	6.54297e+06	2.98984e+06	1.02369e+07	5.96028e+06	8.09868e+06	2.44935e+06
PS(20:1/20:3)	PS	PS+H	840.571	351.101	0.0914554	63055	22042.8	78013.3	24725.5	0.80826	-0.30711	0.29627	68896.4	32011.4	59190.6	61645.3	93531.1	69893.5	87712.5	102598	90803.3	39059.3
PG(22:5/18:1)	PG	PG+NH4	840.571	338.149	0.0103525	137707	66051.1	140884	104649	0.97745	-0.0329	1	201784	48685	91576.1	192817	153674	104606	312945	49966.4	160946	75956
PC(14:1/26:2)	PC	PC+H	840.646	484.493	0.674454	3.77092e+06	1.54207e+06	2.82685e+06	1.92376e+06	1.334	0.41572	0.676103	3.65746e+06	2.23561e+06	3.70816e+06	6.3109e+06	2.94245e+06	1.49726e+06	4.84122e+06	319138	4.45518e+06	3.02148e+06
TG(18:2/12:0/20:4)	TG	TG+NH4	840.704	637.981	0.482758	209770	165892	569698	652415	0.36821	-1.4414	0.143672	138344	492319	123750	76790.7	217649	513023	187284	267936	169526	1.71072e+06
TG(12:0/20:5/18:1)	TG	TG+NH4	840.708	687.571	0.0592317	318056	94668	294451	185192	1.0802	0.11126	0.530869	404456	389773	341913	282361	171780	187799	209712	624568	221273	228903
LacCer(d15:2/18:2)	LacCer	LacCer+H	842.581	222.158	0.318527	213045	287295	57261.8	34565	3.7205	1.8955	0.210075	135386	27058.4	84510.8	722271	95998	43729.1	104188	10035.7	70001.2	58355.3
PG(24:4/16:1)	PG	PG+NH4	842.586	337.259	0.208157	251303	314118	145259	103614	1.73	0.7908	1	208130	51456	77062.8	803055	116811	211569	110444	29807.9	288433	86042.5
PS(22:0/18:3)	PS	PS+H	842.598	445.085	0.00747813	68638.3	21399.4	67607.5	12860	1.0152	0.02183	0.834532	102426	51037.1	59515.3	76771	53441.7	56636.9	60778.6	85615.4	76728.9	58277.8
PC(14:0/26:2)	PC	PC+H	842.647	584.797	0.234874	153113	82348	88015.7	27758.3	1.7396	0.79876	0.210075	147285	81101.2	74199.5	190305	272673	121832	103274	68607	52099.5	94266.2
PC(16:1/24:1)	PC	PC+H	842.662	503.654	1.08749	3.13259e+06	1.87714e+06	1.59404e+06	1.38648e+06	1.9652	0.97467	0.29627	3.55469e+06	857386	5.78717e+06	3.56007e+06	1.90364e+06	585136	2.39887e+06	181180	3.56876e+06	1.23626e+06
TG(14:1/16:0/20:4)	TG	TG+NH4	842.711	758.976	0.0426125	3502.6	3684.8	1055.25	1219.29	3.3192	1.7308	0.517904	8664.06	128.386	5645.23	2946.91	128.386	128.386	128.386	3014.39	563.941	1441.16
TG(18:0/14:1/18:4)	TG	TG+NH4	842.723	706.755	0.184733	399666	111369	324170	179595	1.2329	0.30204	0.403395	465980	316902	455094	511579	248776	217713	331721	629408	260824	181184
TG(16:1/18:3/16:1)	TG	TG+NH4	842.72	654.562	0.996888	1.32509e+06	1.34271e+06	2.70281e+06	1.82125e+06	0.49026	-1.0284	0.143672	698400	3.65878e+06	689000	345449	1.23382e+06	4.32159e+06	1.23169e+06	1.75445e+06	1.19748e+06	5.00883e+06
TG(18:0/12:0/20:5)	TG	TG+NH4	842.712	741.587	0.0380796	2136.98	1575.74	586.663	874.122	3.6426	1.865	0.161238	1347.64	128.386	3305.54	4087.76	1815.59	128.386	413.488	128.386	2134.67	128.386
PG(18:1/22:6)	PG	PG+Na	843.505	320.129	0.00166573	20900.3	9140.4	21095.8	15644	0.99073	-0.013435	1	25754.6	5947.69	18391.9	26401.3	28005.9	17391.4	39004.7	2144.07	35175.4	11763.6
SM(d18:0/26:1)	SM	SM+H	843.719	534.66	0.477717	456443	332253	191608	95121.7	2.3822	1.2523	0.0946929	488397	181178	342490	1.01453e+06	255619	145712	309710	56812.4	220734	225074
SM(d21:1/23:0)	SM	SM+H	843.722	656.376	0.89303	641996	443341	1.5287e+06	996114	0.41996	-1.2517	0.0946929	420774	1.36357e+06	502154	204780	718698	2.43737e+06	750120	1.00753e+06	678057	2.77043e+06
SM(d17:1/27:0)	SM	SM+H	843.73	570.659	0.221572	590469	353567	453202	343289	1.3029	0.38171	0.403395	541684	213404	445186	1.16868e+06	583397	271488	514561	66632.5	426768	986559
PC(16:0/24:1)	PC	PC+H	844.666	503.748	0.347318	426387	220521	255123	187723	1.6713	0.74097	0.143672	480263	144576	703523	532520	271051	105921	462913	55126.2	438799	212857
PC(14:0/26:1)	PC	PC+H	844.676	537.996	0.485817	1.09781e+06	625024	708041	480227	1.5505	0.63272	0.403395	1.22692e+06	431790	2.05946e+06	1.09448e+06	676410	353968	909554	153709	1.37721e+06	745765
TG(16:1/18:2/16:1)	TG	TG+NH4	844.738	665.333	1.60825	9.52986e+06	9.59535e+06	1.56574e+07	1.57713e+07	0.60865	-0.71631	0.676103	5.29802e+06	2.57122e+07	4.48893e+06	1.64658e+06	1.05036e+07	2.81521e+07	4.18427e+06	5.94451e+06	3.04605e+06	3.69599e+07
SM(d17:0/27:0)	SM	SM+H	845.733	570.838	0.0804064	101150	47508.2	82370.9	51628.9	1.228	0.29629	0.530869	89701.3	47555.8	87924.8	177613	102954	54423.7	98022.6	20701.9	79997.5	158709
PC(4:0/36:0)	PC	PC+H	846.682	537.217	0.226029	199046	86627.3	130107	66967.1	1.5299	0.6134	0.210075	261571	99739.5	290170	228733	115016	91038.2	154827	43998.9	221204	139467
PC(2:0/38:0)	PC	PC+H	846.69	568.72	0.153109	105267	50630.3	70397.9	36427.5	1.4953	0.58045	0.403395	154944	61063.4	163463	87892.9	58972	45201.4	84502.8	19737.3	101938	100610
TG(14:0/18:1/18:2)	TG	TG+NH4	846.755	680.622	4.49634	6.72116e+07	3.87396e+07	9.71822e+07	3.67445e+07	0.6916	-0.53198	0.210075	6.24851e+07	1.31958e+08	5.50265e+07	2.75467e+07	5.90415e+07	1.04269e+08	6.66374e+07	1.08017e+08	5.75572e+07	1.49431e+08
SM(d21:2/24:4)	SM	SM+H	847.683	537.25	0.0268382	63182.3	25047	58132.8	39022.2	1.0869	0.12017	0.530869	71594.2	38157.7	73286.8	95497.9	37374.8	32949.7	48559.9	19157.1	71252	118745
PE(26:2/18:4)	PE	PE+H	848.613	504.417	0.00534529	74834.5	16661.5	75770.3	36687.6	0.98765	-0.01793	0.834532	81552.9	63862.2	100253	58136.3	70367.8	55444	106862	22368.8	108120	86056.1
PC(17:2/24:4)	PC	PC+H	848.613	479.818	0.329331	232513	85486.6	132050	36787.4	1.7608	0.81623	0.0601028	262839	136125	234673	356592	172336	158045	161211	70647.6	142151	128196
TG(16:1/16:0/18:1)	TG	TG+NH4	848.759	751.621	0.16753	61373.8	18964.9	33816.8	20766	1.8149	0.85988	0.0946929	67185.4	44123	77802.3	79188.9	38569.5	26723.3	27601.6	50984.3	57711.8	6063.04
TG(18:1/14:0/18:1)	TG	TG+NH4	848.771	698.233	5.64871	1.97563e+08	3.2573e+07	2.45896e+08	8.21248e+07	0.80344	-0.31573	0.403395	2.05866e+08	2.4496e+08	1.95359e+08	1.55117e+08	1.86515e+08	2.49409e+08	2.15822e+08	3.85902e+08	1.8568e+08	1.92666e+08
SM(d21:1/24:4)	SM	SM+H	849.702	493.312	0.112967	50707.3	21103.6	33027.4	19909.1	1.5353	0.61853	0.210075	76506.4	19634.2	47670.6	62161.7	47563.4	32164	40863.3	4673.91	59383.9	28052
PC(22:5/18:4)	PC	PC+Na	850.535	291.795	0.0166998	89302.6	46433	93833.7	84855.2	0.95171	-0.071405	0.834532	128867	19068.8	70665.8	130735	97176.5	113843	70998.6	128.386	227070	57128.8
PC(17:1/24:4)	PC	PC+H	850.627	439.885	0.107755	147014	46498.9	125994	8037.59	1.1668	0.22259	0.530869	212598	88654	123072	166060	144683	129949	128976	130668	128693	111685
PE(26:2/18:3)	PE	PE+H	850.629	514.197	0.282875	231536	47492.6	150867	71483	1.5347	0.61795	0.0946929	269976	189666	273798	252439	171800	102963	191396	58054.9	238835	163088
TG(16:0/18:1/16:0)	TG	TG+NH4	850.786	718.25	0.562616	2.18282e+08	2.92029e+07	2.14342e+08	5.74072e+07	1.0184	0.026279	1	1.84723e+08	2.62547e+08	2.26701e+08	2.14713e+08	2.02724e+08	2.29145e+08	2.27211e+08	2.94914e+08	1.75171e+08	1.45266e+08
SM(d21:0/24:4)	SM	SM+H	851.695	548.67	0.158349	107596	52698.8	71184.1	35032.3	1.5115	0.596	0.530869	96504.9	60043.7	89705	198187	93539.4	52146.2	98355.6	18243.9	92631.9	94543.1
PC(17:0/24:4)	PC	PC+H	852.644	548.659	0.0296406	78592.4	30470.6	85165.3	56785	0.92282	-0.11588	0.834532	87288.8	42054.7	90898.4	118228	54492.6	74002	65153.8	47643.3	185109	53918.1
PC(O-16:2/26:2)	PC(O)	PC(O)+H	852.679	530.904	0.0746785	99134.4	53156.2	81741.9	45511.4	1.2128	0.27831	0.676103	181574	37155.1	89286.5	109817	77839.6	116859	61695	19878	134533	75744
TG(13:0/18:2/20:5)	TG	TG+NH4	852.708	680.305	0.224307	802384	121154	935118	431594	0.85806	-0.22085	1	974346	835102	820600	729008	652866	699946	606762	1.67138e+06	737031	960466
TG(16:0/16:0/18:0)	TG	TG+NH4	852.792	717.924	0.235978	2.92759e+07	3.62329e+06	2.86634e+07	8.0682e+06	1.0214	0.030504	1	2.50221e+07	3.48732e+07	3.00624e+07	2.85283e+07	2.78933e+07	3.08993e+07	3.00706e+07	3.99757e+07	2.37937e+07	1.85776e+07
TG(16:0/18:0/16:0)	TG	TG+NH4	852.797	743.347	1.91624	2.40938e+07	9.60661e+06	3.17331e+07	1.7546e+07	0.75926	-0.39732	0.403395	1.23985e+07	2.71533e+07	2.7346e+07	1.68373e+07	3.6734e+07	1.37546e+07	5.46952e+07	2.83884e+07	4.44863e+07	1.73408e+07
PC(20:4/22:6)	PC	PC+H	854.564	364.271	0.804765	961264	312345	451053	137904	2.1312	1.0916	0.0215717	1.23568e+06	634384	900174	1.33261e+06	703476	406716	695488	358976	392375	401708
PC(15:1/26:2)	PC	PC+H	854.661	495.771	0.118359	173906	68755.9	139071	86517.9	1.2505	0.32249	0.676103	209755	77515.3	215967	239686	126608	77114.1	146299	28236	227361	216343
TG(12:0/22:5/17:1)	TG	TG+NH4	854.722	698.231	0.0388398	1.19883e+06	429756	1.16611e+06	828094	1.0281	0.039928	0.834532	1.44934e+06	766083	1.1959e+06	1.77699e+06	805825	820865	808938	2.62038e+06	1.01224e+06	568104
DG(22:6/30:0/0:0)	DG	DG+NH4	854.772	667.318	0.150894	119521	32349.2	150854	39419	0.79229	-0.33589	0.0946929	104779	175337	111018	92046.3	114425	219057	124707	123585	139776	147145
PC(20:3/22:6)	PC	PC+H	856.578	400.583	0.158476	67683.8	66358.1	116647	99247.9	0.58024	-0.78527	0.834532	185808	38148.9	30307	48386.7	35768.6	174465	33843	257026	21286.3	96615.3
PC(20:4/22:5)	PC	PC+H	856.583	353.703	0.201405	1.85426e+06	1.11675e+06	2.10231e+06	1.64071e+06	0.88201	-0.18113	0.834532	1.37858e+06	776625	1.02692e+06	2.84127e+06	3.24791e+06	1.54158e+06	4.49315e+06	236728	2.91257e+06	1.32754e+06
PC(17:1/24:1)	PC	PC+H	856.676	521.196	0.224306	134135	74927.5	72989.3	39936.2	1.8377	0.87793	0.210075	126261	72389.4	251571	152934	67521	54562	91183.5	18883.3	125705	74613.1
TG(15:1/20:4/16:0)	TG	TG+NH4	856.735	662.863	0.616887	287827	184094	751637	619715	0.38293	-1.3848	0.0601028	251159	599081	194387	119149	275357	922480	345499	407042	315231	1.76793e+06
TG(15:1/18:1/18:3)	TG	TG+NH4	856.741	683.316	0.288465	187927	75047.8	286759	109918	0.65535	-0.60966	0.143672	162133	280770	164162	89663.5	242909	338936	188510	268608	189332	448409
SM(d18:1/27:0)	SM	SM+H	857.742	581.899	0.0313184	80629.2	40515.2	88903.5	82085.3	0.90693	-0.14094	0.834532	55861.3	53310.2	56629.8	148131	89213.8	47210.3	64777.8	28980.4	70733.6	232816
PC(14:1/27:0)	PC	PC+H	858.69	553.902	0.0923039	113359	53526.5	91747.1	45146.3	1.2356	0.30517	0.403395	104754	65332.9	186246	147865	62598.1	37472.7	102677	51665.1	132750	134171
TG(17:2/17:0/17:2)	TG	TG+NH4	858.75	677.874	0.856701	550953	248747	1.23268e+06	583787	0.44696	-1.1618	0.0601028	459531	947467	434939	297380	615449	1.38152e+06	859475	939358	790893	2.19215e+06
TG(15:0/16:0/20:4)	TG	TG+NH4	858.753	742.554	0.00171761	217230	30357.7	216795	78694.3	1.002	0.0028922	0.676103	176535	197093	249674	240622	222225	135853	261514	293822	265146	127639
TG(15:1/18:1/18:2)	TG	TG+NH4	858.759	701.637	0.203588	286277	37213	350443	114451	0.8169	-0.29177	0.403395	313114	303387	262025	233163	319698	471681	331716	462413	213133	273270
PS(22:4/20:4)	PS	PS+H	860.532	287.169	0.0142506	4346.54	5612.71	3279.03	4713.53	1.3256	0.4066	0.525809	3788.85	128.386	1788.48	14115.5	1911.47	128.386	3389.28	128.386	11366.5	1382.58
PS(24:4/18:4)	PS	PS+H	860.537	314.783	0.0403377	25810	5822.78	21429.1	13950	1.2044	0.26836	0.530869	22919.2	17230	27102.7	31198.5	30599.5	18428	39663.7	1308.7	27045.2	20699.8
PC(20:1/22:6)	PC	PC+H	860.607	452.805	0.143473	140300	43398	111383	21131.2	1.2596	0.33299	0.403395	209878	126875	95270.2	149274	120200	129495	101200	137242	86911	102066
PC(2:0/39:0)	PC	PC+H	860.728	615.48	0.273031	148176	72957.1	263123	201802	0.56315	-0.82842	0.530869	82312.5	263724	155576	88669.4	150601	311516	141256	121113	144678	597050
TG(17:1/17:1/17:1)	TG	TG+NH4	860.763	690.89	1.59188	1.73328e+07	1.18958e+07	2.31066e+07	1.16968e+07	0.75012	-0.4148	0.210075	2.05945e+07	3.62593e+07	1.27747e+07	5.27696e+06	1.17587e+07	2.55864e+07	1.31085e+07	2.13886e+07	1.36617e+07	4.17878e+07
SM(d22:2/24:4)	SM	SM+H	861.667	508.299	0.177601	62078.3	47939.9	25052.6	10503.4	2.4779	1.3091	0.143672	66407.7	20967.2	54429.2	141032	27555.1	19254.2	35051.4	11775.3	22875	36307
LacCer(d18:1/16:0)	LacCer	LacCer+H	862.622	303.255	0.0353275	8414.97	7030.96	5426.07	5792.69	1.5508	0.63305	0.530869	11091.4	1719.63	4567.16	19419.4	5277.32	4491.64	5636.99	128.386	15036.3	1837.02
TG(17:0/17:1/17:1)	TG	TG+NH4	862.774	689.521	0.651415	2.63589e+06	1.65221e+06	3.52364e+06	1.6554e+06	0.74806	-0.41878	0.210075	3.06262e+06	5.29614e+06	2.00613e+06	1.05759e+06	1.75698e+06	4.14803e+06	2.14561e+06	3.26239e+06	2.01996e+06	6.04223e+06
TG(16:0/18:1/17:1)	TG	TG+NH4	862.786	708.562	3.74504	9.95544e+07	3.27993e+07	1.2243e+08	3.16771e+07	0.81316	-0.2984	0.403395	1.06692e+08	1.50886e+08	8.76727e+07	6.228e+07	9.02412e+07	1.27731e+08	1.02182e+08	1.68522e+08	8.48778e+07	1.28835e+08
SM(d17:2/27:0)	SM	SM+Na	863.689	535.381	0.244869	147623	113026	70265.1	26523.7	2.1009	1.071	0.210075	164019	45654.5	106007	334936	87499.2	55112.5	107475	36685.7	74310.6	77741.8
TG(16:0/18:1/17:0)	TG	TG+NH4	864.783	708.177	1.41469	1.35318e+07	4.39276e+06	1.67273e+07	4.39523e+06	0.80897	-0.30584	0.403395	1.51337e+07	2.02062e+07	1.1786e+07	8.57818e+06	1.19552e+07	1.86634e+07	1.38294e+07	2.26815e+07	1.12976e+07	1.71643e+07
TG(17:0/16:0/18:1)	TG	TG+NH4	864.802	730.787	1.55306	1.14661e+08	1.77758e+07	1.06796e+08	2.79656e+07	1.0736	0.10251	0.834532	1.11844e+08	1.41548e+08	1.17538e+08	9.2195e+07	1.1018e+08	1.02647e+08	1.22699e+08	1.41984e+08	9.94236e+07	6.72281e+07
PI(13:0/22:2)	PI	PI+NH4	866.579	410.101	0.0900179	183632	100946	157026	50584.9	1.1694	0.22581	0.676103	88998.8	351295	138441	144565	194859	104992	227810	135016	126816	190496
PI(17:1/18:1)	PI	PI+NH4	866.584	292.276	0.12372	41247.6	51707.1	15571.9	10997.1	2.6489	1.4054	0.403395	34097.8	3657.13	16741.1	131693	20049	13494.9	27362.2	128.386	24975.4	11898.5
PI(9:0/26:2)	PI	PI+NH4	866.582	327.45	0.0995301	32599.8	31522.7	16004.5	13048.3	2.0369	1.0264	0.530869	63510.7	2112.57	10749	69607.5	17019.4	9367	31884.6	128.386	26762.4	11880.3
PC(18:0/24:4)	PC	PC+H	866.66	486.121	0.525795	1.09586e+06	502767	702211	439847	1.5606	0.64209	0.29627	1.57726e+06	441248	1.44357e+06	1.33626e+06	680959	768646	806817	96296.5	1.30489e+06	534410
TG(12:0/22:6/18:1)	TG	TG+NH4	866.724	689.638	0.134287	272650	95473.1	223741	140741	1.2186	0.28522	0.403395	414886	291454	253114	254253	149541	151556	128613	471798	192854	173883
TG(17:0/17:0/17:0)	TG	TG+NH4	866.808	755.747	0.468909	9.34367e+06	3.19534e+06	1.0445e+07	6.4529e+06	0.89456	-0.16075	1	5.66052e+06	9.09955e+06	1.25344e+07	6.8168e+06	1.2607e+07	4.71576e+06	1.58308e+07	8.35215e+06	1.8641e+07	4.68534e+06
PI(9:0/26:1)	PI	PI+NH4	868.59	384.984	0.00491668	48058.1	17856.5	47365.6	18998.3	1.0146	0.020938	1	55424.8	75922	40750.2	33228.8	34964.6	20099.6	62050.1	37328.4	50671.1	66678.9
PI(17:1/18:0)	PI	PI+NH4	868.593	312.982	0.115401	42570.2	48214.2	19509.7	9969.46	2.182	1.1257	0.530869	39612.4	3639.6	15933	125396	28270.2	21196.1	27990.6	4178.59	28191.4	15991.8
PC(16:1/26:2)	PC	PC+H	868.676	510.671	0.305798	555297	321378	374597	295088	1.4824	0.56792	0.530869	722501	144221	891246	731849	286669	226375	443120	56584.3	839370	307533
TG(14:0/20:5/18:1)	TG	TG+NH4	868.74	708.606	0.173228	842068	219523	734948	444300	1.1458	0.19629	0.210075	1.09829e+06	647925	901795	979196	583132	519689	575642	1.52414e+06	595150	460121
TG(14:0/20:4/18:2)	TG	TG+NH4	868.734	657.276	0.665248	544466	327706	1.12236e+06	817458	0.48511	-1.0436	0.143672	378364	1.05741e+06	371001	241279	674280	1.29541e+06	599849	769496	473796	2.47323e+06
DG(22:6/31:0/0:0)	DG	DG+NH4	868.78	663.914	0.206949	549885	368909	674140	280899	0.81568	-0.29392	0.676103	227347	998741	470800	186047	866491	735528	847776	385666	386975	1.01475e+06
SM(d19:2/27:0)	SM	SM+H	869.734	657.384	0.471801	615656	626301	1.04114e+06	798789	0.59133	-0.75797	0.143672	331005	1.72413e+06	346644	209814	466682	1.15244e+06	768648	385112	527456	2.37207e+06
PC(16:0/26:2)	PC	PC+H	870.691	537.996	0.303467	366628	205610	226224	156884	1.6206	0.69656	0.210075	463651	113012	589088	481528	185860	101306	300332	58735.7	448234	222514
PC(O-22:2/21:0)	PC(O)	PC(O)+H	870.717	625.236	0.177804	56651.3	9273.12	99350.3	67259.2	0.57022	-0.81042	0.143672	52604.1	63308.4	53071.3	68754.9	45517.9	88537	82448.2	72924.3	38305.8	214536
TG(16:0/20:4/16:1)	TG	TG+NH4	870.75	729.231	0.584516	1.26642e+06	655783	765120	590006	1.6552	0.727	0.29627	1.49871e+06	539409	1.39394e+06	2.17598e+06	724073	388494	667812	1.75497e+06	760361	253962
TG(18:2/16:1/18:2)	TG	TG+NH4	870.745	709.67	0.445732	1.14134e+06	676198	759600	617785	1.5026	0.58741	0.403395	1.49868e+06	361722	1.14711e+06	2.05907e+06	640112	490455	506188	1.83307e+06	691363	276921
TG(18:1/16:1/18:3)	TG	TG+NH4	870.755	670.123	2.45404	7.24124e+06	5.0816e+06	1.62232e+07	1.5296e+07	0.44635	-1.1637	0.210075	3.63954e+06	1.56812e+07	6.72031e+06	2.9038e+06	7.26132e+06	1.71291e+07	6.86938e+06	8.5971e+06	6.09119e+06	4.2429e+07
TG(16:0/18:2/18:3)	TG	TG+NH4	870.763	730.297	0.648314	1.63139e+06	933975	954400	946933	1.7093	0.77344	0.210075	1.60278e+06	779132	2.09605e+06	2.94846e+06	730555	377395	713351	2.6029e+06	797364	280990
TG(14:0/20:4/18:1)	TG	TG+NH4	870.774	712.989	0.382193	1.04054e+06	1.11291e+06	655915	664818	1.5864	0.66575	0.403395	811140	298274	694671	2.99605e+06	402546	346498	298562	1.80288e+06	654204	177427
PC(O-22:2/22:6)	PC(O)	PC(O)+H	872.673	504.438	0.14572	39752.5	28286.4	16005.5	8160.99	2.4837	1.3125	0.210075	61367.3	9092.1	31454.9	76477.6	20370.9	14220	22955.6	2988.73	22638.2	17224.8
PC(14:1/28:0)	PC	PC+H	872.707	570.614	0.170624	250601	131342	187048	116175	1.3398	0.42198	0.403395	331568	85551	383296	316894	135695	99773.1	257641	42396.1	328739	206691
TG(16:0/18:2/18:2)	TG	TG+NH4	872.771	683.252	6.17958	5.10232e+07	2.73195e+07	9.83887e+07	6.17895e+07	0.51859	-0.94734	0.29627	4.9986e+07	9.42932e+07	4.21127e+07	1.89111e+07	4.98131e+07	1.26043e+08	4.5781e+07	8.62343e+07	4.31077e+07	1.90778e+08
TG(18:1/16:1/18:1)	TG	TG+NH4	874.785	700.976	5.61452	1.96495e+08	3.39575e+07	2.39396e+08	5.99123e+07	0.82079	-0.28491	0.29627	2.19412e+08	2.22732e+08	1.91653e+08	1.39744e+08	2.08934e+08	2.66406e+08	1.93368e+08	3.28961e+08	1.81768e+08	2.26476e+08
TG(16:1/18:1/18:1)	TG	TG+NH4	874.778	734.642	0.91903	241548	31373.7	1.79291e+06	3.53988e+06	0.13472	-2.8919	1	256257	276621	245357	191946	237559	270898	8.12434e+06	175032	129718	264567
PC(22:6/20:4)	PC	PC+Na	876.55	314.847	0.0470391	311886	198208	290734	176366	1.0728	0.10132	1	411984	83941	166838	312514	584151	420592	366408	32018.8	446713	187938
TG(18:1/16:0/18:1)	TG	TG+NH4	876.798	721.067	3.08316	3.55944e+08	1.97591e+07	3.905e+08	1.6169e+08	0.91151	-0.13367	0.676103	3.70702e+08	3.34903e+08	3.57576e+08	3.79336e+08	3.37201e+08	3.8782e+08	3.11503e+08	6.7003e+08	3.09138e+08	2.74011e+08
PC(22:6/22:6)	PC	PC+H	878.57	352.449	0.0428307	92355.2	28329.6	83544.2	47378.6	1.1055	0.14465	1	74595.6	88046.9	60886.2	104075	134172	53667.7	142525	20341.9	104576	96610.3
TG(18:0/16:0/18:1)	TG	TG+NH4	878.817	745.232	0.901642	3.10495e+08	3.56854e+07	3.1816e+08	8.78546e+07	0.97591	-0.035182	0.834532	2.58791e+08	3.57586e+08	3.09066e+08	3.03959e+08	3.23074e+08	3.38867e+08	3.46136e+08	4.36228e+08	2.64946e+08	2.04624e+08
PC(22:5/22:6)	PC	PC+H	880.58	337.514	0.129282	141418	78697.8	105552	56948.6	1.3398	0.42202	0.676103	116251	56234.5	107297	162258	265051	108530	173335	16175.3	125051	104668
PI(10:0/26:2)	PI	PI+NH4	880.587	367.436	0.556948	583967	125872	299898	225188	1.9472	0.96141	0.0946929	537133	570198	792404	567576	452524	97649.7	653999	126886	253958	367000
PI(18:0/18:2)	PI	PI+NH4	880.587	294.434	0.0224712	6313.05	8132.45	4485.44	2722.83	1.4075	0.49309	1	7115.23	639.406	827.507	20093.5	2889.58	2451.9	6429.8	6136.44	6687.31	721.751
PC(17:2/26:2)	PC	PC+H	880.679	509.303	0.123061	84389.5	29931	60310.3	35716.2	1.3993	0.48466	0.29627	89190.3	45954.6	108158	116429	62215.3	60168.1	68974.5	18536.6	113879	39993
TG(16:0/18:0/18:0)	TG	TG+NH4	880.829	773.393	2.50448	3.34635e+07	1.56744e+07	4.53924e+07	2.35594e+07	0.73721	-0.43986	0.530869	2.13268e+07	4.21994e+07	3.47718e+07	1.50775e+07	5.39422e+07	2.19739e+07	7.38133e+07	3.11671e+07	6.75982e+07	3.24094e+07
TG(18:0/16:0/18:0)	TG	TG+NH4	880.822	803.186	1.20297	176232	100225	2.75947e+06	5.70754e+06	0.063865	-3.9688	0.403395	87001.6	257371	126896	101139	308753	233334	1.29693e+07	162472	204035	228187
PI(17:1/19:0)	PI	PI+NH4	882.597	335.509	0.0428071	263730	167281	246236	141562	1.071	0.099018	1	285507	56990.8	177050	289303	509798	273955	421914	60252.7	320556	154503
PI(10:0/26:1)	PI	PI+NH4	882.603	409.907	0.274387	727314	524657	546769	168504	1.3302	0.41165	0.676103	322943	1.6308e+06	481118	481164	720539	391036	742694	473009	413669	713438
TG(15:0/22:6/16:0)	TG	TG+NH4	882.754	720.966	0.188968	1.71941e+06	539156	1.54639e+06	951663	1.1119	0.15301	0.403395	1.85272e+06	1.19175e+06	1.74292e+06	2.5362e+06	1.27348e+06	1.11744e+06	1.26811e+06	3.21562e+06	1.30217e+06	828596
LacCer(d18:2/18:2)	LacCer	LacCer+H	884.603	301.752	0.017991	3110.44	4870.1	1929.08	2747.44	1.6124	0.68921	0.590014	904.591	128.386	1254.59	11773.4	1491.24	128.386	2916.19	128.386	6344.04	128.386
PC(P-22:0/22:1)	PC(P)	PC(P)+H	884.727	649.286	0.194264	470973	125095	405288	65186.8	1.1621	0.2167	0.403395	603742	299915	457396	581100	412714	458257	411034	294245	416309	446598
TG(16:0/20:4/17:1)	TG	TG+NH4	884.765	682.291	1.02214	593514	309856	1.57676e+06	883158	0.37641	-1.4096	0.0215717	523488	1.00706e+06	374805	254978	807236	1.60125e+06	1.15911e+06	1.21381e+06	830709	3.07893e+06
TG(17:0/18:3/18:2)	TG	TG+NH4	884.769	743.361	0.461343	1.87417e+06	642666	1.45083e+06	837014	1.2918	0.36937	0.29627	1.85911e+06	1.24888e+06	2.53521e+06	2.50557e+06	1.22207e+06	1.16427e+06	1.17178e+06	2.88256e+06	1.34751e+06	688027
TG(17:1/18:1/18:2)	TG	TG+NH4	886.782	691.953	0.345205	7.13545e+06	4.89926e+06	7.91623e+06	4.56664e+06	0.90137	-0.14981	0.676103	8.93056e+06	1.47586e+07	5.15097e+06	2.17186e+06	4.66531e+06	9.24529e+06	3.44514e+06	7.07472e+06	4.75933e+06	1.50566e+07
PI(15:0/22:5)	PI	PI+NH4	888.565	366.13	0.131292	257779	86002.3	296000	64077.1	0.87088	-0.19946	0.403395	245568	231470	184114	221608	406135	364906	349299	206808	292425	266561
TG(17:1/18:1/18:1)	TG	TG+NH4	888.801	710.43	1.14346	6.7693e+07	2.6864e+07	7.36603e+07	2.31997e+07	0.91899	-0.12188	1	8.59447e+07	1.03519e+08	5.71091e+07	3.56453e+07	5.62469e+07	7.16887e+07	4.92858e+07	1.02061e+08	5.33175e+07	9.19487e+07
PI(17:1/20:3)	PI	PI+NH4	890.572	269.312	0.0506882	5264.34	9930.23	717.509	625.307	7.337	2.8752	1	3053.56	128.386	128.386	22883	128.386	128.386	1122.68	128.386	1555.11	652.98
PI(13:0/24:4)	PI	PI+NH4	890.572	339.926	0.0792139	60086.2	12588.5	74599.8	40717.7	0.80545	-0.31214	0.403395	58873.6	45693	65085.6	52274.2	78504.4	56368.9	85562.8	13254.6	114478	103335
LacCer(d14:1/22:0)	LacCer	LacCer+H	890.654	409.589	0.196077	109965	33522.4	72292.4	18568.7	1.5211	0.60513	0.0601028	116756	67238.7	104322	160141	101367	92624.5	82915.1	47610	79740.5	58571.8
LacCer(d18:1/18:0)	LacCer	LacCer+H	890.653	343.327	0.0820715	35339.6	23785.4	49981.9	32428.4	0.70705	-0.50012	0.29627	45865.1	42986.8	11688.4	10516.9	65640.8	50896.7	19056.8	16474.3	74351.3	89130.2
TG(18:1/17:0/18:1)	TG	TG+NH4	890.817	732.92	2.34195	1.94541e+08	5.36427e+07	2.12404e+08	5.26693e+07	0.9159	-0.12674	0.676103	2.16304e+08	2.7299e+08	1.70505e+08	1.29966e+08	1.82938e+08	2.30524e+08	1.76429e+08	2.96119e+08	1.67297e+08	1.9165e+08
TG(17:0/18:1/18:1)	TG	TG+NH4	890.814	757.831	0.0870359	3.15045e+06	896490	3.24086e+06	1.09748e+06	0.9721	-0.040822	0.834532	3.29173e+06	4.5383e+06	3.07876e+06	2.10436e+06	2.73907e+06	3.65164e+06	2.3535e+06	4.86251e+06	2.1315e+06	3.20516e+06
PI(15:1/22:2)	PI	PI+NH4	892.587	377.281	0.0605075	17499.1	18024.2	25685	14571.4	0.6813	-0.55365	0.530869	128.386	46054.7	6231	22801.7	12279.9	5666.79	36594.7	27342.9	17182.4	41638.4
PI(18:3/19:0)	PI	PI+NH4	892.588	302.089	0.012164	2083.4	3958.72	1389.48	1528.12	1.4994	0.58439	0.823664	891.577	128.386	128.386	9140.25	128.386	128.386	757.591	128.386	3593.62	2339.41
LacCer(d14:0/22:0)	LacCer	LacCer+H	892.658	409.231	0.123872	29073	7380.08	16665.1	4830.49	1.7445	0.80285	0.0215717	22687.3	20455.5	30388.6	33991.2	37842.5	21066.3	18775.9	13606.3	9733.2	20143.7
LacCer(d16:0/20:0)	LacCer	LacCer+H	892.664	356.104	0.0323537	10978.2	4422.1	15394.9	23845	0.71311	-0.48781	0.29627	6474.35	17298.1	10902.2	12978.4	7238.16	8415.6	1996.46	57800.6	2761.17	6000.68
LacCer(d18:0/18:0)	LacCer	LacCer+H	892.661	343.327	0.0378976	15157.5	4229.86	20104.8	21653	0.75392	-0.40751	0.676103	13875.1	19575.1	11966.2	19670	10701	13519.7	8807.33	58336.8	5706.72	14153.5
PC(18:4/26:1)	PC	PC+H	892.674	505.31	0.0521645	139839	67070.9	125284	76468.3	1.1162	0.15857	0.676103	208321	47894.8	182524	167935	92520.3	84923.4	117679	45054.4	248749	130013
TG(16:1/20:4/18:3)	TG	TG+NH4	892.741	691.763	0.183903	119881	62879.1	67295.5	76644.6	1.7814	0.83303	0.143672	212049	102740	122551	125761	36306.8	26172.7	13102.4	195532	81519.7	20150.8
TG(17:0/18:0/18:1)	TG	TG+NH4	892.833	759.125	0.658883	1.41818e+08	3.37697e+07	1.38167e+08	2.19213e+07	1.0264	0.037625	1	1.19602e+08	1.91455e+08	1.32748e+08	1.06628e+08	1.58657e+08	1.43153e+08	1.50822e+08	1.61366e+08	1.31259e+08	1.04237e+08
PC(18:2/26:2)	PC	PC+H	894.693	567.968	0.085452	145032	93285.6	119078	74752.6	1.218	0.28447	0.676103	195802	48217.7	142048	273583	65509.1	63146.9	245821	64844.2	117147	104429
TG(18:2/18:3/18:2)	TG	TG+NH4	894.751	659.134	0.563673	341094	129910	772862	679500	0.44134	-1.18	0.403395	397656	473433	205045	198722	430617	816161	355961	419364	335817	1.93701e+06
TG(17:0/18:0/18:0)	TG	TG+NH4	894.838	758.971	0.348486	2.06879e+07	4.57183e+06	1.99692e+07	3.16994e+06	1.036	0.051011	1	1.77666e+07	2.72847e+07	1.96033e+07	1.57168e+07	2.30683e+07	2.09651e+07	2.13705e+07	2.33852e+07	1.91451e+07	1.49802e+07
TG(17:0/17:0/19:0)	TG	TG+NH4	894.847	785.905	1.29842	1.14218e+07	7.18428e+06	1.52861e+07	8.64124e+06	0.7472	-0.42043	0.676103	4.51945e+06	1.6128e+07	1.20039e+07	4.0123e+06	2.04454e+07	1.10349e+07	1.93838e+07	6.08592e+06	2.81919e+07	1.17339e+07
PC(18:1/26:2)	PC	PC+H	896.708	545.226	0.314331	700771	401516	492435	381118	1.4231	0.50901	0.403395	952023	121744	944057	1.04609e+06	439946	531095	948364	83220.7	766400	133096
PC(18:3/26:0)	PC	PC+H	896.708	639.907	0.0952676	147428	65770.1	123157	50875.4	1.1971	0.25951	0.834532	113752	109160	84945.2	184934	244348	58082.5	91850.9	121943	158267	185641
TG(18:1/18:2/18:3)	TG	TG+NH4	896.765	674.623	1.89584	2.71318e+06	1.99338e+06	6.82997e+06	4.88566e+06	0.39725	-1.3319	0.143672	1.71829e+06	5.36876e+06	926781	1.25068e+06	4.30136e+06	7.13978e+06	4.13898e+06	4.35e+06	3.33704e+06	1.5184e+07
TG(18:1/18:3/18:2)	TG	TG+NH4	896.771	733.659	0.412748	1.80563e+06	421800	1.4551e+06	802824	1.2409	0.31138	0.210075	2.30804e+06	1.56921e+06	1.78119e+06	2.11706e+06	1.25268e+06	1.08032e+06	1.20188e+06	2.8351e+06	1.38439e+06	773827
PC(17:2/27:0)	PC	PC+H	898.721	569.746	0.261994	201195	143895	107626	44111.9	1.8694	0.90257	0.29627	233769	49819.8	195438	423252	103698	74749.6	161957	58010.9	142832	100581
TG(16:0/20:4/18:1)	TG	TG+NH4	898.767	667.083	0.241951	692285	289514	883126	750001	0.7839	-0.35125	1	689106	935374	582658	269606	984682	826046	78658.3	688429	702783	2.11971e+06
TG(18:1/18:1/18:3)	TG	TG+NH4	898.785	688.924	5.7096	2.73305e+07	1.43333e+07	5.74261e+07	2.37256e+07	0.47592	-1.0712	0.0367139	2.65119e+07	4.21071e+07	1.93161e+07	8.22082e+06	4.04965e+07	5.9091e+07	4.42544e+07	5.27686e+07	3.45003e+07	9.65165e+07
TG(16:0/16:0/22:5)	TG	TG+NH4	898.782	759.033	0.54933	1.58976e+06	325533	1.18132e+06	563979	1.3457	0.42841	0.210075	1.77442e+06	1.2159e+06	1.66889e+06	1.98955e+06	1.30006e+06	809653	1.11203e+06	2.09848e+06	1.23888e+06	647593
PI(16:0/22:6)	PI	PI+NH4	900.552	300.917	0.0185902	33023.4	15161.5	35848.2	26206.7	0.9212	-0.11842	1	34729.2	15614.1	21175	39959.7	53638.9	37470.6	75561.4	4025.23	38489.4	23694.6
TG(18:1/18:1/18:2)	TG	TG+NH4	900.8	703.531	0.967536	1.2108e+08	3.23987e+07	1.26721e+08	3.04524e+07	0.95549	-0.065691	0.834532	1.307e+08	1.59343e+08	1.07832e+08	7.32113e+07	1.34314e+08	1.36991e+08	9.53955e+07	1.70112e+08	9.98938e+07	1.31212e+08
PI(14:1/24:4)	PI	PI+NH4	902.571	322.149	0.121598	337582	97029.8	287762	194279	1.1731	0.23036	0.530869	286808	212387	333415	387869	467433	180721	589447	68933.8	312656	287054
TG(18:1/18:1/18:1)	TG	TG+NH4	902.817	724.257	2.46897	2.69635e+08	4.4418e+07	2.44603e+08	1.2609e+08	1.1023	0.14056	0.143672	3.43689e+08	2.28026e+08	2.72249e+08	2.4686e+08	2.5735e+08	1.91569e+08	1.92039e+08	4.6586e+08	2.21245e+08	1.52305e+08
PI(14:0/24:4)	PI	PI+NH4	904.589	366.32	0.438515	1.24018e+06	509755	1.55459e+06	367672	0.79776	-0.32598	0.29627	1.10106e+06	1.29023e+06	822800	895454	2.09135e+06	1.86742e+06	1.88703e+06	991341	1.5902e+06	1.43695e+06
PI(18:3/20:1)	PI	PI+NH4	904.589	294.789	0.0101269	511.152	855.891	243.495	257.391	2.0992	1.0699	1	128.386	128.386	128.386	2042.22	128.386	128.386	703.93	128.386	128.386	128.386
TG(18:0/18:0/18:2)	TG	TG+NH4	904.811	703.109	0.443872	1.04928e+06	350922	1.33581e+06	354571	0.7855	-0.34832	0.403395	1.10541e+06	1.56553e+06	807447	649693	1.11831e+06	1.49575e+06	989187	1.54787e+06	928250	1.71801e+06
TG(18:1/18:0/18:1)	TG	TG+NH4	904.832	749.654	1.50341	4.20028e+08	2.44505e+07	4.3916e+08	2.10974e+08	0.95643	-0.064262	0.676103	4.37659e+08	4.51628e+08	4.07314e+08	4.1303e+08	3.9051e+08	4.54151e+08	2.94312e+08	7.99942e+08	3.21653e+08	3.25743e+08
PI(16:1/22:2)	PI	PI+NH4	906.604	401.705	0.327423	269895	221624	438302	232670	0.61577	-0.69953	0.210075	61406.6	623431	128038	205514	331085	261935	822278	246588	453987	406721
PI(18:2/20:1)	PI	PI+NH4	906.603	320.753	0.0335694	5396.41	2816.5	3410.12	3284.81	1.5825	0.66218	0.210075	9447.87	2318.45	3379.71	6702.62	5133.38	1551.07	8379.23	128.386	4949.79	2042.14
TG(18:0/18:0/18:1)	TG	TG+NH4	906.84	749.368	0.307877	7.29976e+07	1.84519e+07	7.14082e+07	2.97616e+07	1.0223	0.031759	0.403395	7.03194e+07	1.05348e+08	6.41307e+07	6.51594e+07	6.0031e+07	6.87957e+07	5.85357e+07	1.23246e+08	4.987e+07	5.6594e+07
PC(O-20:2/26:2)	PC(O)	PC(O)+H	908.736	649.458	0.174902	142767	55788.4	104117	8743.71	1.3712	0.45546	0.530869	193839	78394.4	134420	205521	101663	104144	111681	109869	105397	89492.6
TG(16:0/22:6/17:1)	TG	TG+NH4	908.769	725.178	0.403791	1.7719e+06	692468	1.39615e+06	853536	1.2691	0.34385	0.403395	2.12145e+06	935494	1.83452e+06	2.69196e+06	1.27608e+06	864779	1.06687e+06	2.8811e+06	1.33233e+06	835651
TG(18:0/18:0/18:0)	TG	TG+NH4	908.865	809.184	2.36701	3.32867e+07	2.1033e+07	4.56991e+07	2.77211e+07	0.72839	-0.45722	0.530869	1.7936e+07	4.91267e+07	3.07877e+07	9.04558e+06	5.95378e+07	1.64717e+07	7.90864e+07	2.52905e+07	7.05022e+07	3.71448e+07
TG(17:1/20:4/18:1)	TG	TG+NH4	910.781	741.979	0.123951	956324	238048	868843	606185	1.1007	0.1384	0.143672	1.31918e+06	754205	820985	1.07688e+06	810375	620156	595005	1.93855e+06	734959	455547
TG(16:0/22:5/17:1)	TG	TG+NH4	910.781	684.524	0.596131	542239	299336	951199	434450	0.57006	-0.81082	0.210075	434554	873006	364092	199881	839662	798126	773011	981778	529847	1.67323e+06
TG(17:0/20:4/18:1)	TG	TG+NH4	912.796	703.095	0.749516	746240	288574	1.21627e+06	214477	0.61355	-0.70475	0.0601028	580992	948806	577735	474372	1.1493e+06	933510	1.04711e+06	1.35477e+06	1.31326e+06	1.4327e+06
TG(16:0/22:5/17:0)	TG	TG+NH4	912.8	775.532	0.101582	3.24185e+06	627286	3.36289e+06	1.75529e+06	0.96401	-0.052881	0.676103	2.90886e+06	2.88059e+06	2.92822e+06	4.3484e+06	3.14321e+06	2.53129e+06	4.88919e+06	5.48253e+06	2.60758e+06	1.30383e+06
TG(17:1/20:3/18:0)	TG	TG+NH4	914.804	760.175	0.0343173	395324	139410	382222	131115	1.0343	0.048626	0.530869	337910	277987	360318	363361	637046	398015	456688	380003	510087	166316
TG(17:0/18:2/20:2)	TG	TG+NH4	914.814	713.657	0.76815	3.5718e+06	1.36591e+06	4.57476e+06	1.59051e+06	0.78076	-0.35705	0.403395	3.96899e+06	5.50809e+06	3.05077e+06	1.75951e+06	3.57163e+06	5.68736e+06	2.88231e+06	4.26659e+06	3.35633e+06	6.6812e+06
PI(15:1/24:4)	PI	PI+NH4	916.589	343.516	0.0419934	20715.4	5468.09	25484.8	15605	0.81285	-0.29893	0.210075	25213.8	14634.5	16137.7	27146.4	20444.9	26500.9	27194.9	128.386	42761.8	30838.3
PC(20:5/26:2)	PC	PC+H	916.69	636.136	0.0563295	24037.5	13101.6	17757.9	8407.42	1.3536	0.43682	0.676103	36209.9	10332.9	19847.4	39482.2	14315	15514.4	15980	10361.7	32260.5	14672.9
TG(17:1/18:1/20:1)	TG	TG+NH4	916.82	713.595	0.3347	814541	244178	996103	263558	0.81773	-0.29031	0.676103	871683	1.17939e+06	737089	506706	777830	1.14128e+06	705107	1.10832e+06	731002	1.29481e+06
TG(18:2/18:1/19:0)	TG	TG+NH4	916.832	735.479	1.01559	2.58896e+07	9.57476e+06	2.88827e+07	5.75628e+06	0.89637	-0.15783	0.530869	2.90141e+07	3.98006e+07	2.10154e+07	1.40766e+07	2.55411e+07	2.64961e+07	2.58304e+07	3.70676e+07	2.26741e+07	3.23451e+07
PI(18:4/21:0)	PI	PI+NH4	918.596	294.316	0.00259532	313.821	414.645	262.537	299.97	1.1953	0.25742	1	128.386	128.386	128.386	1055.56	128.386	128.386	128.386	128.386	799.14	128.386
LacCer(d14:1/24:0)	LacCer	LacCer+H	918.684	453.822	0.199427	89159.5	37871.1	49382	17689	1.8055	0.8524	0.0946929	84076.3	51162.6	62394.7	147659	100505	65662.8	62129.2	22364.9	41590.5	55162.7
TG(18:1/18:1/19:0)	TG	TG+NH4	918.842	760.889	2.57986	6.72303e+07	2.52836e+07	8.00167e+07	1.73673e+07	0.8402	-0.25119	0.403395	5.50071e+07	1.08474e+08	6.01674e+07	4.18357e+07	7.06673e+07	9.51998e+07	6.31566e+07	9.57979e+07	5.98651e+07	8.6064e+07
PI(17:1/22:2)	PI	PI+NH4	920.618	331.803	0.0328713	1863.86	1262.3	3518.2	2790.38	0.52978	-0.91654	0.600402	2886.05	128.386	993.658	2264.52	3046.69	2029.77	6567.69	128.386	6230.79	2634.37
PC(20:3/26:2)	PC	PC+H	920.705	539.74	0.150422	78277.4	38135.8	48864.9	23063.1	1.6019	0.6798	0.210075	109619	24949.6	69056.2	120520	67242.4	63360.7	45556.8	14704.8	75774.6	44927.6
TG(18:2/20:4/18:2)	TG	TG+NH4	920.764	661.845	0.687134	329780	239310	881312	685650	0.37419	-1.4181	0.143672	235058	666660	123158	134118	489906	1.28789e+06	556106	355546	317944	1.88908e+06
TG(18:1/18:0/19:0)	TG	TG+NH4	920.865	788.595	1.05999	4.79392e+07	2.78457e+07	5.30406e+07	1.16525e+07	0.90382	-0.14589	0.834532	2.0215e+07	8.32681e+07	4.23657e+07	2.39927e+07	6.98542e+07	5.78673e+07	6.01976e+07	3.24929e+07	5.51176e+07	5.95276e+07
TG(17:1/17:0/21:0)	TG	TG+NH4	920.886	837.716	0.067139	135679	27972.8	122201	43720.2	1.1103	0.15094	1	87289	153272	150646	135549	151641	172084	119061	67490.8	158763	93607
TG(16:0/22:6/18:1)	TG	TG+NH4	922.78	682.864	0.934862	3.03471e+06	3.38069e+06	4.66067e+06	1.6543e+06	0.65113	-0.61898	0.143672	1.2036e+06	3.23854e+06	1.43132e+06	494778	8.8053e+06	4.55039e+06	7.47438e+06	3.68907e+06	3.25898e+06	4.33051e+06
TG(18:0/18:0/19:0)	TG	TG+NH4	922.875	822.255	0.325906	1.95389e+06	1.13212e+06	2.38777e+06	2.00771e+06	0.81829	-0.28932	0.834532	710580	2.34754e+06	2.97838e+06	779932	2.95302e+06	1.46914e+06	3.28308e+06	381048	5.45104e+06	1.35455e+06
TG(17:0/17:0/21:0)	TG	TG+NH4	922.901	879.99	0.121427	96060.9	16459.1	74090.3	35779.7	1.2965	0.37467	0.530869	67367	103629	100739	99497.5	109072	107379	76537.6	25680.8	108559	52295
TG(16:0/18:1/22:5)	TG	TG+NH4	924.8	693.298	2.25628	1.28133e+07	1.05729e+07	1.98117e+07	4.19535e+06	0.64676	-0.62871	0.210075	9.77958e+06	1.46278e+07	5.89984e+06	3.57967e+06	3.01798e+07	1.8608e+07	2.43951e+07	1.99911e+07	1.34724e+07	2.25917e+07
TG(18:1/20:4/18:1)	TG	TG+NH4	924.794	706.925	0.403104	1.28791e+06	1.67654e+06	1.76973e+06	756655	0.72774	-0.4585	0.143672	386539	849437	474058	459938	4.2696e+06	1.69464e+06	2.92107e+06	2.00886e+06	1.24731e+06	976775
PI(18:1/22:6)	PI	PI+NH4	926.569	307.793	0.00833005	10973	4779.99	11801.8	12088.8	0.92977	-0.10505	0.676103	10068.2	5886.87	7376.91	14061.1	17472.1	6849.99	32660	1369.58	8304.25	9825.42
TG(16:0/18:1/22:4)	TG	TG+NH4	926.806	693.075	1.03381	2.30586e+06	1.85851e+06	3.67077e+06	796279	0.62817	-0.67078	0.143672	1.71921e+06	2.45767e+06	1.13889e+06	782494	5.43102e+06	3.31114e+06	4.31791e+06	3.69265e+06	2.53125e+06	4.5009e+06
TG(18:0/16:0/22:5)	TG	TG+NH4	926.807	726.655	0.224379	436442	297921	550941	142357	0.79218	-0.33611	0.210075	211183	277929	447782	298871	946447	768457	456035	446051	624493	459671
TG(16:0/22:5/18:0)	TG	TG+NH4	926.816	713.34	2.12076	2.65564e+07	2.30519e+07	3.58493e+07	7.20585e+06	0.74078	-0.43288	0.29627	1.1676e+07	3.47045e+07	1.33026e+07	9.5093e+06	6.35898e+07	3.19273e+07	4.13053e+07	4.15926e+07	2.50315e+07	3.93898e+07
PI(18:0/22:6)	PI	PI+NH4	928.588	352.291	0.311995	130146	80311	257888	178690	0.50466	-0.98661	0.29627	85373.8	123906	79892.7	91048.6	270510	470481	415384	46482.1	193310	163780
PI(18:4/22:2)	PI	PI+NH4	928.587	282.699	0.0109729	741.395	1145.03	1090.55	620.364	0.67984	-0.55674	0.332112	128.386	559.546	128.386	2762.27	128.386	1785.72	1446	128.386	1054.29	1038.35
TG(18:1/18:1/20:2)	TG	TG+NH4	928.823	737.404	2.58896	1.35071e+07	8.41415e+06	2.09965e+07	3.89913e+06	0.6433	-0.63643	0.29627	5.32334e+06	2.05424e+07	8.68141e+06	8.56986e+06	2.44185e+07	2.08621e+07	2.04901e+07	1.86187e+07	1.74894e+07	2.75222e+07
TG(18:0/18:1/20:3)	TG	TG+NH4	928.833	730.199	1.38387	1.53352e+07	6.21013e+06	1.87581e+07	4.33743e+06	0.81752	-0.29067	0.29627	1.22498e+07	1.33199e+07	1.29718e+07	1.17446e+07	2.63898e+07	2.47582e+07	1.94734e+07	1.67474e+07	1.98431e+07	1.29685e+07
PI(16:1/24:4)	PI	PI+NH4	930.603	367.88	0.289609	128999	52829.5	225478	112612	0.57212	-0.80562	0.210075	124744	122108	77459.9	103434	217251	382972	295538	99646.9	176275	172956
PI(18:3/22:2)	PI	PI+NH4	930.604	294.692	0.0190431	825.831	1112.69	243.067	256.435	3.3975	1.7645	0.440686	128.386	128.386	128.386	2679.5	1064.5	128.386	701.792	128.386	128.386	128.386
TG(18:1/18:1/20:1)	TG	TG+NH4	930.837	737.329	0.734294	3.59234e+06	1.18844e+06	4.42253e+06	990581	0.81228	-0.29995	0.530869	3.7466e+06	4.70545e+06	2.47624e+06	2.26578e+06	4.76765e+06	4.27861e+06	4.16187e+06	3.96946e+06	3.574e+06	6.12871e+06
TG(18:0/18:1/20:2)	TG	TG+NH4	930.847	753.613	1.71276	2.22852e+07	3.12459e+06	1.85947e+07	4.35718e+06	1.1985	0.26119	0.210075	2.22161e+07	1.7919e+07	2.42948e+07	2.09482e+07	2.60479e+07	1.70917e+07	1.8564e+07	2.35413e+07	2.1546e+07	1.22307e+07
PI(20:1/20:3)	PI	PI+NH4	932.619	321.532	0.0218411	1441.05	1566.24	2580.71	3090.3	0.55839	-0.84065	0.829357	3880.99	128.386	128.386	1978.59	1088.9	3191.77	1848.17	128.386	7606.84	128.386
PI(16:0/24:4)	PI	PI+NH4	932.618	401.327	0.0844075	36259.6	24065.5	49118.4	15766.4	0.73821	-0.4379	0.403395	16880.9	65867.2	9869.58	33444.6	55235.7	59216.6	66478	44154.5	25354.1	50388.8
TG(16:0/20:1/20:1)	TG	TG+NH4	932.843	729.191	0.108364	450031	102491	490138	144668	0.91817	-0.12316	0.403395	291112	513602	484454	410922	550064	243647	583786	605933	515471	501853
TG(18:1/18:1/20:0)	TG	TG+NH4	932.865	779.878	3.58057	6.84691e+07	1.66243e+07	5.31999e+07	1.22318e+07	1.287	0.36403	0.143672	5.49894e+07	9.20522e+07	7.78041e+07	5.19848e+07	6.55153e+07	6.44022e+07	4.10104e+07	6.81537e+07	4.49444e+07	4.74886e+07
TG(17:0/22:6/18:2)	TG	TG+NH4	934.786	733.911	0.245354	272101	140027	369264	130409	0.73687	-0.44051	0.530869	293996	375418	280148	376255	34690.2	312470	282341	599886	313939	337686
TG(18:1/18:0/20:0)	TG	TG+NH4	934.88	811.644	2.53652	7.72585e+07	2.68088e+07	6.48443e+07	1.32958e+07	1.1914	0.25271	0.29627	3.49149e+07	9.28666e+07	8.23048e+07	7.11093e+07	1.05097e+08	7.61194e+07	8.10807e+07	5.20423e+07	5.27838e+07	6.21954e+07
TG(17:1/22:5/18:1)	TG	TG+NH4	936.795	685.116	0.419127	148588	78597.2	324598	167994	0.45776	-1.1273	0.0601028	150662	217082	69055.9	70460.4	235680	309132	276931	289573	145279	602077
TG(18:0/18:0/20:0)	TG	TG+NH4	936.886	811.924	0.966005	1.25633e+07	4.33732e+06	1.06597e+07	2.23402e+06	1.1786	0.23705	0.29627	5.68507e+06	1.48579e+07	1.33649e+07	1.17268e+07	1.71819e+07	1.2613e+07	1.31683e+07	8.4948e+06	8.38649e+06	1.06359e+07
TG(17:0/18:1/22:5)	TG	TG+NH4	938.81	704.241	0.475869	391570	190152	638515	226025	0.61325	-0.70545	0.143672	340626	407088	232666	267758	709714	473687	695438	967367	384188	671897
TG(17:0/22:5/18:1)	TG	TG+NH4	938.816	780.728	0.493703	1.00134e+06	259891	698061	348018	1.4345	0.5205	0.143672	1.07345e+06	880392	1.11828e+06	1.30959e+06	624972	717690	460927	1.28565e+06	597024	429017
TG(17:1/18:1/22:4)	TG	TG+NH4	938.835	660.911	0.0604543	273318	168848	249869	101369	1.0938	0.12941	1	396789	140859	107794	499538	221609	361777	352538	168871	147332	218826
TG(17:0/18:0/22:5)	TG	TG+NH4	940.828	727.018	0.221556	222132	103999	319322	217468	0.69564	-0.5236	0.143672	161392	202946	165767	174647	405908	207949	276090	703475	226650	182447
TG(17:0/18:1/22:4)	TG	TG+NH4	940.825	715.07	0.0917733	237486	105711	265170	51563.8	0.8956	-0.15907	0.834532	390790	256103	137625	137105	265809	254680	219293	337699	218169	296008
TG(20:2/17:1/20:2)	TG	TG+NH4	940.827	782.921	0.00888534	36365.7	20288.3	37826.5	29158.5	0.96138	-0.056822	1	51308	9716.89	32681.3	61105.3	27016.8	14309.2	28447.7	88028.7	22471.3	35875.7
TG(17:1/20:4/20:0)	TG	TG+NH4	940.855	757.127	0.113589	237203	137369	278782	105283	0.85085	-0.23302	0.530869	169997	161542	217327	157945	479201	256789	286058	360965	376903	113194
TG(20:2/17:0/20:2)	TG	TG+NH4	942.841	813.204	0.0799582	45818.3	15665.4	30981.2	40823	1.4789	0.56453	0.210075	44310.2	21053.1	63816.1	47972.7	51939.3	8780.69	7007.4	103288	14130.5	21698.8
TG(20:1/17:0/20:3)	TG	TG+NH4	942.844	739.006	0.277094	923643	328597	1.07551e+06	183296	0.85879	-0.21962	0.403395	804992	1.26512e+06	734780	542674	1.27064e+06	961630	1.06362e+06	1.00751e+06	951175	1.39363e+06
TG(18:0/17:0/22:4)	TG	TG+NH4	942.871	786.966	0.152531	297133	187232	367893	204638	0.80766	-0.30818	0.403395	226797	212602	200714	213896	631656	640549	328889	226835	505256	137938
TG(17:1/20:1/20:1)	TG	TG+NH4	944.85	739.428	0.0774705	338134	110753	361853	50720.2	0.93445	-0.09781	0.676103	281837	474338	278819	219178	436499	309607	399692	374769	308007	417192
TG(18:2/18:1/21:0)	TG	TG+NH4	944.861	765.209	0.130319	2.8745e+06	1.32007e+06	2.73741e+06	601944	1.0501	0.070498	1	2.24453e+06	4.90859e+06	2.66424e+06	1.36131e+06	3.19382e+06	2.61e+06	2.71094e+06	2.29113e+06	2.31184e+06	3.76315e+06
TG(18:2/17:1/22:0)	TG	TG+NH4	944.885	815.704	0.0152981	93977	17982	96827.5	41895.9	0.97056	-0.043109	0.834532	84836.1	106553	83270.9	76274.5	118951	140762	81292.2	60171.3	142620	59292.5
LacCer(d18:1/22:0)	LacCer	LacCer+H	946.717	493.045	0.584325	685798	227765	366476	196382	1.8713	0.90406	0.0946929	654234	329246	784089	948442	712980	370747	552506	43860.4	490959	374308
TG(18:1/20:4/20:4)	TG	TG+NH4	946.781	670.019	0.242481	266622	183331	373983	160065	0.71292	-0.48818	0.210075	181520	316996	160317	109743	564531	355729	319968	284596	257106	652518
TG(20:1/17:0/20:1)	TG	TG+NH4	946.868	766.757	0.420272	989886	539278	707973	97431.5	1.3982	0.48357	0.210075	789181	1.8957e+06	889068	453491	921988	705901	720815	662882	592505	857761
TG(18:1/18:1/21:0)	TG	TG+NH4	946.879	794.109	1.03778	1.1961e+07	9.31831e+06	8.97514e+06	5.1049e+06	1.3327	0.41434	0.834532	5.89575e+06	2.77451e+07	1.14344e+07	4.29301e+06	1.04369e+07	6.55646e+06	7.93847e+06	5.43767e+06	6.97828e+06	1.79648e+07
TG(18:1/22:6/18:1)	TG	TG+NH4	948.798	686.861	0.41264	1.43032e+06	1.32247e+06	1.87806e+06	722478	0.76159	-0.39291	0.143672	1.02348e+06	1.25269e+06	590527	548845	3.73606e+06	1.36676e+06	3.09402e+06	1.81637e+06	1.29446e+06	1.81869e+06
TG(18:1/18:0/21:0)	TG	TG+NH4	948.884	794.225	0.392166	2.06354e+06	1.45244e+06	1.61833e+06	798616	1.2751	0.35061	0.834532	1.10267e+06	4.56053e+06	1.92318e+06	987331	1.744e+06	1.1649e+06	1.54331e+06	1.08816e+06	1.28207e+06	3.01324e+06
TG(17:0/18:1/22:0)	TG	TG+NH4	948.885	824.012	0.661057	3.92995e+06	3.56191e+06	2.76934e+06	1.7016e+06	1.4191	0.50497	0.676103	684921	9.50515e+06	3.53808e+06	1.07618e+06	4.84544e+06	1.32624e+06	4.5651e+06	652149	3.99448e+06	3.30875e+06
TG(18:0/18:1/21:0)	TG	TG+NH4	948.894	830.909	1.09497	7.52288e+06	6.34636e+06	4.91855e+06	3.28706e+06	1.5295	0.61305	0.834532	1.59737e+06	1.71918e+07	7.98829e+06	1.99568e+06	8.84123e+06	2.56625e+06	8.30149e+06	1.59738e+06	3.55502e+06	8.57261e+06
TG(18:1/22:5/18:1)	TG	TG+NH4	950.814	693.998	0.527323	2.05143e+06	1.86218e+06	2.70904e+06	665523	0.75725	-0.40115	0.143672	1.93785e+06	1.62598e+06	834239	621591	5.23749e+06	2.27692e+06	3.59093e+06	3.19724e+06	1.98609e+06	2.49402e+06
TG(18:0/22:6/18:1)	TG	TG+NH4	950.812	707.18	0.173298	1.18118e+06	1.5881e+06	1.37797e+06	572785	0.85719	-0.22232	0.143672	411601	649448	404789	423900	4.01614e+06	1.25697e+06	2.2605e+06	1.58939e+06	911457	871513
TG(19:0/16:0/22:0)	TG	TG+NH4	950.931	901.705	0.118649	48990.5	20066.2	31731.2	13607.5	1.5439	0.6266	0.143672	50217.1	30290.1	42174.1	82559.1	39711.9	39386	37986.3	17888.2	46719.4	16676
TG(18:1/22:4/18:1)	TG	TG+NH4	952.829	713.922	0.507408	7.70833e+06	9.07043e+06	9.085e+06	3.1955e+06	0.84847	-0.23707	0.143672	4.01193e+06	5.49262e+06	2.84196e+06	2.40298e+06	2.37922e+07	8.93708e+06	1.37535e+07	1.04318e+07	6.13553e+06	6.16705e+06
TG(18:1/18:1/22:4)	TG	TG+NH4	952.826	730.292	0.0361748	467444	534889	491012	158209	0.952	-0.070967	0.143672	187651	259735	193154	274927	1.42175e+06	538097	650221	615733	358791	292221
TG(18:0/22:5/18:1)	TG	TG+NH4	952.833	793.351	0.307837	328094	107830	222111	75091.8	1.4772	0.56283	0.0946929	284670	505102	350377	268154	232164	145438	181775	332892	188093	262357
TG(18:0/18:1/22:4)	TG	TG+NH4	954.834	713.916	0.363424	1.49624e+06	1.53254e+06	1.90776e+06	622452	0.78429	-0.35054	0.143672	827624	1.23081e+06	659362	563904	4.1995e+06	2.0648e+06	2.81482e+06	2.01522e+06	1.36969e+06	1.27428e+06
TG(18:0/22:4/18:1)	TG	TG+NH4	954.843	736.92	0.00881163	8.75622e+06	9.8142e+06	8.78091e+06	3.21012e+06	0.99719	-0.0040629	0.29627	3.50538e+06	6.96721e+06	3.3918e+06	3.80503e+06	2.61117e+07	8.6307e+06	1.41272e+07	8.5988e+06	6.35008e+06	6.19782e+06
TG(18:0/18:0/22:4)	TG	TG+NH4	956.849	737.187	0.13848	1.66623e+06	1.63051e+06	1.82488e+06	550754	0.91307	-0.13121	0.29627	800380	1.45575e+06	809355	730555	4.53511e+06	1.88847e+06	2.70345e+06	1.80892e+06	1.29775e+06	1.42579e+06
TG(18:1/18:1/22:1)	TG	TG+NH4	958.868	759.999	0.154205	1.5781e+06	763523	1.45616e+06	289128	1.0837	0.11602	0.834532	923073	2.45675e+06	1.11158e+06	1.03485e+06	2.36424e+06	1.08656e+06	1.7289e+06	1.34462e+06	1.34914e+06	1.77159e+06
LacCer(d18:1/23:0)	LacCer	LacCer+H	960.73	510.989	0.228915	151605	48202.2	94251.4	49318.1	1.6085	0.68573	0.0946929	152112	75911.3	194031	192759	143211	83918.8	125458	14524.4	140415	106941
TG(18:0/18:1/22:1)	TG	TG+NH4	960.896	813.357	2.07453	3.02065e+07	1.80267e+07	2.20223e+07	7.20502e+06	1.3716	0.4559	0.834532	1.6074e+07	5.90853e+07	3.59034e+07	1.64692e+07	2.35006e+07	1.95654e+07	1.92982e+07	1.78249e+07	1.85689e+07	3.48538e+07
TG(19:0/20:4/20:4)	TG	TG+NH4	962.816	759.169	0.125002	233971	43635	201371	73677.6	1.1619	0.21647	0.530869	189486	227960	215760	230187	306463	147452	240591	306996	187356	124461
TG(18:1/18:0/22:0)	TG	TG+NH4	962.901	813.58	0.80459	5.25932e+06	3.01386e+06	3.96501e+06	1.20249e+06	1.3264	0.40755	0.834532	2.79665e+06	1.0043e+07	6.26507e+06	2.94794e+06	4.24394e+06	3.60324e+06	3.41656e+06	3.33336e+06	3.36395e+06	6.10791e+06
TG(17:0/20:3/22:4)	TG	TG+NH4	964.827	704.686	0.127938	86772.9	29457.6	112347	38516.1	0.77236	-0.37265	0.210075	101897	95854	52644.3	60543	122926	99238.2	164889	132433	62256	102919
TG(17:1/22:5/20:1)	TG	TG+NH4	964.833	782.832	0.283158	253868	70124.4	171031	58785.7	1.4843	0.56982	0.0367139	270138	244566	340559	267939	146141	139298	114072	244352	223869	133564
TG(20:0/18:0/20:0)	TG	TG+NH4	964.904	813.177	0.0612606	226540	76518.7	210380	48484.6	1.0768	0.10676	0.834532	139801	328620	256230	161709	246337	156854	286663	217592	184960	205832
TG(18:0/18:0/22:0)	TG	TG+NH4	964.924	894.07	0.0417602	589705	437384	559743	515922	1.0535	0.075227	0.676103	218734	623663	1.235e+06	150501	720623	109228	1.00316e+06	136159	1.21834e+06	331828
TG(17:0/22:5/20:1)	TG	TG+NH4	966.843	784.644	0.0760458	23675	9254.94	15009.6	12603.9	1.5773	0.65748	0.29627	28152.3	29103.7	23289.2	30041.9	7787.55	2028.02	7073.63	34632.6	12653.9	18659.7
TG(18:1/22:5/19:0)	TG	TG+NH4	966.85	813.994	0.470689	717363	204859	487128	154469	1.4726	0.5584	0.0601028	578131	989973	880437	611744	526528	330185	405755	740155	474316	485232
TG(19:0/18:1/22:4)	TG	TG+NH4	968.858	740.844	0.151962	164187	106316	119677	13520.5	1.3719	0.4562	0.834532	113684	346735	93727.9	98200	168589	115007	123098	119372	101793	139114
TG(18:1/22:6/20:4)	TG	TG+NH4	970.781	662.767	0.125759	51182.2	31355.1	74746.2	28295.4	0.68475	-0.54636	0.0946929	39360.7	31382.8	47852.4	31381.9	105933	65951.6	68985.9	54325.7	60114.1	124354
TG(19:0/20:2/20:2)	TG	TG+NH4	970.866	813.641	0.00731749	60005.9	9301.88	59207.1	12590.5	1.0135	0.019334	0.834532	50812.1	60074.7	57305	56318.1	75519.6	71485.8	56785.1	41752.4	71489.1	54523.2
TG(15:0/22:2/22:2)	TG	TG+NH4	970.873	767.996	0.110811	424763	187599	379487	108186	1.1193	0.16261	1	264407	677354	486255	214371	481429	345719	394355	283919	314715	558726
LacCer(d18:1/24:1)	LacCer	LacCer+H	972.732	492.518	0.513079	699564	359191	388734	208421	1.7996	0.84767	0.29627	958198	205336	837739	1.04917e+06	447374	549340	542749	47048.2	461963	342569
TG(18:1/20:4/22:5)	TG	TG+NH4	972.794	671.17	0.167826	92129.9	46212.5	129245	33740.9	0.71283	-0.48837	0.0946929	71306.1	77563.9	88591	51901.9	171286	115300	134475	117186	95074.7	184190
TG(15:1/22:1/22:1)	TG	TG+NH4	972.891	793.814	0.402324	1.59235e+06	1.48889e+06	1.13555e+06	725006	1.4023	0.48777	0.530869	868006	4.20106e+06	1.3563e+06	520232	1.01614e+06	678553	973610	796256	810520	2.41879e+06
LacCer(d18:1/24:0)	LacCer	LacCer+H	974.742	431.248	0.00969957	128.386	0	298.099	379.488	0.43068	-1.2153	0.423711	128.386	128.386	128.386	128.386	128.386	128.386	128.386	976.948	128.386	128.386
TG(18:1/20:4/22:4)	TG	TG+NH4	974.81	688.909	0.093569	157363	136097	188806	53877.1	0.83346	-0.26281	0.29627	65376.4	187566	73498.2	76764.9	383607	134316	259516	135658	199035	215502
TG(21:0/16:0/22:2)	TG	TG+NH4	974.898	794.293	0.112029	386545	262723	329156	218991	1.1744	0.23186	0.676103	213785	847112	319874	224840	327115	197931	230028	225469	274548	717806
TG(17:0/22:1/20:1)	TG	TG+NH4	974.908	830.573	0.605703	4.37261e+06	4.61131e+06	3.15756e+06	2.40958e+06	1.3848	0.46969	0.834532	1.28293e+06	1.23538e+07	3.95142e+06	1.23126e+06	3.04367e+06	1.56549e+06	3.29917e+06	1.01903e+06	2.75481e+06	7.1493e+06
TG(18:0/20:3/22:5)	TG	TG+NH4	976.826	700.54	0.299242	159571	63888	259657	106255	0.61455	-0.70241	0.210075	244014	179276	85481.8	106682	182402	366593	262329	363509	161595	144259
TG(20:1/17:0/22:0)	TG	TG+NH4	976.914	830.341	0.357116	979273	857231	669589	427535	1.4625	0.54844	0.676103	476898	2.4334e+06	1.03965e+06	304876	641546	321551	875679	274239	572930	1.30354e+06
TG(20:0/17:0/22:1)	TG	TG+NH4	976.92	875.801	0.590638	1.78145e+06	1.54355e+06	1.08492e+06	810919	1.642	0.71546	0.676103	383857	4.21071e+06	2.36924e+06	874642	1.06882e+06	720005	1.16042e+06	241274	897192	2.40572e+06
TG(20:2/18:1/22:4)	TG	TG+NH4	978.842	713.747	0.197345	339557	146708	412181	82975.2	0.82381	-0.27962	0.403395	306169	391644	263336	174924	561710	454629	479090	476019	292512	358654
TG(20:1/18:1/22:5)	TG	TG+NH4	978.847	794.735	0.0614166	101966	36270.2	90380.9	28090	1.1282	0.174	0.530869	117564	153655	56119.5	88476.1	94014.6	85369.1	81579.6	126446	106690	51819.9
TG(19:0/20:0/20:0)	TG	TG+NH4	978.928	876.452	0.357361	383228	171876	220533	167866	1.7377	0.79721	0.143672	196389	629649	427625	244187	418290	93365.3	237783	79621.2	196058	495836
TG(21:0/17:0/21:0)	TG	TG+NH4	978.924	898.539	0.240201	297655	91889.8	212059	121872	1.4036	0.48918	0.210075	273928	200916	410039	376499	226895	114746	267890	122782	400534	154342
TG(20:1/18:1/22:4)	TG	TG+NH4	980.857	737.267	0.118167	878974	507178	956705	250338	0.91875	-0.12225	0.530869	538967	989303	709252	449160	1.70819e+06	1.24272e+06	1.18354e+06	921605	685728	749931
TG(20:2/18:1/22:2)	TG	TG+NH4	982.873	758.202	0.316949	1.03414e+06	680329	797864	189992	1.2961	0.37421	1	596789	757729	1.05247e+06	562836	2.20087e+06	1.13043e+06	754330	753327	679118	672120
TG(22:1/16:0/22:4)	TG	TG+NH4	982.87	829.926	0.0877075	25050	6037.96	17723.4	3763.64	1.4134	0.49915	0.0946929	18948.3	33492.1	27475.5	19497.8	25836.4	13243.1	22047.3	14596	20531.2	18199.5
TG(20:1/20:2/20:1)	TG	TG+NH4	984.883	760.377	0.00121433	290208	98959.5	290566	57605.7	0.99877	-0.0017804	0.834532	231105	446081	248925	198672	326256	304258	362430	306277	275622	204243
TG(20:0/20:2/20:2)	TG	TG+NH4	984.892	785.482	0.0519165	1.53974e+06	712202	1.49983e+06	309591	1.0266	0.037894	0.834532	810625	2.21452e+06	1.58746e+06	822050	2.26406e+06	1.57894e+06	1.53316e+06	1.01125e+06	1.50543e+06	1.87034e+06
LacCer(d16:2/27:0)	LacCer	LacCer+H	986.742	509.941	0.128748	42034.8	18460	23604.4	13147.1	1.7808	0.83253	0.0946929	46909	16678.7	52528.6	63405.7	30652.2	28800.5	28702.1	128.386	30633.7	29757.5
TG(20:1/20:1/20:1)	TG	TG+NH4	986.898	784.641	0.0258979	443452	158719	452754	59394.7	0.97945	-0.02995	1	276227	619523	454813	289354	577344	452195	446999	367653	462015	534910
TG(20:0/18:1/22:2)	TG	TG+NH4	986.909	813.357	0.341722	3.73107e+06	1.95878e+06	4.22208e+06	1.8388e+06	0.8837	-0.17837	0.676103	2.11873e+06	6.71067e+06	4.5346e+06	1.98697e+06	3.30435e+06	4.24307e+06	3.27775e+06	2.84639e+06	3.35947e+06	7.38372e+06
LacCer(d18:1/25:0)	LacCer	LacCer+H	988.757	440.337	0.0350417	128.386	0	1692.02	2307.68	0.075877	-3.7202	0.0253699	128.386	128.386	128.386	128.386	128.386	1216.4	128.386	5754.92	874.819	485.599
PC(22:6/29:0)	PC	PC+H	988.769	565.337	0.0693055	64179.1	22407.1	52208.2	30773.3	1.2293	0.29783	0.676103	72556.5	27710	58375.7	81253.3	80999.8	60948.9	85631.6	2932.65	64163.1	47364.8
TG(20:1/20:0/20:1)	TG	TG+NH4	988.908	784.037	0.153078	89746.2	13959.8	70107.3	5689.04	1.2801	0.35629	0.0946929	65674	91802.6	97367.7	92812.8	101074	69433.7	70801.9	65219.5	79352.2	65729.4
TG(22:1/16:0/22:1)	TG	TG+NH4	988.914	813.158	0.0986757	863156	469525	927243	290779	0.93088	-0.10333	0.676103	513473	1.61912e+06	974460	459926	748802	891918	821129	665585	832147	1.42543e+06
TG(20:0/20:0/20:1)	TG	TG+NH4	990.932	851.081	0.0437914	1.85121e+06	1.2803e+06	1.89874e+06	870837	0.97497	-0.036574	1	539353	3.75871e+06	2.15653e+06	809947	1.99153e+06	1.86552e+06	2.21244e+06	560757	1.88688e+06	2.96812e+06
TG(20:0/18:1/22:0)	TG	TG+NH4	990.936	894.836	0.579058	2.78466e+06	1.72795e+06	2.04434e+06	1.13579e+06	1.3621	0.44586	0.676103	679884	4.64641e+06	4.24437e+06	1.40945e+06	2.94318e+06	971097	3.09982e+06	693099	2.985e+06	2.47269e+06
TG(20:2/20:5/21:0)	TG	TG+NH4	992.858	794.612	0.0832427	37980.6	6848.14	46308.6	9106.8	0.82016	-0.28602	0.0946929	29389.7	44318.8	35324.7	35214.2	45655.5	61109.9	46875.7	45915.3	38983.2	38658.9
TG(22:0/16:0/22:0)	TG	TG+NH4	992.946	895.094	0.253453	581694	327770	441101	209483	1.3187	0.39915	0.676103	174336	930052	856465	326056	621563	224708	633803	213398	630535	503063
TG(20:0/20:0/20:0)	TG	TG+NH4	992.937	853.974	0.0612149	120368	35207.6	108595	32237.6	1.1084	0.1485	0.676103	67352.6	163615	131945	111048	127880	112451	128670	52144.3	121403	128304
TG(18:0/22:6/22:6)	TG	TG+NH4	996.798	662.779	0.00491117	31219.3	9774.29	30727.1	8870.87	1.016	0.022926	0.834532	34625.2	16422.2	27189.3	41797.6	36062.1	23952.6	41298.9	24853.2	24004.8	39526
TG(19:0/20:4/22:1)	TG	TG+NH4	996.871	789.815	0.0834324	102009	38707.8	117912	25013.6	0.86513	-0.20902	0.676103	106692	63075.3	62214.1	130951	147110	97327.6	150865	122893	129459	89016
TG(22:1/17:0/22:4)	TG	TG+NH4	996.889	769.023	0.0908738	86582.8	16151.7	102354	33938.7	0.84592	-0.24141	0.29627	69259.7	112494	87592.2	78252.5	85315.4	149480	92492.1	56661.4	97459.7	115676
TG(18:0/21:0/22:4)	TG	TG+NH4	998.893	804.861	0.0397229	293929	42012.9	307542	148192	0.95574	-0.065315	1	334029	245529	267730	280943	341413	536455	307040	123535	302621	268057
TG(18:1/22:4/22:5)	TG	TG+NH4	1000.83	687.803	0.0451832	52150.2	29846.6	59325.8	13289	0.87905	-0.18599	0.29627	32690.4	48051.5	35685.8	39790.5	104533	65902.7	71083	65130	37259.6	57253.8
TG(22:1/17:1/22:1)	TG	TG+NH4	1000.92	830.776	0.161466	354525	250813	432414	164020	0.81987	-0.28652	0.29627	188689	788302	332806	180521	282309	430535	341998	220481	520348	648708
TG(18:0/22:4/22:5)	TG	TG+NH4	1002.84	704.455	0.000815576	50743.8	25761.8	50626.5	8727.47	1.0023	0.003339	0.29627	35710	34513.1	39798.5	47821.6	95875.8	49820.2	58946.1	60118.4	41872.3	42375.6
TG(20:1/21:0/20:1)	TG	TG+NH4	1002.92	762.043	0.0179915	134738	18358	138611	58028.3	0.97206	-0.040889	0.403395	152791	138006	138991	103697	140204	121735	114827	241615	113164	101716
TG(19:0/20:1/22:1)	TG	TG+NH4	1002.93	831.646	0.071527	165840	61010.1	149166	34770.5	1.1118	0.15287	1	141995	267482	113153	132095	174476	165962	166559	90696.5	144908	177705
TG(20:1/19:0/22:1)	TG	TG+NH4	1002.93	762.063	0.0789019	184260	54046	164484	60467.9	1.1202	0.16379	0.210075	175872	175822	276040	134340	159223	149269	129913	271632	141837	129767
TG(21:0/18:1/22:1)	TG	TG+NH4	1002.94	875.922	0.372318	793109	645788	519310	204136	1.5272	0.61092	0.676103	296232	1.83908e+06	907155	244352	678724	417495	485383	259127	784709	649834
TG(22:1/18:1/22:6)	TG	TG+NH4	1004.85	805.848	0.0728151	41247.6	19275.4	31817.2	7694.92	1.2964	0.3745	0.29627	58267.8	10788.5	44626.3	56443.7	36111.6	24601.9	23145.2	40418	33332	37589
TG(22:2/18:2/22:4)	TG	TG+NH4	1004.86	716.826	0.00252874	43239.6	6081.89	43494.9	11937.1	0.99413	-0.0084923	1	45026.9	48276.9	49275.8	37163.7	36454.6	45320.2	34309.2	58665.6	50116.2	29063.2
TG(17:0/22:0/22:1)	TG	TG+NH4	1004.94	838.043	0.339523	450908	331181	263149	173079	1.7135	0.77695	0.29627	691489	121765	318809	900880	221597	291950	207682	77708.5	541011	197396
TG(22:1/18:1/22:5)	TG	TG+NH4	1006.87	738.21	0.0341837	202740	58517	211549	64433.6	0.95836	-0.061364	1	152191	263295	223269	130082	244862	310927	213468	217770	136477	179105
TG(19:0/20:0/22:0)	TG	TG+NH4	1006.96	900.108	0.147195	128590	62395.8	92878.8	36041.4	1.3845	0.46936	0.403395	53033.2	193219	193579	102652	100469	51012.9	92481	70830.2	103954	146116
TG(22:2/18:0/22:4)	TG	TG+NH4	1008.89	764.934	0.185741	399806	132568	477026	174181	0.83812	-0.25477	0.676103	250230	545538	440488	271041	491735	774639	460047	333170	373669	443605
TG(20:1/22:1/20:3)	TG	TG+NH4	1010.9	765.845	0.0517018	156776	48332	168234	41845.3	0.9319	-0.10176	0.834532	104363	203309	170638	106919	198651	237771	173458	139959	133557	156422
TG(22:0/18:1/22:4)	TG	TG+NH4	1010.9	786.604	0.239465	565228	233352	699438	323804	0.80812	-0.30736	0.676103	298569	766047	596620	353544	811362	1.23655e+06	598075	381442	561261	719861
TG(20:1/20:1/22:2)	TG	TG+NH4	1012.91	786.604	0.114326	176415	63371.7	208421	77212.4	0.84644	-0.24053	0.676103	108833	261612	165643	127725	218263	312099	190607	116113	165604	257682
TG(20:1/22:2/20:1)	TG	TG+NH4	1012.92	818.844	0.339516	582506	237370	772631	301749	0.75393	-0.40751	0.29627	317374	742892	687496	339137	825630	1.18911e+06	706113	356473	731732	879726
TG(20:1/20:1/22:1)	TG	TG+NH4	1014.93	818.634	0.131599	184238	77569	221974	69142.1	0.83	-0.26882	0.403395	95170.3	195353	188567	139557	302543	298914	197591	123886	213512	275968
TG(20:1/22:1/20:1)	TG	TG+NH4	1014.94	851.915	0.18909	816203	486021	947676	396216	0.86127	-0.21547	0.530869	283828	1.49389e+06	981344	409267	912679	1.10069e+06	1.07908e+06	293468	919368	1.34577e+06
TG(20:1/20:1/22:0)	TG	TG+NH4	1016.95	852.004	0.0277816	242838	112291	251990	87755.1	0.96368	-0.053375	0.676103	97135	397108	261705	180769	277471	284312	288878	101337	258174	327249
TG(20:1/20:0/22:0)	TG	TG+NH4	1018.95	864.661	0.106237	355587	159514	315361	95262.4	1.1276	0.1732	0.834532	158376	565141	458057	267501	328860	284322	366406	172911	326875	426293
TG(20:0/20:0/22:1)	TG	TG+NH4	1018.96	894.468	0.160849	275324	148479	218495	53568.8	1.2601	0.33353	0.530869	102165	465562	382756	176214	249922	175812	239799	152490	239513	284861
TG(20:0/20:0/22:0)	TG	TG+NH4	1020.97	812.071	0.034633	63187.2	16905.6	58883.1	10722.6	1.0731	0.10178	0.530869	33942	72847.5	67437.7	65425.1	76283.5	70931.5	70134.8	52696	51634.6	49018.5
TG(20:5/22:1/22:1)	TG	TG+NH4	1034.9	766.441	0.0549018	85661	29774.6	95268.7	26019.9	0.89915	-0.15336	0.676103	53288.8	122895	105599	59000.4	87521.4	138880	94030.9	69563.9	85358.9	88509.4
TG(22:1/20:2/22:2)	TG	TG+NH4	1038.94	819.058	0.0407244	118298	47671.5	108514	58535.9	1.0902	0.12454	0.834532	57396.6	122669	106896	114024	190505	198761	78282.9	49864	83270.1	132393
TG(22:1/20:2/22:1)	TG	TG+NH4	1040.95	858.056	0.059212	107731	56141.9	94406.1	34208.9	1.1411	0.19048	0.530869	45523.2	168034	126618	51279	147201	114231	133203	44789.3	101745	78062.7
TG(20:0/22:1/22:1)	TG	TG+NH4	1044.98	813.58	0.133375	98198.4	41221.4	73186.9	6897.23	1.3417	0.42411	0.676103	68004.8	159221	122858	67815.4	73093.6	65632.4	68153	78842.1	71561.6	81745.6
TG(20:0/22:0/22:1)	TG	TG+NH4	1047	852.765	0.0736917	61526.2	23153.2	50730.2	13689.3	1.2128	0.27836	0.530869	29574.7	86331.5	77146	46607.5	67971.5	32848.5	69465.9	43347.6	52771.9	55217.1
TG(20:0/22:0/22:0)	TG	TG+NH4	1049.01	852.109	0.0677891	24249.7	10150.7	17125.5	8724.43	1.416	0.50182	0.403395	9165.6	34671.5	30701.5	19306.8	27403.3	11341.5	27902.4	5587.91	20806.5	19989.2
TG(22:2/22:2/22:2)	TG	TG+NH4	1064.95	818.703	0.0116639	68422.9	45592.3	71008.9	45759.1	0.96358	-0.05352	1	29595.2	37732.8	65153.7	144851	64782	139242	60538.5	23866.8	91500	39897.1
TG(22:1/22:0/22:1)	TG	TG+NH4	1073.01	851.502	0.00156418	41821.9	16363.6	42014.3	11314.2	0.99542	-0.0066222	1	23240.5	62772.3	51093.7	27841.9	44161.3	40046.3	43721.1	24688.8	45785.9	55829.6
LPE(O-16:2/0:0)	LPE(O)	LPE(O)-H	434.26	79.088	0.0196371	67829.5	42732.8	71489.3	15847.4	0.94881	-0.075815	0.676103	45810.6	20546.4	112235	46350.8	114204	54863.3	61208.7	73476.9	96358.8	71538.8
LPA(18:1/0:0)	LPA	LPA-H	435.244	61.0675	0.0511757	202044	142808	227259	284782	0.88904	-0.16967	0.834532	275329	18352.8	145681	398081	172775	142858	47267.2	29547.1	721961	194663
LPE(16:1/0:0)	LPE	LPE-H	450.254	69.658	0.613428	473136	221927	820013	228678	0.57699	-0.79339	0.0601028	352624	249518	664644	344317	754577	599917	756742	816047	1.20392e+06	723438
LPE(16:0/0:0)	LPE	LPE-H	452.271	84.404	0.780374	5.28675e+06	2.71011e+06	6.51925e+06	1.56903e+06	0.81094	-0.30233	0.29627	4.69073e+06	2.10187e+06	5.83071e+06	4.32206e+06	9.48837e+06	8.25208e+06	6.17516e+06	5.40684e+06	8.03195e+06	4.73024e+06
LPE(O-18:2/0:0)	LPE(O)	LPE(O)-H	462.291	101.113	0.380701	2.77737e+06	1.45228e+06	3.21499e+06	888545	0.86388	-0.2111	0.834532	2.18583e+06	1.10669e+06	4.79689e+06	2.12819e+06	3.66925e+06	2.08229e+06	3.10809e+06	3.39251e+06	4.5423e+06	2.94976e+06
LPE(17:0/0:0)	LPE	LPE-H	466.285	98.047	0.531997	1.15545e+06	453793	1.5751e+06	594383	0.73357	-0.44699	0.29627	1.45547e+06	462654	1.55462e+06	935035	1.36949e+06	1.84569e+06	878753	1.14988e+06	2.39565e+06	1.60554e+06
LPE(18:3/0:0)	LPE	LPE-H	474.255	65.208	0.304695	202944	92218.7	317071	131832	0.64006	-0.64372	0.143672	162678	150928	348785	117062	235267	169374	207108	315701	478700	414470
LPE(18:2/0:0)	LPE	LPE-H	476.271	74.582	0.606897	4.52297e+06	2.67697e+06	3.59294e+06	1.35146e+06	1.2589	0.33211	0.834532	2.1793e+06	4.39769e+06	8.91853e+06	2.56485e+06	4.55451e+06	1.70595e+06	2.75406e+06	5.07195e+06	4.41193e+06	4.02082e+06
LPE(18:1/0:0)	LPE	LPE-H	478.287	88.787	4.39168	5.82632e+07	2.07932e+07	8.03912e+07	1.93853e+07	0.72475	-0.46445	0.0946929	5.35358e+07	3.41627e+07	8.68026e+07	4.59231e+07	7.08916e+07	5.7246e+07	7.35019e+07	9.32127e+07	1.06425e+08	7.15699e+07
LPE(18:0/0:0)	LPE	LPE-H	480.302	115.832	1.91451	5.24767e+07	2.2604e+07	6.16561e+07	1.87067e+07	0.85112	-0.23257	0.530869	5.21041e+07	2.15566e+07	6.27637e+07	4.34717e+07	8.24876e+07	6.4711e+07	5.85315e+07	5.99456e+07	8.87775e+07	3.6315e+07
LPG(16:1/0:0)	LPG	LPG-H	481.248	55.625	0.179321	43486	19738	84284.2	56585	0.51595	-0.95471	0.210075	34550.8	14907.2	46480.9	55406.4	66084.8	60243.6	60205	90918.5	178325	31729.1
LPA(22:5/0:0)	LPA	LPA-H	483.243	54.5	0.0970186	77447.1	82198.9	49095.4	73127.9	1.5775	0.65762	0.676103	156304	2816.87	23867.8	176790	27457.8	27427.1	9685.45	6092.9	178925	23346.3
LPG(16:0/0:0)	LPG	LPG-H	483.265	62.674	0.416969	509139	304876	770762	363574	0.66057	-0.59823	0.210075	319495	267878	760136	284098	914085	981793	556682	535149	1.31104e+06	469148
LPA(22:4/0:0)	LPA	LPA-H	485.262	61.434	0.677688	3.09234e+06	3.34349e+06	1.89085e+06	2.23563e+06	1.6354	0.70966	0.834532	8.16005e+06	100287	859249	4.76517e+06	1.57694e+06	1.34694e+06	387652	957035	5.84319e+06	919424
LPE(19:0/0:0)	LPE	LPE-H	494.315	128.389	0.213391	419176	261748	533932	260452	0.78507	-0.3491	0.530869	393104	88866.8	674922	252937	686051	565531	397113	333225	973726	400064
LPG(17:1/0:0)	LPG	LPG-H	495.265	59.4355	0.146851	29940	11389	52772.6	23551.9	0.56734	-0.81771	0.0946929	35305.8	12058.7	27816.2	31845.1	42674.4	54671.7	36968.9	52393.1	90437.2	29392.3
LPG(17:0/0:0)	LPG	LPG-H	497.28	69.215	0.104311	45837.1	27515.8	63913.5	24446.3	0.71717	-0.47961	0.210075	29022.1	25248.2	53495.6	30537	90882.5	53049.9	46732.8	57439.4	107053	55292.1
LPE(20:5/0:0)	LPE	LPE-H	498.256	61.625	1.6398	1.80997e+06	617359	3.7316e+06	755663	0.48504	-1.0438	0.0121858	1.79657e+06	818928	2.19321e+06	1.80249e+06	2.43866e+06	3.19075e+06	3.54414e+06	3.66162e+06	5.03433e+06	3.22717e+06
LPC(O-14:0/0:0)	LPC(O)	LPC(O)+HCOO	498.311	92.369	0.0213129	48764.7	21108.6	52310.4	29507.3	0.93222	-0.10126	1	73001.5	16069.6	56241.1	55151.4	43359.8	58400.7	27341.5	43426	100527	31856.1
LPE(20:3/0:0)	LPE	LPE-H	502.287	81.788	2.10274	9.19427e+06	3.18133e+06	1.42321e+07	5.56518e+06	0.64602	-0.63034	0.0946929	4.03951e+06	8.39548e+06	1.11949e+07	1.20247e+07	1.03167e+07	4.45086e+06	1.4956e+07	1.69627e+07	1.77264e+07	1.70644e+07
PA(18:2/4:0)	PA	PA-H	503.289	81.788	1.13792	2.08532e+06	728564	3.43464e+06	1.32242e+06	0.60714	-0.71989	0.0946929	983321	2.05646e+06	2.62304e+06	2.8525e+06	1.91128e+06	1.09957e+06	3.68333e+06	4.17767e+06	4.22136e+06	3.99125e+06
LPG(18:3/0:0)	LPG	LPG-H	505.249	52.819	0.0939692	17395.5	6449.4	29066.6	16870.8	0.59847	-0.74065	0.403395	20747.5	5965.83	18860.6	20203.3	21200.2	27283.2	12956.9	31113.5	56303.6	17675.8
LPG(18:2/0:0)	LPG	LPG-H	507.265	57.483	0.343495	364918	153045	584077	482716	0.62478	-0.67859	0.676103	388205	109770	485171	360061	481383	619385	234930	456995	1.39426e+06	214811
LPG(18:1/0:0)	LPG	LPG-H	509.281	64.445	1.21894	4.28502e+06	1.79871e+06	6.21157e+06	2.28727e+06	0.68985	-0.53565	0.403395	6.48237e+06	1.81766e+06	3.79706e+06	3.79802e+06	5.53001e+06	6.32307e+06	5.49096e+06	6.463e+06	9.57376e+06	3.20705e+06
LPG(18:0/0:0)	LPG	LPG-H	511.295	78.968	0.233469	627286	223545	749132	262666	0.83735	-0.2561	0.403395	674297	340159	622705	543141	956126	788103	558991	1.00586e+06	985163	407544
LPS(18:2/0:0)	LPS	LPS-H	520.26	66.475	0.0924132	118272	111480	86461.2	105872	1.3679	0.45198	0.403395	93541	8955.82	129250	301166	58446.4	27426.2	37780.1	47502.6	275353	44243.9
PE(5:0/15:0)	PE	PE-H	522.31	126.123	0.381534	32915.7	8220.65	281473	522198	0.11694	-3.0961	0.210075	23741.9	38353.4	33121.9	43350.1	26011.3	26894.7	32978.7	60460.5	1.21501e+06	72021.2
LPC(O-16:1/0:0)	LPC(O)	LPC(O)+HCOO	524.326	115.065	0.00875298	769937	403620	774903	127366	0.99359	-0.0092759	1	725228	210030	709976	865885	1.33857e+06	847346	767400	673044	949132	637595
LPE(22:5/0:0)	LPE	LPE-H	526.286	73.664	2.12257	8.28451e+06	3.7938e+06	1.26454e+07	2.12641e+06	0.65514	-0.61012	0.143672	1.25651e+07	3.4338e+06	7.99145e+06	5.95383e+06	1.14783e+07	1.24736e+07	1.38217e+07	1.55247e+07	1.13517e+07	1.00552e+07
LPC(O-16:0/0:0)	LPC(O)	LPC(O)+HCOO	526.341	128.388	0.0728618	373113	194694	410404	282561	0.90914	-0.13743	1	601878	93935.5	412670	279229	477851	493951	181053	308094	865016	203907
LPE(22:4/0:0)	LPE	LPE-H	528.3	83.471	0.847896	2.63226e+06	1.26872e+06	3.6139e+06	945383	0.72837	-0.45726	0.29627	4.0716e+06	1.18218e+06	2.50076e+06	1.64585e+06	3.76091e+06	4.43001e+06	2.26374e+06	3.20691e+06	4.57309e+06	3.59578e+06
LPG(20:4/0:0)	LPG	LPG-H	531.264	55.793	0.266297	145647	83612.5	243508	136202	0.59812	-0.7415	0.210075	148332	60221.9	96543.3	142440	280696	237113	200023	196751	472682	110974
LPE(22:2/0:0)	LPE	LPE-H	532.341	66.568	0.304527	81844.6	36963.7	161728	53203.2	0.50606	-0.98261	0.0367139	76581.9	38842.7	80034.1	72740	141024	100397	189923	215957	193624	108740
LPG(20:3/0:0)	LPG	LPG-H	533.28	59.646	0.429545	311224	143669	570380	407952	0.54564	-0.87397	0.834532	425455	72083.1	373480	399506	285596	790767	268259	281585	1.18796e+06	323322
PA(18:1/6:0)	PA	PA-H	533.316	99.359	0.24787	90985.6	62757.6	169203	96842.6	0.53773	-0.89505	0.210075	56310.2	45316.7	123268	43361.6	186672	96635	177226	95108.9	330943	146104
LPG(20:2/0:0)	LPG	LPG-H	535.294	67.857	0.173354	80410.1	27540.2	121758	61382.9	0.66041	-0.59857	0.530869	106170	34656.1	82540.7	96850.4	81833.1	138123	82136	95487.1	221745	71299.1
LPC(16:1/0:0)	LPC	LPC+HCOO	538.306	79.963	0.598935	943693	438224	1.43765e+06	674669	0.65642	-0.60732	0.403395	757832	395858	1.43931e+06	780316	1.34515e+06	978587	1.06039e+06	1.28395e+06	2.62329e+06	1.24202e+06
LPC(16:0/0:0)	LPC	LPC+HCOO	540.323	99.359	1.88382	2.25825e+07	9.15415e+06	2.88486e+07	1.01622e+07	0.78279	-0.3533	0.530869	2.34737e+07	8.81143e+06	2.75216e+07	1.98882e+07	3.32175e+07	3.48589e+07	2.0554e+07	2.21246e+07	4.38971e+07	2.28085e+07
PE(2:0/20:4)	PE	PE-H	542.279	54.8385	0.107268	44090.3	23922.2	60136.1	11503.5	0.73318	-0.44777	0.210075	52331.2	17603.1	35967.1	80790.3	33759.9	44508.7	60345.9	70744.8	71511.5	53569.6
PA(18:0/7:0)	PA	PA-H	549.355	214.919	0.0693676	116348	68780.1	135642	73368.7	0.85776	-0.22136	0.403395	87168	45423	113298	230019	105831	117704	122721	109859	260850	67076
PG(2:0/18:1)	PG	PG-H	551.308	97.78	0.178585	53208.2	11571.5	84907.1	30887	0.62666	-0.67424	0.0946929	40320.8	65884.1	48375.2	65024.5	46436.6	42977.4	71135.2	97141.3	126312	86969.9
SM(d18:1/2:0)	SM	SM+HCOO	551.346	122.411	0.0573507	31186.1	8515.61	36574.6	6637.55	0.85267	-0.22994	0.403395	29060.5	17418.2	36194	39043.6	34214.3	28347.9	31702.6	44690.6	37259.1	40872.9
LPC(17:1/0:0)	LPC	LPC+HCOO	552.32	89.744	0.423934	532322	229627	766109	270172	0.69484	-0.52525	0.210075	429080	294769	761906	381856	793998	588138	500054	743724	1.19962e+06	799013
PG(4:0/16:0)	PG	PG-H	553.317	137.006	0.168637	361980	167892	431014	131835	0.83983	-0.25183	0.530869	607810	169680	405605	379418	247384	274523	329137	515699	596592	439120
LPG(22:6/0:0)	LPG	LPG-H	555.263	54.719	0.251755	64087.4	35137.5	125209	49359.5	0.51184	-0.96623	0.0601028	79863.1	27324.8	30245.2	72930.8	110073	117405	128544	149704	181804	48590.3
LPG(22:5/0:0)	LPG	LPG-H	557.279	57.546	0.259773	70417	38875.8	136054	53308	0.51757	-0.95018	0.0946929	76965.8	26387.5	47107.4	71891.7	129732	128397	138279	145262	209037	59294.5
LPG(22:4/0:0)	LPG	LPG-H	559.294	63.416	0.0935591	37322.9	13733.6	50265.4	18432.2	0.74252	-0.42951	0.403395	43818.3	18441	31456.6	37653.3	55245.2	34635.2	47281.3	51841.7	80672.1	36896.7
LPC(18:3/0:0)	LPC	LPC+HCOO	562.305	72.831	0.56287	434781	239561	812741	452517	0.53496	-0.90251	0.210075	266234	257230	676512	257024	716906	664685	342817	600354	1.53327e+06	922576
PC(O-16:2/2:0)	PC(O)	PC(O)+HCOO	564.322	83.571	0.861341	1.13129e+07	8.21419e+06	9.00094e+06	4.34938e+06	1.2569	0.32982	1	5.35904e+06	5.26592e+06	2.28669e+07	5.86703e+06	1.72058e+07	6.53555e+06	4.92203e+06	7.92525e+06	1.61846e+07	9.43729e+06
PG(3:0/18:1)	PG	PG-H	565.325	83.577	0.377254	3.09791e+06	2.18029e+06	2.57558e+06	1.19509e+06	1.2028	0.2664	1	1.56684e+06	1.44828e+06	6.13088e+06	1.6324e+06	4.71115e+06	1.9262e+06	1.41237e+06	2.27556e+06	4.53095e+06	2.73285e+06
PC(P-16:0/2:0)	PC(P)	PC(P)+HCOO	566.339	103.582	1.84908	4.33953e+07	2.08174e+07	5.22227e+07	2.03914e+07	0.83097	-0.26714	0.676103	3.27932e+07	2.24759e+07	7.39766e+07	3.27351e+07	5.49958e+07	3.0519e+07	4.54691e+07	5.27907e+07	8.56269e+07	4.6708e+07
LPC(18:0/0:0)	LPC	LPC+HCOO	568.353	139.566	0.98372	9.8845e+06	5.35022e+06	1.2282e+07	5.36413e+06	0.80479	-0.31331	0.834532	1.0192e+07	3.27357e+06	8.40634e+06	9.4027e+06	1.81479e+07	1.48014e+07	7.97056e+06	9.95937e+06	2.05159e+07	8.16281e+06
PA(18:1/9:0)	PA	PA-H	575.363	164.167	0.0959833	21340.8	12451.2	42666	61423.1	0.50018	-0.99947	1	37303.2	3666.83	23390.4	16236.9	26106.7	10112.7	31457.7	2676.85	150872	18210.2
PA(20:0/7:0)	PA	PA-H	577.385	282.651	0.161366	30841	13813.3	59132.9	30697.9	0.52155	-0.93911	0.210075	16612.4	15528.7	45231.3	39908.3	36924.4	61109	29302.9	26671.4	90515	88066
PC(P-16:0/3:0)	PC(P)	PC(P)+HCOO	580.351	122.043	0.11172	153595	83601	185337	60388.6	0.82873	-0.27103	0.403395	192692	57832	276363	121150	119937	147297	126720	186270	283804	182596
PG(4:0/18:0)	PG	PG-H	581.352	68.364	0.117293	20607.7	5498.64	34254.6	13044.1	0.6016	-0.73312	0.210075	20095.7	11571.2	22331.8	26168.8	22870.9	19759.2	38768.4	51693.5	38212.9	22839
PA(20:3/8:0)	PA	PA-H	585.348	111.195	0.0716288	68333.9	20530.9	82333.1	44475.9	0.82997	-0.26887	0.676103	66560	44658	96717.8	79365.4	54368.5	57158.5	28569.7	115046	138984	71907.2
LPC(20:4/0:0)	LPC	LPC+HCOO	588.323	79.083	3.01044	1.11178e+07	7.06443e+06	2.28641e+07	1.62643e+07	0.48626	-1.0402	0.29627	1.45286e+07	2.66269e+06	1.10578e+07	6.47725e+06	2.08627e+07	3.40961e+07	8.3396e+06	8.60476e+06	4.51238e+07	1.8156e+07
LPC(20:3/0:0)	LPC	LPC+HCOO	590.336	93.183	1.85757	3.23948e+06	1.05662e+06	7.19373e+06	4.96054e+06	0.45032	-1.151	0.0215717	2.54643e+06	1.82829e+06	4.35506e+06	3.37274e+06	4.09488e+06	4.13339e+06	4.46753e+06	4.90379e+06	1.59102e+07	6.55375e+06
LPC(20:2/0:0)	LPC	LPC+HCOO	592.351	111.4	0.30476	206005	77390.5	314611	120492	0.65479	-0.61089	0.210075	146927	118237	312015	207824	245021	115054	297878	355351	423617	381154
LPS(23:0/0:0)	LPS	LPS-H	594.367	145.664	0.0534745	238306	103537	218824	139625	1.089	0.12304	1	299395	130109	313592	120832	327601	100244	169798	382827	352178	89073.5
LPI(18:1/0:0)	LPI	LPI-H	597.294	60.645	0.207002	139601	70806.2	231488	238381	0.60306	-0.72963	1	53253.7	135583	171753	98514.2	238899	34469.7	129572	593631	349804	49960.9
Cer(t18:1/16:0)	PhytoCer	PhytoCer+HCOO	598.494	336.42	0.111991	102980	40686.2	127224	42118.8	0.80944	-0.30501	0.834532	115557	31652.6	128066	129293	110330	91873.1	123186	128713	196719	95628.8
LPI(18:0/0:0)	LPI	LPI-H	599.309	73.572	0.342981	96145.8	82827.6	282164	347972	0.34074	-1.5532	0.403395	20252.8	193895	71215.3	21851.7	173515	63396.6	131435	881730	285058	49201.7
Cer(t14:0/20:0)	PhytoCer	PhytoCer+HCOO	600.51	393.419	0.00731636	114550	50922.5	112939	38325.6	1.0143	0.020434	0.834532	134273	35003.8	162853	145373	95248.1	79912.3	116487	116251	173027	79019.4
PC(18:3/2:0)	PC	PC+HCOO	604.315	55.667	0.136822	40058.9	16176.7	63676	30401.8	0.62911	-0.66863	0.210075	37932.2	16112.9	43984.6	61334.4	40930.4	75091	31030.3	44452.4	109528	58278.7
LPC(22:6/0:0)	LPC	LPC+HCOO	612.321	75.444	1.02339	1.54929e+06	951239	2.62325e+06	686139	0.5906	-0.75975	0.0946929	2.18189e+06	567514	1.31683e+06	832094	2.84812e+06	3.40928e+06	2.51176e+06	2.55723e+06	3.04815e+06	1.58982e+06
Cer(t14:0/21:0)	PhytoCer	PhytoCer+HCOO	614.54	464.771	0.0716176	38039	16032	47694.9	15997.7	0.79755	-0.32636	0.530869	44906.3	16840.2	25301.7	50357	52789.7	47130.1	46233.2	70821	48630.8	25659.6
LPC(22:4/0:0)	LPC	LPC+HCOO	616.35	97.628	0.292517	461344	321606	625868	229436	0.73713	-0.44002	0.29627	396585	235608	389572	263134	1.02182e+06	382325	617397	462475	971773	695367
LPI(20:4/0:0)	LPI	LPI-H	619.279	54.254	0.299917	52235.3	39861.5	167578	167065	0.31171	-1.6817	0.210075	25207.1	34026.1	43659.7	35712.6	122571	58701.9	55721.4	380731	315961	26774.5
PA(20:0/10:0)	PA	PA-H	619.426	276.375	0.0725525	17849.3	11817.3	10309.5	5142.42	1.7313	0.7919	0.29627	25281.3	3208.07	13370.1	33709	13678	7864.14	10198.8	7510.84	19216.5	6757.12
LPI(20:3/0:0)	LPI	LPI-H	621.294	59.5005	0.257771	28984.1	14376.8	110187	112675	0.26305	-1.9266	0.403395	10478.5	32780.7	23380.5	28365.5	49915.2	22404.4	44034.4	265196	195301	23998.2
Cer(t14:1/22:0)	PhytoCer	PhytoCer+HCOO	626.525	389.523	0.10055	18842.1	7528.61	30628.2	13521.6	0.61519	-0.7009	0.210075	19026	7075.78	18888.2	27903.8	21316.6	17454.9	29362.1	35505.4	51008.7	19809.7
Cer(t14:0/23:0)	PhytoCer	PhytoCer+HCOO	642.57	505.175	0.174164	29667.1	10322.8	55774.7	18446.8	0.53191	-0.91074	0.0215717	20840.1	28679.6	19516	34907.4	44392.7	54169.8	51612.3	86820.4	37754.6	48516.4
LPI(22:5/0:0)	LPI	LPI-H	645.293	55.806	0.120557	9805.45	4360	27897.7	25558.3	0.35148	-1.5085	0.29627	8495.54	4818.16	8212.36	10941.4	16559.8	14041.5	10490.5	67668.2	39455.9	7832.31
PE(18:1/11:0)	PE	PE-H	646.435	291.742	0.137777	9773.47	6372.27	26101.3	11564.3	0.37444	-1.4172	0.0367139	9400.35	3363.38	13372.2	18548.1	4183.3	30442.3	27462.1	11395.1	41948.7	19258.4
PE(P-16:0/14:0)	PE(P)	PE(P)-H	646.47	400.404	0.00345781	27671.5	10869.6	28069	13546.5	0.98584	-0.020574	1	13850.8	41960.7	34333.6	26054.5	22158	11187.7	21414	47674.6	27518.9	32549.9
Cer(t14:1/24:0)	PhytoCer	PhytoCer+HCOO	654.576	526.806	0.353971	306444	99710.5	506814	377426	0.60465	-0.72583	0.530869	307561	433991	262586	358856	169226	287412	226916	1.14737e+06	328872	543497
PI(16:0/5:0)	PI	PI-H	655.351	143.967	0.0308443	39666.4	14543.4	44044.4	21865.7	0.9006	-0.15104	0.530869	48960.6	13893.5	46233.9	43364.5	45879.7	35152.8	36054.4	35802.7	82931.1	30280.8
PE(18:1/12:0)	PE	PE-H	660.451	321.802	0.0570855	11641.6	7577.78	16665.7	5523.9	0.69854	-0.51759	0.403395	5361.6	8018.86	24754.2	9900.04	10173.3	7400.9	17275.8	19401.6	17296.4	21953.6
PE(P-16:0/15:0)	PE(P)	PE(P)-H	660.484	424.844	0.034261	15921.1	6425.06	19060.5	8626.85	0.83529	-0.25964	1	10155.5	17028.9	25454.5	17217.1	9749.33	8736.96	15254.6	23206.4	16649.2	31455.1
PE(14:0/16:0)	PE	PE-H	662.471	357.848	0.0263903	20229.1	7851.96	22423.1	4232.7	0.90216	-0.14855	1	29926.8	27151.5	15699.3	16533.7	11834.2	15677.4	26310.3	24395.5	21027	24705.3
Cer(t14:1/25:0)	PhytoCer	PhytoCer+HCOO	668.597	541.77	0.812863	2.19279e+06	528984	2.95384e+06	828556	0.74235	-0.42983	0.29627	1.85471e+06	1.53321e+06	2.36995e+06	2.92082e+06	2.28524e+06	2.15041e+06	2.18121e+06	4.03664e+06	3.52409e+06	2.87687e+06
Cer(t19:1/20:0)	PhytoCer	PhytoCer+HCOO	668.598	587.469	0.015137	190060	110421	195660	142000	0.97138	-0.041892	1	271545	128481	232747	290214	27314.2	83147	247001	403593	46928.4	197630
PE(O-16:2/16:1)	PE(O)	PE(O)-H	670.469	362.13	0.0907041	65732.5	35156	49929	14174.3	1.3165	0.39673	0.530869	47514.4	17878.6	101181	98312.7	63775.6	25288.5	58818.3	55520.4	50850.3	59167.7
PE(P-16:0/16:1)	PE(P)	PE(P)-H	672.485	418.713	0.101965	129873	55811.4	156783	69411.4	0.82836	-0.27166	0.676103	69363.5	84505.2	166703	203125	125670	55123.1	191024	235439	178684	123644
PE(17:1/14:0)	PE	PE-H	674.473	327.851	0.159314	117001	91664.1	178768	168144	0.65448	-0.61157	0.834532	71009	10525.2	119270	258703	125496	107780	50543.8	21381.2	316714	397421
PE(15:1/16:0)	PE	PE-H	674.469	356.946	0.0750156	14363.8	6267.17	20688.4	4802.71	0.69429	-0.52639	0.0946929	14870.3	5396.01	16823.1	22482	12247.4	15188.3	19711.5	17698.2	23510.5	27333.2
PE(P-16:0/16:0)	PE(P)	PE(P)-H	674.5	449.25	0.0976683	91871	34045.7	114471	58968.2	0.80257	-0.3173	0.530869	61603.6	107439	144402	74162.4	71748.7	53281.3	78747.3	197830	90849.3	151645
PE(14:1/18:1)	PE	PE-H	686.465	356.231	0.110341	36379.1	21096	56911.5	36933.4	0.63922	-0.64561	0.403395	25512.4	15327.5	45729.2	68601.4	26725.1	17095.4	110219	37850.2	77730.8	41662.4
PE(16:1/16:1)	PE	PE-H	686.468	336.369	0.13826	26776.1	6129.82	44532.6	15350.6	0.60127	-0.73391	0.143672	20435.6	27409.4	36032.9	27977.1	22025.7	19725.3	47912.7	59858.2	53162.1	42004.7
PE(P-16:0/17:1)	PE(P)	PE(P)-H	686.5	429.973	0.112339	74176.8	22438.6	93958.8	30233.4	0.78946	-0.34106	0.403395	68601	39239.8	91806.9	95355.8	75880.3	51753.2	89748.5	136535	91572.6	100185
PA(18:1/17:0)	PA	PA-H	687.505	464.811	0.298554	52161.1	21588.9	123323	44143.8	0.42296	-1.2414	0.0215717	30214.9	40739.7	47588.6	55137.5	87124.9	81769.2	107072	198018	108479	121279
PE(16:0/16:1)	PE	PE-H	688.481	377.556	0.205702	104332	38654.5	159966	76293.1	0.65221	-0.61658	0.210075	58345.1	107586	161567	112417	81746.3	60168.3	184756	254935	108212	191760
PE(16:0/16:0)	PE	PE-H	690.496	423.681	0.258637	87846.6	22943.4	150262	53868.8	0.58462	-0.77443	0.0946929	108992	58879.1	107621	95229	68511.9	107238	140485	169347	101061	233182
SM(d20:1/10:0)	SM	SM+HCOO	691.514	355.847	0.0445368	11692.7	3298.58	14713.1	4470.23	0.79472	-0.33149	0.530869	15250	6870.51	12489	13780.5	10073.6	11043.2	12195.1	22340	13316.1	14671.2
PG(16:0/14:0)	PG	PG-H	693.459	278.083	0.108515	12595.7	6341.64	25357.8	13736.7	0.49672	-1.0095	0.143672	4624.43	17499	14906.3	7158.11	18790.5	9545.59	35120.7	21978.6	16775.8	43368.4
PA(20:4/16:0)	PA	PA-H	695.473	355.127	0.276159	1.37358e+06	743985	1.15754e+06	254438	1.1866	0.24688	0.29627	1.88673e+06	169820	1.12745e+06	1.80746e+06	1.87643e+06	1.01269e+06	1.10571e+06	1.15878e+06	1.58404e+06	926484
PE(15:1/18:3)	PE	PE-H	696.476	355.672	0.147367	326290	156695	273218	52585.6	1.1942	0.2561	0.403395	445931	73821.9	273358	426360	411981	227177	276164	283117	354172	225459
PE(P-16:0/18:3)	PE(P)	PE(P)-H	696.485	392.497	0.158626	145740	87229.7	196425	93831.4	0.74196	-0.43058	0.403395	43767.8	104276	150024	280961	149674	35997.6	209301	281164	218856	236808
Cer(t17:0/24:1)	PhytoCer	PhytoCer+HCOO	696.627	573.415	0.440509	2.49223e+06	995051	2.99626e+06	1.34686e+06	0.83178	-0.26573	1	2.86628e+06	866684	3.03205e+06	3.41089e+06	2.28523e+06	1.86511e+06	2.94663e+06	2.68006e+06	5.28645e+06	2.20306e+06
PE(P-16:0/18:2)	PE(P)	PE(P)-H	698.5	416.986	0.0192784	550285	192759	559522	232228	0.98349	-0.024018	1	348854	350501	733775	732512	585781	195598	541501	837808	619677	603027
Cer(t19:0/22:0)	PhytoCer	PhytoCer+HCOO	698.634	574.265	0.0658008	53880.1	23568.3	65104.2	28797.3	0.8276	-0.273	0.676103	70067.6	16569.3	62501.5	74540.3	45721.7	33059.3	68585	79760	103416	40700.5
Cer(t14:0/27:0)	PhytoCer	PhytoCer+HCOO	698.634	605.893	0.0638747	24133	12062.8	31724.3	12780.3	0.76071	-0.39458	0.403395	20614.3	11064.5	34280.8	39082.2	15623.3	27340.7	35922.8	51814.9	19055.1	24487.9
PE(O-18:2/16:0)	PE(O)	PE(O)-H	700.516	453.453	0.778363	3.03411e+06	1.1568e+06	4.11574e+06	2.09208e+06	0.7372	-0.43988	0.403395	1.99499e+06	1.94456e+06	3.69531e+06	4.6544e+06	2.88128e+06	1.22445e+06	5.68257e+06	6.49387e+06	3.09797e+06	4.07985e+06
PE(15:1/18:1)	PE	PE-H	700.51	418.72	0.0796186	109918	48977.2	92506.7	36952.2	1.1882	0.2488	0.676103	74498.7	56556.5	158167	164417	95952.9	39389.6	87522.1	123960	131042	80619.7
PA(18:0/18:1)	PA	PA-H	701.518	466.54	0.242637	637115	245359	785376	408710	0.81122	-0.30183	0.530869	463413	379992	719193	1.00767e+06	615312	292027	744304	1.4174e+06	639415	833734
PE(15:0/18:1)	PE	PE-H	702.495	403.952	0.158023	104318	21924.5	138285	49886.7	0.75437	-0.40666	0.143672	119465	87801.1	117279	122866	74177.1	65303.2	123244	186210	132825	183843
PE(16:0/17:1)	PE	PE-H	702.505	376.683	0.467625	1.11253e+06	1.04226e+06	1.68638e+06	1.62109e+06	0.65972	-0.60008	0.676103	587676	66183.8	1.18634e+06	2.82257e+06	899894	1.47918e+06	565215	190575	4.32043e+06	1.87648e+06
PE(15:1/18:0)	PE	PE-H	702.524	459.849	0.263861	578678	386394	429908	107507	1.3461	0.42873	0.530869	577521	463141	395396	1.23129e+06	226041	309421	533345	552287	361574	392914
PE(P-16:0/18:0)	PE(P)	PE(P)-H	702.53	505.158	0.45328	361537	209650	604336	248010	0.59824	-0.74121	0.210075	52335.1	460771	611341	281768	401472	625525	364452	918820	350827	762058
PA(18:0/18:0)	PA	PA-H	703.529	543.087	0.157636	35832.1	17152.9	67866.4	44860.8	0.52798	-0.92144	0.143672	25103.2	39565.9	13270.7	57752.7	43468.1	59280.6	52914.8	145478	52384.6	29273.5
PE(14:1/20:4)	PE	PE-H	708.449	286.555	0.103448	7152.55	1679.7	14539.9	2832.68	0.49193	-1.0235	0.0121858	6074.63	4989.91	8589.48	8991.19	7117.56	10062.1	13890	16360.9	17385.1	15001.3
Cer(t20:1/22:1)	PhytoCer	PhytoCer+HCOO	708.599	544.541	0.234871	110653	29994.5	163826	43292.4	0.67543	-0.56612	0.0601028	152861	76335.3	127681	93776.3	102610	131999	130600	235469	171149	149912
PE(14:0/20:4)	PE	PE-H	710.465	325.224	0.238617	62510.6	29909.7	123893	65728.1	0.50455	-0.98692	0.0601028	44626.8	36365.4	71377.1	110736	49447.5	51768.4	94123.1	117632	229471	126471
PE(14:1/20:3)	PE	PE-H	710.469	303.034	0.121539	18512.6	9159.18	36646.9	23818.1	0.50516	-0.98518	0.210075	12007.9	7961.11	24075.8	30775.4	17742.8	21481.4	17211.9	25936.2	75430.7	43174.3
PE(16:1/18:2)	PE	PE-H	712.48	356.375	0.114841	478483	204172	535256	244021	0.89393	-0.16176	0.403395	373855	273572	815271	467353	462365	233053	482721	909156	480328	571021
PE(O-18:2/17:1)	PE(O)	PE(O)-H	712.515	447.273	0.0676896	76311.5	45911.7	92793	61629.1	0.82238	-0.28212	0.676103	28791.5	61037.5	149009	88768.8	53950.8	68913.8	71808.9	202249	52902.7	68090.6
PE(16:0/18:2)	PE	PE-H	714.496	391.183	0.170557	1.45663e+06	641933	1.59427e+06	556132	0.91367	-0.13026	0.676103	651613	1.41571e+06	2.09261e+06	2.09644e+06	1.02679e+06	732683	2.17162e+06	1.97927e+06	1.48002e+06	1.60777e+06
PE(16:1/18:1)	PE	PE-H	714.503	357.409	0.294001	263698	202236	438661	395962	0.60114	-0.73422	0.676103	142809	36900.2	392610	541901	204271	277001	118617	103233	1.00881e+06	685645
PE(P-18:0/17:1)	PE(P)	PE(P)-H	714.53	477.325	0.151319	378396	208144	451976	223464	0.8372	-0.25635	0.834532	288185	90930.6	551740	606254	354872	188878	491193	297519	511611	770681
PA(17:1/20:0)	PA	PA-H	715.537	502.51	0.431397	53548.6	30886.5	258670	247197	0.20702	-2.2722	0.0215717	27432.2	40370	37480.4	57049.2	105411	168803	181809	695893	86726	160119
PE(P-18:0/17:0)	PE(P)	PE(P)-H	716.544	505.176	0.408034	62424.4	15916.7	195972	91850	0.31854	-1.6505	0.0121858	41830	62350	54975.8	68162.6	84803.5	168693	145256	279999	84904.4	301009
PE(16:0/18:1)	PE	PE-H	716.54	477.84	0.0265443	70290.5	41788.6	64810.6	37076.1	1.0846	0.1171	1	98744.2	18033.7	97712.3	105130	31832.4	43618.9	36881.7	128685	51082	63785.9
PG(16:1/16:1)	PG	PG-H	717.459	241.54	0.13174	29190.5	14303.5	49792.8	23750.4	0.58624	-0.77044	0.210075	18051.7	10816.3	32577	40855.5	43651.9	21043.6	64647.2	59772	75223	28278.1
PE(O-16:2/20:5)	PE(O)	PE(O)-H	718.469	321.033	0.0879823	25255.9	11227.1	35238.2	9905.68	0.71672	-0.48052	0.210075	23782.3	8075.27	28422.7	39199.9	26799.3	19174.6	44651.8	40668.9	38640.5	33055.3
PE(18:0/16:0)	PE	PE-H	718.525	469.122	0.432633	283454	95257.7	438865	67930.6	0.64588	-0.63066	0.0367139	399694	149660	292127	336725	239065	461395	452194	486749	319619	474368
PG(16:0/16:1)	PG	PG-H	719.473	337.144	0.0757087	80543.4	23132.5	95866	47101.7	0.84017	-0.25125	0.834532	106304	48275.2	65986.6	92038.2	90113.3	55998	128378	162331	71932.5	60690.2
PE(15:1/20:5)	PE	PE-H	720.477	286.169	0.261186	38675.2	18007.3	119103	105716	0.32472	-1.6227	0.0601028	15521.7	43487.8	41798.4	28787.7	63780.7	38082.5	304077	94783.1	70292.4	88281
PE(O-16:2/20:4)	PE(O)	PE(O)-H	720.485	356.072	0.247359	1.56835e+06	765659	1.36427e+06	434440	1.1496	0.20112	0.530869	1.95734e+06	313619	1.43925e+06	1.83367e+06	2.29788e+06	873225	1.96712e+06	1.61517e+06	1.28701e+06	1.07881e+06
PG(16:0/16:0)	PG	PG-H	721.489	368.627	0.0954973	1.9999e+06	1.09974e+06	1.90875e+06	468987	1.0478	0.067298	1	1.87775e+06	404504	3.0738e+06	2.99888e+06	1.64456e+06	1.24692e+06	2.53934e+06	2.01629e+06	1.99237e+06	1.74885e+06
PE(15:1/20:4)	PE	PE-H	722.491	356.04	0.183703	282299	252826	199379	59514.3	1.4159	0.50171	1	220404	63491	192693	215085	719825	112881	271914	233611	194113	184378
Cer(t17:1/26:1)	PhytoCer	PhytoCer+HCOO	722.615	561.555	0.0788432	82504.4	30663.1	100539	59905.1	0.82062	-0.28521	0.676103	55240.4	93401.6	126520	85697	51662.5	62602.6	28635.3	176766	143515	91174.9
PE(15:1/20:3)	PE	PE-H	724.507	404.774	0.45741	2.03834e+06	654415	2.43431e+06	666804	0.83733	-0.25612	0.676103	2.07679e+06	1.02308e+06	1.87362e+06	2.64199e+06	2.5762e+06	1.70706e+06	2.18005e+06	3.52034e+06	2.38696e+06	2.37716e+06
PA(18:2/20:1)	PA	PA-H	725.515	418.788	0.0829505	216134	71004.9	240814	90124	0.89752	-0.15599	0.676103	219392	107370	245404	302021	206484	130789	194228	250746	253497	374807
PE(17:1/18:2)	PE	PE-H	726.496	392.517	0.144855	82282.1	37918.9	113476	40883.1	0.72511	-0.46374	0.29627	34193.1	79037.2	83882.3	140232	74065.4	42452.5	142528	138352	126047	117999
PE(17:2/18:1)	PE	PE-H	726.521	441.154	0.217901	347342	187747	454869	245006	0.76361	-0.38909	0.403395	105480	285775	387799	624592	333066	79069.2	625774	707715	478834	382954
PE(O-18:2/18:1)	PE(O)	PE(O)-H	726.53	458.687	0.00172153	1.61277e+06	598986	1.61129e+06	757795	1.0009	0.0013206	1	975436	1.65327e+06	2.27955e+06	2.11642e+06	1.03915e+06	391839	2.18742e+06	2.30165e+06	1.57492e+06	1.60063e+06
PE(17:1/18:1)	PE	PE-H	728.511	412.695	0.266865	612570	206531	765557	359754	0.80016	-0.32164	0.530869	320622	567698	877984	720310	576236	306534	586255	1.00907e+06	700662	1.22526e+06
PA(17:1/21:0)	PA	PA-H	729.551	501.993	2.50637	8.025e+06	4.14783e+06	1.45534e+07	5.97733e+06	0.55142	-0.85878	0.0946929	3.62281e+06	5.85509e+06	1.08333e+07	6.04943e+06	1.37644e+07	1.08773e+07	1.72276e+07	2.37462e+07	9.00976e+06	1.1906e+07
PE(18:0/17:1)	PE	PE-H	730.526	450.813	0.755368	1.29017e+06	522627	1.98813e+06	826111	0.64894	-0.62385	0.210075	1.09288e+06	939828	2.12565e+06	1.45562e+06	836863	870345	1.61319e+06	3.01841e+06	1.92658e+06	2.51211e+06
PE(15:1/20:0)	PE	PE-H	730.545	574.789	0.0527503	25142.3	8276.78	30359	8934.89	0.82817	-0.27201	0.676103	26421.1	15612.6	29899.7	35630.9	18147.5	25061.1	24478.9	45877.5	29983.8	26394
PE(17:1/18:0)	PE	PE-H	730.554	503.45	1.34067	2.32883e+06	1.00181e+06	4.03715e+06	1.31515e+06	0.57685	-0.79373	0.0946929	703518	2.27165e+06	2.91795e+06	3.33639e+06	2.41465e+06	3.08828e+06	4.83534e+06	5.65333e+06	2.38377e+06	4.22502e+06
PE(18:0/17:0)	PE	PE-H	732.542	500.528	0.405195	72879.9	48334.5	234916	159568	0.31024	-1.6886	0.0367139	148289	22580.4	81771	71228.3	40530.4	347007	90340.3	151425	127547	458261
PG(15:0/18:1)	PG	PG-H	733.502	358.613	0.100996	275582	159262	236394	113407	1.1658	0.22129	0.676103	381388	38718.3	232473	455222	270111	178715	230369	91660.4	392628	288596
SM(d14:1/19:0)	SM	SM+HCOO	733.537	376.637	0.154668	82751.1	20574	119179	63768.4	0.69434	-0.52628	0.403395	51701.3	96584.8	74262.5	103828	87379	59772.8	113580	208204	59780.9	154557
PE(16:1/20:5)	PE	PE-H	734.465	295.082	0.322466	74874.5	34084.4	158113	46718.9	0.47355	-1.0784	0.0215717	80171.6	23672.9	85268.1	117718	67542.3	97348.8	183187	184875	205318	119836
PE(14:1/22:5)	PE	PE-H	734.491	312.721	0.1807	32481.9	7580.41	62886.6	27392.8	0.51652	-0.95312	0.143672	24560.7	26912.9	36745.5	30957.4	43233.1	18546.8	88797.4	65875.5	59745.1	81467.9
PG(16:0/17:0)	PG	PG-H	735.504	397.663	0.0922553	131996	44662.8	157819	90549	0.83638	-0.25777	0.834532	109243	68606.2	185620	143854	152658	83009.6	81424.5	117455	279924	227282
PE(16:1/20:4)	PE	PE-H	736.481	331.39	0.614652	831263	411514	1.23357e+06	216219	0.67387	-0.56946	0.0946929	1.39479e+06	241151	797304	927089	795980	915161	1.14192e+06	1.41771e+06	1.44085e+06	1.25219e+06
PA(20:4/19:0)	PA	PA-H	737.519	423.062	0.148858	483133	233688	553567	170095	0.87276	-0.19634	0.834532	545797	140825	619234	739990	369821	430734	323109	609440	711767	692784
PE(16:0/20:4)	PE	PE-H	738.522	423.041	0.0215724	170267	63039.6	176869	105631	0.96268	-0.054878	0.834532	157240	117925	253366	215827	106979	106375	86139.8	168917	353808	169104
Cer(t18:0/26:1)	PhytoCer	PhytoCer+HCOO	738.676	611.269	0.138494	11274.5	5111.46	39387.6	49142.7	0.28624	-1.8047	0.210075	9024.55	5082.81	14762.8	18033.2	9468.9	7320.53	21970.8	13596.8	27881.9	126168
PA(20:3/19:0)	PA	PA-H	739.533	464.845	0.29058	252012	119926	373944	172970	0.67393	-0.56933	0.143672	76133.9	291620	301209	392544	198554	92573.9	329191	442033	519932	485987
PE(18:1/18:2)	PE	PE-H	740.512	395.134	1.64795	9.5629e+06	6.56433e+06	5.50689e+06	3.17202e+06	1.7365	0.79621	0.29627	2.77507e+06	7.28024e+06	2.01697e+07	1.07174e+07	6.87211e+06	965981	3.84073e+06	9.16811e+06	6.45919e+06	7.10046e+06
PE(18:1/18:1)	PE	PE-H	742.529	434.333	0.93715	2.83531e+07	1.30616e+07	3.2007e+07	1.4849e+07	0.88584	-0.17488	0.676103	1.74735e+07	1.83202e+07	4.89915e+07	3.28158e+07	2.41647e+07	9.53982e+06	4.34511e+07	4.66265e+07	3.38161e+07	2.66012e+07
PG(16:1/18:2)	PG	PG-H	743.475	252.317	0.148778	126798	81327.2	178258	128343	0.71132	-0.49143	0.530869	75881.8	27601.1	224151	192894	113462	79730.7	310919	119244	322586	58808.2
PA(18:2/22:6)	PA	PA-H	743.471	425.66	0.0621067	243607	229293	273852	209930	0.88956	-0.16884	0.676103	333511	521886	8087.96	3334.67	351215	118900	344477	533050	6401.46	366429
PE(18:0/18:1)	PE	PE-H	744.543	473.808	2.66868	4.07237e+07	1.16126e+07	5.08359e+07	1.25537e+07	0.80108	-0.31998	0.29627	3.44698e+07	2.48326e+07	5.42134e+07	4.88157e+07	4.12871e+07	3.45355e+07	4.97614e+07	6.95727e+07	5.25561e+07	4.77536e+07
PG(16:0/18:2)	PG	PG-H	745.492	297.949	0.818374	1.7017e+06	911010	2.63997e+06	1.26753e+06	0.64459	-0.63354	0.403395	826997	709277	2.54075e+06	1.80508e+06	2.62639e+06	1.31242e+06	4.3511e+06	2.5375e+06	3.41761e+06	1.58121e+06
PA(18:1/22:6)	PA	PA-H	745.49	461.889	0.422843	25085.6	12081	336893	670986	0.074462	-3.7474	0.210075	23749	10547.7	39209.8	35170.6	16751	23191.2	51794.5	1.53694e+06	49331.3	23207.7
PE(P-16:0/22:6)	PE(P)	PE(P)-H	746.502	391.606	1.29315	2.73556e+06	608245	4.8336e+06	2.97599e+06	0.56595	-0.82126	0.29627	2.74662e+06	2.15578e+06	2.47869e+06	2.54138e+06	3.75532e+06	2.38499e+06	6.85635e+06	9.07539e+06	2.74471e+06	3.10658e+06
PE(O-18:2/20:5)	PE(O)	PE(O)-H	746.502	375.569	0.342827	897364	445424	1.12447e+06	319794	0.79803	-0.32548	0.403395	954011	272143	1.29512e+06	1.31945e+06	646098	608118	1.14417e+06	1.37488e+06	1.40418e+06	1.091e+06
PE(18:0/18:0)	PE	PE-H	746.556	511.596	1.09053	915021	398186	1.8255e+06	404053	0.50125	-0.99641	0.0121858	1.45218e+06	359609	1.03485e+06	770250	958213	2.52991e+06	1.67194e+06	1.52454e+06	1.62486e+06	1.77622e+06
PG(16:0/18:1)	PG	PG-H	747.508	336.526	3.77112	2.03194e+07	5.76111e+06	3.1134e+07	3.25982e+06	0.65264	-0.61563	0.0121858	1.86608e+07	1.18053e+07	2.5966e+07	1.98083e+07	2.53568e+07	2.82523e+07	3.20375e+07	3.62342e+07	3.06911e+07	2.84549e+07
SM(d22:1/12:0)	SM	SM+HCOO	747.55	474.328	0.319085	673661	203537	833462	226614	0.80827	-0.30709	0.210075	517022	422476	928514	776879	723417	552866	815794	1.18509e+06	832333	781231
SM(d14:0/20:1)	SM	SM+HCOO	747.552	402.125	0.402782	3.80826e+06	1.96613e+06	4.44525e+06	2.58728e+06	0.8567	-0.22313	0.834532	2.34688e+06	2.03692e+06	2.90833e+06	6.52268e+06	5.22648e+06	1.59112e+06	4.03647e+06	7.76321e+06	2.48738e+06	6.34806e+06
PE(15:1/22:5)	PE	PE-H	748.507	391.589	0.59124	312662	48027.8	635344	293238	0.49212	-1.0229	0.0601028	376093	259344	319249	271316	337310	300008	685862	1.02397e+06	393001	773876
PE(17:2/20:4)	PE	PE-H	748.507	312.305	0.493141	673621	441415	1.07346e+06	672531	0.62752	-0.67226	0.403395	676040	88848.3	521470	772057	1.30969e+06	1.10796e+06	600449	940421	2.19686e+06	521608
PC(P-22:0/9:0)	PC(P)	PC(P)+HCOO	748.555	400.488	0.239027	946220	482353	1.11857e+06	464748	0.84592	-0.2414	0.530869	563901	522477	761574	1.64168e+06	1.24147e+06	499071	1.25795e+06	1.24759e+06	856796	1.73142e+06
PG(18:0/16:0)	PG	PG-H	749.521	422.447	0.966204	3.67525e+06	1.28407e+06	4.91746e+06	1.45246e+06	0.74739	-0.42007	0.403395	3.78093e+06	1.51815e+06	3.97986e+06	4.94404e+06	4.15326e+06	3.46671e+06	4.01543e+06	6.61074e+06	6.35074e+06	4.14367e+06
PG(16:0/18:0)	PG	PG-H	749.523	380.247	0.566871	2.218e+06	571121	2.71435e+06	732036	0.81714	-0.29134	0.530869	1.51391e+06	2.76714e+06	2.62321e+06	1.69796e+06	2.48778e+06	3.71174e+06	2.44968e+06	3.13829e+06	1.79689e+06	2.47514e+06
PE(15:1/22:4)	PE	PE-H	750.523	422.183	0.255779	2.46758e+06	1.24311e+06	2.76574e+06	1.26136e+06	0.89219	-0.16457	0.676103	1.42341e+06	2.04135e+06	1.67324e+06	4.52566e+06	2.67424e+06	1.20139e+06	2.64917e+06	3.26138e+06	4.57395e+06	2.14282e+06
PE(17:0/20:4)	PE	PE-H	752.511	404.829	0.633177	1.90148e+06	664827	2.47733e+06	730351	0.76755	-0.38167	0.210075	2.34821e+06	1.10373e+06	1.59247e+06	2.78769e+06	1.6753e+06	2.4226e+06	1.29658e+06	3.05204e+06	2.50125e+06	3.11421e+06
PE(17:1/20:3)	PE	PE-H	752.538	453.491	0.329489	3.94195e+06	1.58031e+06	4.34587e+06	1.14227e+06	0.90706	-0.14074	0.834532	3.87449e+06	1.61812e+06	3.96783e+06	6.0698e+06	4.17952e+06	5.36142e+06	2.87472e+06	4.88495e+06	5.23403e+06	3.37423e+06
PE(P-18:0/20:3)	PE(P)	PE(P)-H	752.547	500.731	1.89438	7.88256e+06	4.38363e+06	1.28778e+07	6.98289e+06	0.61211	-0.70815	0.29627	1.28524e+06	1.2933e+07	6.31889e+06	9.96263e+06	8.91307e+06	5.12589e+06	1.18245e+07	2.42317e+07	1.06865e+07	1.25203e+07
PE(17:0/20:3)	PE	PE-H	754.526	441.304	0.335309	482009	257851	665734	261205	0.72403	-0.46589	0.29627	181506	374771	570484	871157	412128	224469	760587	703862	920440	719314
PE(20:1/17:1)	PE	PE-H	756.54	454.133	0.278825	631085	315883	801511	351202	0.78737	-0.34489	0.530869	379440	503360	1.05225e+06	875929	344446	241100	924296	937627	728375	1.17616e+06
PE(15:1/22:1)	PE	PE-H	756.567	505.089	0.261249	128522	26424.2	203733	87413.5	0.63083	-0.66467	0.403395	90909.5	115975	141752	160476	133496	105744	273995	268130	110544	260253
PE(P-16:0/22:1)	PE(P)	PE(P)-H	756.576	536.587	0.194077	340784	129929	417704	148581	0.81585	-0.29363	0.530869	267212	217334	426272	525673	267427	228923	403369	624250	485970	346008
PG(17:1/18:2)	PG	PG-H	757.49	278.675	0.0885736	46197.6	27454.3	61569.3	25819.8	0.75034	-0.41439	0.403395	33944.1	10815.8	55503.8	85259	45465.5	57567.8	68196.6	50585.2	100756	30740.2
PG(17:2/18:1)	PG	PG-H	757.512	356.818	0.000438284	66635	38582.4	66717.3	25632.9	0.99877	-0.00178	1	36983.1	14999.8	101672	82282.2	97237.6	41113.9	97726.4	90725.1	53044.1	50977.1
PE(19:0/18:1)	PE	PE-H	758.556	502.499	1.17751	1.085e+06	439052	2.31712e+06	964748	0.46825	-1.0946	0.0215717	1.51249e+06	576627	1.35186e+06	644623	1.33942e+06	1.69298e+06	1.50806e+06	3.65148e+06	1.69818e+06	3.03492e+06
PE(15:1/22:0)	PE	PE-H	758.582	536.575	0.0700645	57015.7	23001.4	69290	31701.5	0.82286	-0.28129	0.676103	54898.1	24216.5	77707.8	80044.3	48211.7	23806.8	83251.1	107580	77467.1	54345.5
PG(17:1/18:1)	PG	PG-H	759.506	318.561	0.472166	236298	99037.2	430807	127785	0.5485	-0.86643	0.0601028	170287	96511.9	305108	280111	329472	448187	495706	349252	594991	265898
PG(18:1/17:1)	PG	PG-H	759.519	356.911	0.0455038	88083	103982	74756.8	42340	1.1783	0.23666	0.676103	71886.3	18868.6	43128.5	270904	35627.6	39615.6	65315.5	60069.8	60377.3	148406
PE(18:3/20:4)	PE	PE-H	760.482	318.227	0.49981	304879	132103	528148	142222	0.57726	-0.79271	0.0946929	336245	89454.9	402058	416127	280509	389823	653704	549572	674675	372967
PC(O-22:2/10:0)	PC(O)	PC(O)+HCOO	760.534	453.468	0.0527147	169719	103712	154363	39320.1	1.0995	0.13683	1	121045	53822.7	162040	334361	177327	94202.8	154974	151545	203039	168053
PC(O-16:2/16:0)	PC(O)	PC(O)+HCOO	760.536	355.847	0.0219053	77655	65081	71657.8	73848.8	1.0837	0.11595	1	54492.8	20275.7	100454	180440	32613	29198.3	56541.9	200276	17200.3	55072.9
PE(18:0/19:0)	PE	PE-H	760.592	542.65	0.29585	137072	46276.7	239086	125666	0.57332	-0.8026	0.210075	179733	81844.8	138632	185196	99954.3	119787	108674	408368	283628	274975
PE(18:2/20:4)	PE	PE-H	762.502	360.729	2.05879	1.92995e+07	9.22019e+06	2.55985e+07	6.45488e+06	0.75393	-0.4075	0.29627	2.47671e+07	4.10452e+06	2.45669e+07	2.60888e+07	1.69702e+07	1.62539e+07	3.03981e+07	2.24155e+07	3.23183e+07	2.66066e+07
PC(P-22:0/10:0)	PC(P)	PC(P)+HCOO	762.551	517.952	0.660101	554144	228094	908070	112003	0.61024	-0.71254	0.0367139	635599	216129	503928	570345	844719	830624	1.02525e+06	987768	756252	940454
PC(P-16:0/16:0)	PC(P)	PC(P)+HCOO	762.55	456.928	0.0383097	102036	16175.9	108139	28774.3	0.94357	-0.0838	0.834532	89221.9	95894.4	110449	126260	88356.2	73471.4	103031	125479	147029	91682.9
PG(17:0/18:0)	PG	PG-H	763.536	403.033	0.124197	83381.7	8331.41	107245	43939.2	0.77749	-0.3631	0.29627	76808.4	95882.6	76016	80718.3	87483.1	87659.4	68725.3	181901	90460.6	107478
PE(18:1/20:4)	PE	PE-H	764.532	445.011	0.533098	225565	47987.7	449923	143066	0.50134	-0.99614	0.0121858	235092	151822	274011	208841	258058	292485	350473	635958	414375	556326
PI(18:1/11:0)	PI	PI-H	765.463	207.558	0.114502	27142.9	19099.6	43114.6	11410.6	0.62955	-0.6676	0.0946929	23083.9	5974.18	22424.8	58301.4	25930.3	31631.3	44704.5	45770.3	60021.9	33444.8
PE(18:0/20:4)	PE	PE-H	766.529	430.873	2.33459	5.39819e+07	2.14546e+07	6.43226e+07	1.17572e+07	0.83924	-0.25285	0.403395	6.47041e+07	2.2706e+07	4.19422e+07	7.62756e+07	6.42816e+07	6.80796e+07	5.25213e+07	6.76585e+07	8.04124e+07	5.29412e+07
PG(16:1/20:4)	PG	PG-H	767.474	255.138	0.142889	106465	103310	158469	134040	0.67183	-0.57383	0.530869	26241.3	35350.9	109449	80176.9	281105	72216	376930	108085	191095	44019.1
PG(16:0/20:5)	PG	PG-H	767.472	339.193	0.0850226	27216.3	17115.6	38204.5	10669.6	0.71239	-0.48927	0.210075	13756.6	15254.1	31576.8	55164.2	20330	21041.4	39509.6	50559.3	39563.6	40348.6
PI(16:0/13:0)	PI	PI-H	767.474	212.256	0.123733	22939.7	12100.8	46744.4	43216	0.49075	-1.0269	0.210075	24494.4	8009.53	23721.8	41078.6	17394.1	34069.1	18725.8	29824.3	123399	27703.6
PE(18:0/20:3)	PE	PE-H	768.542	462.17	0.849252	2.03263e+07	9.61612e+06	1.77451e+07	7.13382e+06	1.1455	0.19593	0.403395	6.58295e+06	1.40338e+07	2.59481e+07	2.58131e+07	2.92535e+07	5.38673e+06	2.21119e+07	2.15972e+07	2.18594e+07	1.77699e+07
PG(16:0/20:4)	PG	PG-H	769.491	290.941	0.58179	974544	825908	1.5846e+06	1.08401e+06	0.61501	-0.70131	0.210075	416419	421947	719955	910616	2.40378e+06	933689	2.73322e+06	834038	2.79775e+06	624276
PG(18:2/18:2)	PG	PG-H	769.491	265.561	0.190984	626851	363225	763087	551420	0.82147	-0.28372	1	533495	103440	818732	1.08217e+06	596425	628301	503091	630754	1.72452e+06	328773
PE(18:0/20:2)	PE	PE-H	770.556	479.583	0.832782	4.60056e+06	3.00103e+06	3.28351e+06	850742	1.4011	0.48657	0.403395	4.41357e+06	1.37315e+06	9.51138e+06	4.26326e+06	3.44143e+06	2.23643e+06	3.07998e+06	4.01684e+06	4.27893e+06	2.80537e+06
PE(16:1/22:1)	PE	PE-H	770.556	501.183	0.637033	912399	172701	1.34193e+06	460626	0.67991	-0.55658	0.29627	657189	976185	1.0599e+06	1.05136e+06	817356	767300	966391	1.82742e+06	1.44426e+06	1.70429e+06
PG(18:2/18:1)	PG	PG-H	771.508	304.578	0.67319	3.40702e+06	1.72689e+06	4.42348e+06	2.31456e+06	0.77021	-0.37667	0.530869	2.72778e+06	761071	4.15496e+06	5.2368e+06	4.1545e+06	3.61233e+06	4.7664e+06	4.37832e+06	7.88326e+06	1.47712e+06
PE(O-18:2/22:6)	PE(O)	PE(O)-H	772.517	396.025	0.726047	996675	190393	1.62022e+06	813127	0.61515	-0.701	0.0946929	1.11389e+06	659231	1.05099e+06	1.09803e+06	1.06123e+06	731004	2.28571e+06	2.65365e+06	1.12774e+06	1.30301e+06
PE(18:0/20:1)	PE	PE-H	772.573	515.935	1.53435	5.75782e+06	3.24616e+06	8.46089e+06	1.24362e+06	0.68052	-0.55529	0.143672	4.77091e+06	2.44129e+06	1.09489e+07	4.12334e+06	6.50465e+06	7.13845e+06	1.00792e+07	9.34881e+06	7.463e+06	8.27503e+06
PG(18:1/18:1)	PG	PG-H	773.524	354.046	1.64855	1.19372e+07	5.04191e+06	1.64955e+07	7.91424e+06	0.72366	-0.46661	0.676103	1.23568e+07	4.08082e+06	1.18292e+07	1.33313e+07	1.80878e+07	9.42099e+06	2.84214e+07	1.77223e+07	1.78318e+07	9.08098e+06
PC(26:2/6:0)	PC	PC+HCOO	774.517	376.414	0.389246	311324	122581	481949	174933	0.64597	-0.63046	0.0946929	194440	170002	444972	352978	394230	207309	578922	587794	626929	408791
PE(17:1/22:6)	PE	PE-H	774.527	354.046	0.999478	5.1702e+06	2.23871e+06	7.05998e+06	3.85348e+06	0.73233	-0.44944	0.676103	5.42486e+06	1.67494e+06	5.08058e+06	5.78354e+06	7.88706e+06	4.14381e+06	1.26915e+07	7.86396e+06	7.78421e+06	2.81638e+06
PC(14:0/18:2)	PC	PC+HCOO	774.52	396.024	0.385129	266966	51773.5	423900	172008	0.62978	-0.66707	0.143672	265625	191976	300591	327397	249239	182151	446223	667037	414229	409861
PG(18:0/18:1)	PG	PG-H	775.535	441.05	1.08089	1.53876e+06	648510	2.75172e+06	1.18375e+06	0.5592	-0.83857	0.143672	1.98167e+06	924083	982753	1.38577e+06	2.41951e+06	3.05209e+06	3.11885e+06	4.35205e+06	1.96954e+06	1.26605e+06
PG(18:1/18:0)	PG	PG-H	775.535	413.717	0.338879	927775	308298	1.14368e+06	400802	0.81122	-0.30184	0.29627	1.00742e+06	453507	1.23699e+06	1.12805e+06	812908	562132	1.24335e+06	1.62894e+06	1.31369e+06	970295
SM(d14:1/22:0)	SM	SM+HCOO	775.58	516.006	0.161547	190596	87908.3	236346	45641.5	0.80643	-0.31038	0.530869	130836	84494	245106	187489	305058	282167	267261	240112	164293	227898
PC(16:0/16:1)	PC	PC+HCOO	776.532	421.174	1.23224	2.93116e+06	1.21372e+06	4.73111e+06	2.09089e+06	0.61955	-0.69071	0.210075	1.67033e+06	1.54232e+06	3.66473e+06	3.89347e+06	3.88494e+06	1.7794e+06	6.07317e+06	5.28797e+06	7.00525e+06	3.50975e+06
PE(17:1/22:5)	PE	PE-H	776.542	385.528	0.310932	3.02533e+06	925863	3.31992e+06	693795	0.91127	-0.13405	0.676103	2.5648e+06	1.75499e+06	2.97504e+06	4.00029e+06	3.83154e+06	2.58293e+06	3.74648e+06	4.06341e+06	3.62957e+06	2.57719e+06
PE(22:4/17:1)	PE	PE-H	778.528	410.038	0.258053	1.12822e+06	301382	1.2961e+06	448534	0.87047	-0.20013	0.530869	1.14398e+06	619442	1.22455e+06	1.41673e+06	1.2364e+06	1.23946e+06	791290	943371	1.80014e+06	1.70624e+06
PC(16:0/16:0)	PC	PC+HCOO	778.555	484.811	1.06223	2.77922e+06	655531	4.0758e+06	1.53525e+06	0.68188	-0.55241	0.210075	3.42294e+06	1.95933e+06	2.23254e+06	3.3306e+06	2.95069e+06	4.07586e+06	2.77712e+06	5.37707e+06	2.3355e+06	5.81346e+06
PG(15:1/22:5)	PG	PG-H	779.503	253.183	0.0498228	35432.9	28037.4	43312.6	16020.4	0.81807	-0.2897	0.403395	36294.6	10950	26658.8	82795.5	20465.4	26385.7	66857.1	39163.7	51174.6	32982
PE(19:0/20:4)	PE	PE-H	780.55	457.876	0.599578	440563	132731	738227	178925	0.59679	-0.74472	0.0121858	565490	220048	505714	483425	428138	585003	584815	987409	673942	859964
PC(O-16:2/18:3)	PC(O)	PC(O)+HCOO	782.52	389.006	0.04023	131147	78098.5	143343	91715	0.91491	-0.12829	1	162326	30371	91041.9	239120	132873	128832	82391.8	91199.6	304255	110037
PE(17:2/22:1)	PE	PE-H	782.583	516.869	0.240083	121780	17534.1	180009	59625.3	0.67652	-0.5638	0.0946929	99390.3	138870	132677	131269	106693	99864.8	223506	148250	178455	249971
PE(17:1/22:2)	PE	PE-H	782.59	539.975	0.104509	110220	60255.3	136023	48757.6	0.8103	-0.30347	0.530869	69109.1	78169.8	115597	212957	75266.8	53236.8	140173	181848	152184	152675
PG(20:3/17:1)	PG	PG-H	783.518	315.804	0.0149511	136603	117515	141726	100034	0.96385	-0.053117	1	91612.9	43721.4	75780.2	338782	133118	69715.9	317037	121237	111697	88943
PG(17:1/20:3)	PG	PG-H	783.518	295.472	0.00410425	91608.3	94102.2	92773.6	48727.4	0.98744	-0.018235	0.403395	74914	21401.7	58920.2	256269	46536.6	71350.5	77160.6	70099.7	179628	65628.4
PE(22:6/18:3)	PE	PE-H	784.496	427.469	0.119452	13903.5	5993.31	31931.3	25647.1	0.43542	-1.1995	0.210075	10381.4	18142.9	19643.7	16129.3	5220.34	8995.69	19993.2	41070.5	72618.3	16978.7
PC(O-16:2/18:2)	PC(O)	PC(O)+HCOO	784.536	401.228	0.00485433	164252	82293.8	162775	89588.6	1.0091	0.013028	0.834532	267745	60617.7	141167	225035	126693	197156	102840	107696	305672	100511
PE(21:0/18:2)	PE	PE-H	784.57	504.259	0.296606	230265	129482	352154	152475	0.65388	-0.61291	0.210075	100273	151171	335847	399072	164959	242069	231279	544867	252122	490431
PE(P-22:0/18:1)	PE(P)	PE(P)-H	784.607	573.773	0.0476496	47845.8	22985.6	56075.1	31099.5	0.85325	-0.22897	0.834532	34241.7	19236.6	60702.5	78548.9	46499.3	14340.6	57698.7	64898.8	99620.4	43816.7
PE(20:4/20:4)	PE	PE-H	786.495	331.503	0.195319	930852	731585	783387	113433	1.1882	0.24883	0.834532	2.10856e+06	184439	553395	1.06644e+06	741432	795397	584793	851944	831955	852848
PC(O-20:2/14:1)	PC(O)	PC(O)+HCOO	786.55	455.68	0.242593	319185	161031	226809	71274.5	1.4073	0.49292	0.403395	194023	138233	348585	547444	367641	120995	201634	258979	312082	240354
PC(O-16:2/18:1)	PC(O)	PC(O)+HCOO	786.551	473.597	0.0703278	165291	86318.8	145865	48745	1.1332	0.18037	0.530869	83443.5	66016.7	189015	256230	231749	80872.7	105932	182774	177604	182143
PE(21:0/18:1)	PE	PE-H	786.586	580.457	0.0657505	38950	13681.6	50661.6	38304	0.76883	-0.37927	0.834532	48548.9	50549	45499.8	31939	18213.2	21784.6	35272.4	57435.3	114404	24411.4
PE(18:1/22:6)	PE	PE-H	788.513	371.309	1.90562	1.06214e+07	5.26886e+06	1.53477e+07	4.86671e+06	0.69205	-0.53104	0.210075	1.83348e+07	3.48316e+06	1.03241e+07	1.00002e+07	1.09647e+07	1.50718e+07	2.21546e+07	1.79388e+07	1.07293e+07	1.08437e+07
PC(26:2/7:0)	PC	PC+HCOO	788.531	406.998	1.15448	608804	676107	2.12637e+06	1.80685e+06	0.28631	-1.8043	0.143672	103923	540230	1.78393e+06	249050	366884	279928	397682	4.51702e+06	3.0682e+06	2.36905e+06
PC(O-22:2/12:0)	PC(O)	PC(O)+HCOO	788.567	518.664	0.0194997	2.80066e+06	1.5019e+06	2.77734e+06	1.13307e+06	1.0084	0.012066	1	1.85888e+06	1.03414e+06	2.58473e+06	4.85144e+06	3.67412e+06	1.37236e+06	4.23184e+06	2.15365e+06	3.56041e+06	2.56842e+06
PG(18:3/20:5)	PG	PG-H	789.455	294.921	0.09887	11700.6	7816.61	22858.5	11895	0.51187	-0.96615	0.143672	6700.18	3223.15	13603.2	23689.6	11287	29842.3	11825.2	12892.9	39814.2	19918
PG(19:0/18:1)	PG	PG-H	789.547	406.407	0.790319	191205	18628.3	994412	1.20026e+06	0.19228	-2.3787	0.0215717	166012	180353	193820	213838	202001	214087	210645	2.94583e+06	1.37358e+06	227911
PE(18:0/22:6)	PE	PE-H	790.528	416.995	2.71107	1.25583e+07	5.79512e+06	2.02424e+07	6.40914e+06	0.6204	-0.68874	0.0946929	1.78209e+07	7.36623e+06	8.76429e+06	9.01852e+06	1.98216e+07	2.28504e+07	2.43433e+07	2.71464e+07	1.38662e+07	1.30059e+07
PC(16:0/17:1)	PC	PC+HCOO	790.546	448.163	0.856509	1.60829e+06	369187	2.39155e+06	830176	0.67249	-0.57242	0.143672	1.47328e+06	1.0715e+06	1.60051e+06	2.01075e+06	1.88541e+06	1.37509e+06	1.89259e+06	3.53354e+06	2.35382e+06	2.8027e+06
PC(P-18:0/16:0)	PC(P)	PC(P)+HCOO	790.579	527.71	0.263352	1.0111e+06	370729	1.1939e+06	492854	0.84689	-0.23975	0.676103	895463	566702	1.47977e+06	1.29665e+06	816925	562672	1.80024e+06	1.39556e+06	1.37865e+06	832349
PC(P-22:0/12:0)	PC(P)	PC(P)+HCOO	790.581	549.977	0.199611	649814	283275	544347	218002	1.1937	0.2555	0.676103	613808	428661	1.06323e+06	781040	362336	359851	435670	802745	757790	365680
PG(18:3/20:4)	PG	PG-H	791.472	329.29	0.166555	39894.9	29637	75003	42000.7	0.53191	-0.91075	0.29627	29949.5	25840.6	25732	92800.7	25151.5	91791.8	8665.06	116826	96108.6	61623.2
PG(19:0/18:0)	PG	PG-H	791.584	528.719	0.281582	444930	145869	597638	337163	0.74448	-0.42569	0.403395	390499	302197	604028	597639	330285	188039	728454	1.06666e+06	628514	376518
PE(18:0/22:5)	PE	PE-H	792.543	446.057	1.68315	6.6909e+06	2.96236e+06	9.69331e+06	1.75855e+06	0.69026	-0.53479	0.0946929	8.28302e+06	2.2038e+06	5.25046e+06	8.16563e+06	9.55163e+06	1.02297e+07	9.98554e+06	1.19335e+07	9.22415e+06	7.09366e+06
PC(29:0/4:0)	PC	PC+HCOO	792.56	502.62	1.23318	683592	352951	1.86182e+06	669555	0.36716	-1.4455	0.0215717	1.10344e+06	197746	827680	820856	468240	1.80744e+06	1.70458e+06	918848	2.1152e+06	2.76301e+06
PC(16:0/17:0)	PC	PC+HCOO	792.561	518.573	0.631393	297663	146844	619748	175084	0.4803	-1.058	0.0215717	501236	117290	359804	303847	206140	822873	394455	584535	530719	766156
PG(22:6/16:0)	PG	PG-H	793.489	278.149	0.284302	107218	89732.4	234833	227919	0.45657	-1.1311	0.210075	39107.9	58200.7	80536.3	95117.9	263127	121648	633113	186775	170849	61781.6
PG(18:2/20:4)	PG	PG-H	793.509	300.234	0.0232111	84265.4	82311.3	90255	29449.7	0.93364	-0.099066	0.403395	79625.2	19182	47875	226454	48190.8	64192.2	95021.9	78569.7	74444.3	139047
PG(18:1/20:4)	PG	PG-H	795.507	296.689	0.590076	1.27965e+06	1.07368e+06	1.99539e+06	1.50628e+06	0.6413	-0.64092	0.403395	682284	482578	846467	1.25504e+06	3.13188e+06	963063	4.33178e+06	1.66244e+06	2.50198e+06	517677
PE(20:0/20:3)	PE	PE-H	796.571	503.896	1.38351	1.13374e+06	376624	2.77512e+06	1.2645e+06	0.40854	-1.2915	0.0121858	494979	1.29005e+06	1.34299e+06	1.10629e+06	1.4344e+06	1.4807e+06	2.28507e+06	3.06048e+06	2.245e+06	4.80434e+06
PG(18:0/20:4)	PG	PG-H	797.521	354.115	0.0773788	842282	570649	786124	389809	1.0714	0.099545	1	535554	278496	811579	801163	1.78462e+06	552609	1.3336e+06	711411	997672	335331
PC(24:4/10:0)	PC	PC+HCOO	798.548	422.155	0.042497	38877.5	16989.8	45727.1	29132.1	0.85021	-0.23412	1	58858.8	12934	40198.2	47104.8	35291.6	89485.5	26416.9	30691.3	61474.1	20567.7
PC(16:0/18:3)	PC	PC+HCOO	800.531	395.581	0.563186	1.56155e+06	462837	2.02566e+06	669605	0.77089	-0.37541	0.29627	867638	1.40661e+06	1.85358e+06	2.07559e+06	1.60433e+06	1.21596e+06	1.47281e+06	2.83679e+06	2.40684e+06	2.19589e+06
PC(17:1/17:2)	PC	PC+HCOO	800.536	328.139	0.099022	190037	222264	147767	82964.4	1.2861	0.36296	0.834532	112258	22576.8	131719	580603	103029	86881	95223.2	233948	242834	79947.9
PE(22:0/18:1)	PE	PE-H	800.601	618.233	0.00207785	63909.5	32475.4	63551.8	21550	1.0056	0.0080987	0.834532	79052.5	34369.5	34767	111365	59993.4	40844.1	77495.7	81746.4	78483.5	39189.3
SM(d14:1/24:1)	SM	SM+HCOO	801.595	516.998	0.239564	40644.7	11705.3	83736.8	22630.3	0.48539	-1.0428	0.0215717	37702.1	24920.4	56799.3	38158	45643.4	47865.2	86326.3	95709	80523.5	108260
PC(16:0/18:2)	PC	PC+HCOO	802.548	426.524	2.49582	1.54675e+07	4.30933e+06	9.64609e+06	3.37827e+06	1.6035	0.68122	0.0367139	9.12336e+06	1.6408e+07	2.12168e+07	1.51632e+07	1.5426e+07	5.45008e+06	8.339e+06	1.35164e+07	1.27012e+07	8.2238e+06
PC(17:1/17:1)	PC	PC+HCOO	802.551	366.601	0.0379272	204552	181955	187604	188753	1.0903	0.12477	0.530869	503726	19337.6	135366	219797	144533	89033.5	117469	125320	523688	82511.7
PE(24:0/16:0)	PE	PE-H	802.642	600.403	0.0565714	41798.4	45203.7	30782.4	19138.9	1.3579	0.44134	1	47411.5	10068.4	17839.8	118350	15322.2	17166.7	34964.5	29285.8	60745.9	11749.2
PC(16:0/18:1)	PC	PC+HCOO	804.564	460.548	6.77636	7.24561e+07	2.43906e+07	1.14522e+08	2.94313e+07	0.63268	-0.66044	0.0946929	7.39977e+07	3.17495e+07	8.77428e+07	9.44313e+07	7.4359e+07	1.24921e+08	1.10857e+08	1.47862e+08	1.21211e+08	6.77574e+07
PI(18:1/14:1)	PI	PI-H	805.468	343.214	0.360594	255683	339317	63462.1	36818.5	4.0289	2.0104	0.0946929	137735	64436.5	121757	860611	93875.6	45776.8	39528.8	100980	26010.4	105014
PC(30:0/4:0)	PC	PC+HCOO	806.577	532.595	1.34312	1.77949e+06	446939	3.24736e+06	958970	0.54798	-0.86781	0.0121858	1.9542e+06	991134	1.87595e+06	2.08253e+06	1.99363e+06	4.51578e+06	2.41182e+06	4.00029e+06	2.87974e+06	2.42917e+06
PC(18:0/16:0)	PC	PC+HCOO	806.576	556.753	0.720132	1.46051e+06	579862	2.06946e+06	562026	0.70574	-0.50278	0.143672	1.80966e+06	834227	1.54828e+06	2.18969e+06	920676	3.04545e+06	1.83461e+06	1.62715e+06	1.832e+06	2.00808e+06
PI(18:1/14:0)	PI	PI-H	807.485	379.311	0.103137	50044.9	9022.56	75461.2	76746.3	0.66319	-0.59251	0.530869	48235.8	50948.2	48125.5	63984.8	38930.4	37153.9	38875.4	211680	32188.7	57407.8
PC(22:6/13:0)	PC	PC+HCOO	808.496	395.146	0.015011	64202.6	34338.1	67019	30956.3	0.95798	-0.06194	0.676103	16628.3	101800	77909.2	41786.2	82889	96949.5	84808.2	84568.1	24821.1	43948.3
PC(O-18:2/18:4)	PC(O)	PC(O)+HCOO	808.535	404.846	0.306649	240195	133093	356471	97838.9	0.67381	-0.56958	0.210075	331604	55345.2	155667	380892	277464	289104	392731	296410	513126	290984
PC(P-16:0/20:5)	PC(P)	PC(P)+HCOO	808.569	503.404	0.274915	109491	17898.2	182999	71680.9	0.59832	-0.74102	0.0215717	99839.7	91290.6	122971	133589	99766.1	132411	136457	302206	145756	198162
PE(21:0/20:4)	PE	PE-H	808.582	534.798	0.686501	282566	170354	671312	232973	0.42092	-1.2484	0.0215717	574309	148383	284067	190588	215480	970038	716023	619626	324640	726235
PI(16:0/16:0)	PI	PI-H	809.499	395.132	0.0479199	54425.8	23020.6	46470.5	27266.9	1.1712	0.22797	0.676103	84857.2	36759.3	30230.5	49396.6	70885.2	84643.8	54191.5	53508.6	18176.7	21831.9
PC(O-16:2/20:3)	PC(O)	PC(O)+HCOO	810.552	443.881	0.447466	2.72542e+06	2.05494e+06	3.32417e+06	1.0464e+06	0.81988	-0.28652	0.676103	5.68796e+06	363014	1.33238e+06	2.74869e+06	3.49507e+06	4.10915e+06	2.20576e+06	2.56566e+06	4.68907e+06	3.05122e+06
PC(P-18:0/18:4)	PC(P)	PC(P)+HCOO	810.585	506.985	0.350827	50512.6	9802.76	166434	110050	0.3035	-1.7202	0.0121858	40933.4	42098.4	64739	49912.8	54879.2	68551.2	91065.5	196390	133157	343006
PE(22:5/20:4)	PE	PE-H	812.512	356.438	0.016223	489966	262144	481826	201984	1.0169	0.024169	1	766698	128281	324766	681762	548322	326251	798502	511499	485497	287380
PE(22:6/20:3)	PE	PE-H	812.53	388.14	0.483655	108410	56093.9	364977	304302	0.29703	-1.7513	0.0601028	202604	53737	86259.3	106170	93282	155843	110156	604880	776231	177775
PC(O-18:2/18:2)	PC(O)	PC(O)+HCOO	812.563	452.767	0.182807	846239	578506	982379	430658	0.86142	-0.21522	0.676103	1.58648e+06	52137.6	595041	839880	1.15765e+06	1.16481e+06	911720	1.07388e+06	1.4615e+06	299986
PC(P-18:0/18:3)	PC(P)	PC(P)+HCOO	812.565	483.954	0.264075	668376	318495	819747	266206	0.81534	-0.29452	0.403395	728416	253903	603659	1.14095e+06	614955	348071	906942	988393	898973	956357
PC(17:1/18:2)	PC	PC+HCOO	814.546	424.198	0.451369	300146	100999	514494	221355	0.58338	-0.77749	0.143672	197545	225790	323626	455684	298085	209750	422632	777746	671976	490368
PC(15:0/20:3)	PC	PC+HCOO	814.571	455.263	0.0376524	110832	58939.1	119885	47452.2	0.92449	-0.11327	1	204831	45671.5	103073	116591	83994.5	160710	65161.9	96471.2	177919	99162.8
PC(O-18:2/18:1)	PC(O)	PC(O)+HCOO	814.58	524.154	0.0192617	650523	397915	639656	129544	1.017	0.024306	0.530869	480136	239426	1.2514e+06	833265	448386	582869	574916	578252	871136	591105
PC(P-18:0/18:2)	PC(P)	PC(P)+HCOO	814.616	571.749	0.292033	39046.9	26378.7	116302	63562.5	0.33574	-1.5746	0.0946929	32233.3	29910.6	83969.9	14176.7	34943.9	22696.5	84653.5	132788	180935	160438
PG(21:0/18:2)	PG	PG-H	815.583	505.175	0.0957201	131180	81228.9	158607	67702.1	0.82708	-0.27391	0.530869	50395.4	98571.6	144142	263833	98958.1	90013.2	153611	175320	263555	110535
PC(17:1/18:1)	PC	PC+HCOO	816.561	451.752	0.440304	1.77855e+06	629547	2.19875e+06	962893	0.80889	-0.30598	0.530869	1.69487e+06	943635	2.19861e+06	2.56658e+06	1.48907e+06	1.12018e+06	1.40569e+06	3.49037e+06	2.28888e+06	2.68862e+06
PC(P-22:0/14:1)	PC(P)	PC(P)+HCOO	816.598	591.813	0.399882	1.70158e+06	747567	2.07529e+06	819993	0.81993	-0.28643	0.530869	958809	1.10127e+06	1.49213e+06	2.67055e+06	2.28516e+06	1.52167e+06	1.92628e+06	2.23041e+06	3.39473e+06	1.30335e+06
PG(22:6/18:2)	PG	PG-H	817.495	335.543	0.0726765	79779.1	34378.2	92938.7	23836.8	0.8584	-0.22027	0.403395	61674.9	69396.8	77982	138682	51159.4	72314.4	63587.4	117839	100401	110552
PG(21:0/18:1)	PG	PG-H	817.6	528.189	0.0426777	162866	81693.9	150955	61040.5	1.0789	0.10957	1	273890	72960.1	169842	202869	94767.8	117079	121506	212131	219645	84411.5
SM(d14:1/25:0)	SM	SM+HCOO	817.636	570.011	0.45893	5.25776e+06	4.50965e+06	6.15266e+06	2.03853e+06	0.85455	-0.22676	0.29627	3.58684e+06	2.30302e+06	2.41405e+06	4.87888e+06	1.3106e+07	7.30469e+06	5.43059e+06	8.55097e+06	3.15385e+06	6.3232e+06
PC(17:0/18:1)	PC	PC+HCOO	818.577	512.359	1.20465	5.38815e+06	740039	7.5837e+06	3.93876e+06	0.71049	-0.49311	0.676103	5.4074e+06	4.37023e+06	5.1951e+06	5.53301e+06	6.43498e+06	5.71418e+06	4.20878e+06	1.36956e+07	9.32232e+06	4.97761e+06
PC(P-22:0/14:0)	PC(P)	PC(P)+HCOO	818.612	616.075	0.105726	582004	217512	534806	141250	1.0883	0.12201	0.834532	470208	341350	880278	728254	489930	434194	438162	486156	775535	539983
PI(18:1/15:1)	PI	PI-H	819.493	358.288	0.0595619	36707.3	17060.7	44849.1	16463.7	0.81846	-0.28901	0.530869	38288.6	14343.5	43826.8	59626.1	27451.4	35883.4	23139.6	48305.5	67123.1	49793.8
PG(22:6/18:1)	PG	PG-H	819.519	453.841	0.0632691	27344.1	8581.06	36829.5	27266.1	0.74245	-0.42963	0.676103	33399	23129	25507.2	38222.3	16462.9	43682.9	8342.18	78754.5	17975.2	35392.8
PI(18:0/15:1)	PI	PI-H	821.52	330.139	0.119299	105494	66910.7	141134	92181.2	0.74748	-0.4199	0.403395	63369.7	43480.9	75787	137431	207404	86032.4	292584	165721	87699.9	73632
PG(20:2/20:4)	PG	PG-H	821.537	356.298	0.0183738	126777	94384.1	121705	33309.1	1.0417	0.058899	0.530869	168811	25245.6	80873	268629	90324.2	102155	169396	144032	98631.2	94310.8
PC(16:1/20:5)	PC	PC+HCOO	822.524	300.173	0.293677	318474	166089	459059	225482	0.69375	-0.52751	0.530869	521987	76027.8	274012	408598	311744	216606	599951	511237	729509	237994
PC(20:5/16:1)	PC	PC+HCOO	822.519	329.633	0.308025	113592	49732.9	197897	52770.9	0.57399	-0.80089	0.0601028	108413	40497.9	101442	170806	146801	138683	268131	203895	153897	224879
PG(20:1/20:4)	PG	PG-H	823.535	354.844	0.221194	259473	209588	374492	272373	0.69287	-0.52935	0.403395	241218	93173.9	140804	201722	620448	230266	828376	390454	302969	120395
PC(16:0/20:5)	PC	PC+HCOO	824.534	376.687	1.19259	2.36956e+06	1.27327e+06	3.90126e+06	1.27123e+06	0.60738	-0.71932	0.210075	3.21396e+06	709634	1.69553e+06	3.96661e+06	2.26207e+06	4.84973e+06	2.9526e+06	2.94418e+06	5.66253e+06	3.09724e+06
PC(22:4/14:1)	PC	PC+HCOO	824.535	355.13	0.485124	423256	259066	702745	272954	0.60229	-0.73147	0.210075	503347	147369	163128	566562	735873	538451	739313	588583	1.16088e+06	486498
PC(22:5/14:0)	PC	PC+HCOO	824.564	455.328	0.0956852	93349.4	64828	118487	60305.2	0.78784	-0.34402	0.676103	192429	12696.5	77911	102951	80759.2	139400	66457.8	57700.1	206178	122700
PG(22:2/18:2)	PG	PG-H	825.568	455.223	0.0745185	51567.1	40543.2	66486.7	31540.1	0.7756	-0.36661	0.676103	117716	7145.77	38572.1	50282.8	44118.6	79993.4	41992.5	30840.3	110282	69325.8
PC(16:0/20:4)	PC	PC+HCOO	826.549	410.05	2.05377	2.32549e+07	1.32514e+07	3.13929e+07	1.44623e+07	0.74077	-0.4329	0.403395	3.99076e+07	6.0831e+06	1.43405e+07	2.97403e+07	2.62032e+07	4.85324e+07	1.8373e+07	1.85917e+07	4.50018e+07	2.64656e+07
PC(18:2/18:2)	PC	PC+HCOO	826.546	392.034	0.408758	1.19134e+06	573653	1.56785e+06	909236	0.75986	-0.3962	0.530869	671613	662093	1.90886e+06	1.67038e+06	1.04376e+06	1.25839e+06	666920	1.754e+06	3.03919e+06	1.12075e+06
PC(O-20:2/17:2)	PC(O)	PC(O)+HCOO	826.616	551.557	0.249424	114472	55508.2	197741	118565	0.5789	-0.78862	0.210075	107228	43882.4	187202	148540	85506.9	69140.5	164923	206189	390080	158371
PC(16:0/20:3)	PC	PC+HCOO	828.563	449.847	0.0712917	2.31272e+07	1.49696e+07	2.33873e+07	9.05915e+06	0.98888	-0.016134	0.834532	2.05905e+07	1.07774e+07	2.2477e+07	4.84495e+07	1.33417e+07	1.04973e+07	1.78648e+07	2.60065e+07	3.14418e+07	3.1126e+07
PC(22:2/14:1)	PC	PC+HCOO	828.558	517.797	0.365888	625540	840191	1.04562e+06	1.47898e+06	0.59825	-0.74118	0.530869	942694	58513.9	1.96838e+06	102126	55984.9	1.4735e+06	86012.5	117902	3.46648e+06	84201.5
PC(18:2/18:1)	PC	PC+HCOO	828.563	430.252	0.409276	8.59646e+06	3.59272e+06	7.83949e+06	2.63854e+06	1.0966	0.13298	0.530869	7.75891e+06	3.38549e+06	1.19151e+07	1.20869e+07	7.83589e+06	4.4019e+06	7.68879e+06	1.05975e+07	1.02617e+07	6.24758e+06
PI(20:4/14:0)	PI	PI-H	829.507	360.14	0.111858	26410.6	5694.47	38383.6	10241.5	0.68807	-0.53937	0.0946929	24040	25724.7	33517	18688.4	30082.7	41398.4	20920.9	47259.4	38800.9	43538.1
PC(18:1/18:1)	PC	PC+HCOO	830.578	482.192	1.62763	7.02656e+07	3.40167e+07	5.97173e+07	4.26936e+07	1.1766	0.23467	0.676103	7.31871e+07	3.4007e+07	1.01364e+08	1.05559e+08	3.7211e+07	2.16258e+07	4.74376e+07	1.11188e+08	9.8151e+07	2.01842e+07
SM(d14:0/26:1)	SM	SM+HCOO	831.648	610.337	0.090059	3.57798e+06	2.13829e+06	3.70851e+06	1.74489e+06	0.9648	-0.051693	0.834532	1.63135e+06	2.42818e+06	2.81816e+06	7.11314e+06	3.89909e+06	1.78764e+06	4.57548e+06	5.4372e+06	1.8676e+06	4.87461e+06
SM(d14:1/26:0)	SM	SM+HCOO	831.649	654.569	0.0256099	522844	197612	534033	154454	0.97905	-0.030548	1	363386	420624	437415	858858	533937	373417	513540	697514	397374	688320
SM(d18:0/22:1)	SM	SM+HCOO	831.654	537.891	0.28943	349603	222422	215217	139942	1.6244	0.69992	0.29627	560594	426936	243425	14065.1	502997	417332	94171.7	186963	87224.3	290396
PC(18:0/18:1)	PC	PC+HCOO	832.593	534.803	3.60503	5.70986e+07	3.48402e+07	8.03188e+07	3.77427e+07	0.7109	-0.49228	0.29627	3.92338e+07	2.53339e+07	4.73025e+07	5.79534e+07	1.15669e+08	4.83131e+07	1.33096e+08	9.45674e+07	8.59608e+07	3.96567e+07
PE(22:6/22:6)	PE	PE-H	834.511	431.017	0.12567	106065	43706.9	80395.6	26210.5	1.3193	0.39976	0.676103	89431.7	165856	131749	91141	52147.1	61215.7	45504.2	92774.3	109618	92866.4
PC(P-16:0/22:6)	PC(P)	PC(P)+HCOO	834.548	439.633	0.250432	104538	46573.2	168934	52883.3	0.61881	-0.69243	0.0946929	166236	56445.9	60217.3	112129	127664	144458	226439	225617	128756	119402
PC(O-16:2/22:5)	PC(O)	PC(O)+HCOO	834.549	423.894	0.263231	210467	126038	313189	132691	0.67201	-0.57344	0.530869	340100	41968	123438	235691	311140	268125	529270	300934	300716	166901
PC(O-18:2/20:5)	PC(O)	PC(O)+HCOO	834.586	470.828	0.00385582	253085	127705	254649	174305	0.99386	-0.0088832	1	295638	64805.1	397878	194355	312751	77133	365229	498358	203477	129046
PI(16:0/18:1)	PI	PI-H	835.522	319.273	0.183458	1.37981e+06	438942	1.56897e+06	1.31858e+06	0.87944	-0.18535	0.676103	780661	1.81805e+06	1.65111e+06	1.0601e+06	1.58915e+06	241352	1.49941e+06	3.75504e+06	1.39486e+06	954195
SM(d17:2/24:4)	SM	SM+HCOO	835.599	537.447	0.732114	1.68509e+06	702007	2.43604e+06	1.03359e+06	0.69173	-0.53172	0.29627	1.9655e+06	585022	2.11773e+06	1.4201e+06	2.33707e+06	980400	2.6227e+06	3.71234e+06	2.92763e+06	1.93714e+06
PS(18:0/22:5)	PS	PS-H	836.53	355.78	0.564996	210360	126349	631267	636980	0.33324	-1.5854	0.29627	216481	61542	116327	377761	279691	182048	256571	1.67259e+06	816487	228634
PC(O-18:2/20:4)	PC(O)	PC(O)+HCOO	836.565	449.131	0.481467	709158	377832	997120	163142	0.71121	-0.49166	0.210075	1.16169e+06	205295	454955	885058	838792	905888	1.03666e+06	988353	1.24492e+06	809785
PC(P-18:0/20:5)	PC(P)	PC(P)+HCOO	836.601	535.714	0.24118	281379	192326	391014	171212	0.71961	-0.47471	0.29627	401731	127996	183902	561025	132241	181449	513654	406894	593150	259923
PC(17:1/20:4)	PC	PC+HCOO	838.545	394.263	0.845908	223490	67100.8	853240	527846	0.26193	-1.9327	0.0121858	266928	206562	156882	316326	170750	488373	433894	1.67906e+06	1.08009e+06	584785
PC(P-20:0/18:4)	PC(P)	PC(P)+HCOO	838.58	505.366	0.445668	1.35171e+06	933319	1.8272e+06	1.10795e+06	0.73977	-0.43485	0.530869	2.55259e+06	295512	520459	1.69664e+06	1.69336e+06	3.2821e+06	839982	1.09261e+06	2.74921e+06	1.17211e+06
PC(P-18:0/20:4)	PC(P)	PC(P)+HCOO	838.58	519.031	0.888232	847762	743388	2.23509e+06	2.92098e+06	0.3793	-1.3986	0.530869	2.05997e+06	148465	350149	886572	793661	7.3312e+06	609442	449413	2.06627e+06	719116
PG(21:0/20:4)	PG	PG-H	839.582	471.775	0.125081	111381	57138.6	140344	34364.6	0.79362	-0.33347	0.210075	205656	53383.4	102987	110638	84237.9	129234	106176	176895	176791	112624
PC(17:0/20:4)	PC	PC+HCOO	840.56	442.023	1.08804	700757	449870	1.69062e+06	607810	0.4145	-1.2706	0.0215717	1.39824e+06	191265	475124	796550	642608	1.67757e+06	834583	1.51176e+06	2.50067e+06	1.92852e+06
PC(O-20:2/18:2)	PC(O)	PC(O)+HCOO	840.595	523.342	0.534705	735953	404556	1.22815e+06	962307	0.59924	-0.7388	0.834532	1.0574e+06	200883	768676	1.17826e+06	474549	2.07069e+06	752195	462591	2.45284e+06	402443
PC(P-20:0/18:3)	PC(P)	PC(P)+HCOO	840.597	554.034	0.881445	485269	150189	1.15752e+06	529003	0.41923	-1.2542	0.0601028	549320	416763	265131	535320	659813	962504	968790	484030	1.55714e+06	1.81512e+06
PS(14:1/26:1)	PS	PS-H	842.575	483.03	0.592232	299619	110059	597301	206997	0.50162	-0.99533	0.0367139	199235	238494	245640	472585	342138	280501	503603	670714	761059	770628
PC(20:1/17:2)	PC	PC+HCOO	842.574	455.178	0.127495	315009	196033	371886	167379	0.84706	-0.23947	0.530869	640655	172997	229582	353607	178204	242361	198192	581973	509674	327230
PC(20:3/17:0)	PC	PC+HCOO	842.6	523.649	0.191404	76910	38943.8	125742	65700.3	0.61165	-0.70922	0.29627	138666	36024.4	54719	84191.8	70948.5	200708	57954.7	128691	179800	61554.7
PC(O-22:2/16:1)	PC(O)	PC(O)+HCOO	842.609	580.059	0.402244	228891	83768.3	456667	371877	0.50122	-0.99648	0.530869	167629	252226	152324	361484	210792	116038	229535	787896	926973	222890
PC(26:2/11:0)	PC	PC+HCOO	844.591	518.621	0.104721	641375	391379	702399	209369	0.91312	-0.13112	0.834532	749728	204893	1.21592e+06	676276	360061	433159	638139	649956	791704	999040
SM(d14:1/27:0)	SM	SM+HCOO	845.659	652.513	0.348336	461993	510522	238211	50140	1.9394	0.95563	0.403395	193019	102365	296309	1.35811e+06	360156	190227	280521	179898	254147	286265
PC(19:0/18:1)	PC	PC+HCOO	846.607	583.248	0.740569	717188	242497	1.22372e+06	398954	0.58607	-0.77085	0.0601028	385899	601224	1.02181e+06	855777	721232	803259	1.01063e+06	1.30743e+06	1.85662e+06	1.14067e+06
PG(22:0/19:0)	PG	PG-H	847.64	603.767	0.669521	332287	126984	734449	328372	0.45243	-1.1442	0.0215717	262612	226534	350974	544502	276814	417788	594531	1.24962e+06	556247	854062
PC(20:3/18:4)	PC	PC+HCOO	848.531	346.739	0.430368	306547	172332	515732	198594	0.59439	-0.75051	0.210075	476794	130811	121095	345878	458157	504128	460173	326282	851066	437011
PC(33:0/4:0)	PC	PC+HCOO	848.644	603.924	0.335654	345120	53609.3	500121	246414	0.69007	-0.53518	0.29627	430617	318715	345159	345053	286054	358562	238108	870970	426687	606275
PI(17:0/18:1)	PI	PI-H	849.535	349.375	0.528699	217718	58420	480150	241833	0.45344	-1.141	0.0367139	149727	276698	160392	256521	245253	250541	352621	862896	372148	562545
PC(22:6/16:0)	PC	PC+HCOO	850.547	399.539	1.04305	3.51455e+06	1.59389e+06	4.90091e+06	1.28579e+06	0.71712	-0.47971	0.29627	5.46113e+06	1.78686e+06	2.04575e+06	3.66547e+06	4.61353e+06	6.49492e+06	5.19915e+06	5.38715e+06	4.3892e+06	3.03411e+06
PC(18:2/20:4)	PC	PC+HCOO	850.549	377.995	0.278366	2.3e+06	1.08863e+06	2.61932e+06	1.32076e+06	0.87809	-0.18756	0.676103	2.61448e+06	596383	2.2676e+06	3.61402e+06	2.40751e+06	2.1314e+06	1.49314e+06	2.21292e+06	4.90724e+06	2.3519e+06
PI(16:0/19:0)	PI	PI-H	851.55	399.44	0.416315	1.98461e+06	1.27291e+06	2.41628e+06	511242	0.82135	-0.28393	0.530869	2.6587e+06	704873	995243	1.74815e+06	3.81609e+06	2.91468e+06	2.83235e+06	2.54931e+06	2.0623e+06	1.72277e+06
PG(24:4/18:1)	PG	PG-H	851.601	503.625	0.194346	31903.1	29214.9	66351.2	10543.1	0.48082	-1.0564	0.0946929	12997.1	22399.5	29546.5	12019.6	82552.8	58221.2	82772	71115.7	60517.5	59129.5
PC(18:1/20:4)	PC	PC+HCOO	852.563	414.452	1.89218	1.07065e+07	3.83572e+06	1.5362e+07	5.92362e+06	0.69694	-0.52088	0.530869	1.32386e+07	4.79812e+06	8.8102e+06	1.32096e+07	1.34759e+07	1.07316e+07	9.82593e+06	2.14033e+07	2.20755e+07	1.27737e+07
PC(18:0/20:4)	PC	PC+HCOO	854.577	460	1.74208	1.0844e+07	6.05826e+06	1.57131e+07	7.34669e+06	0.69012	-0.53507	0.530869	1.28172e+07	3.48878e+06	6.00023e+06	1.34002e+07	1.85135e+07	2.04646e+07	8.2953e+06	1.14955e+07	2.61125e+07	1.21975e+07
PI(20:4/16:1)	PI	PI-H	855.482	331.006	0.0692533	27669	12795.7	20086	6987.51	1.3775	0.46208	0.403395	41676.3	22500.9	14988.9	41075.1	18103.8	16135.3	15568.5	21509.3	15470.7	31746.1
SM(d16:2/26:1)	SM	SM+HCOO	855.665	627.289	0.078838	12044.6	10975	22153.5	16821.6	0.54369	-0.87915	0.403395	5407.48	31094.3	10646.7	4062.98	9011.7	10355.1	19268.7	43792.8	2992.85	34358.2
PC(18:0/20:3)	PC	PC+HCOO	856.593	517.838	2.45889	8.66896e+06	4.43803e+06	1.44845e+07	3.64076e+06	0.5985	-0.74058	0.0946929	4.18956e+06	6.86226e+06	6.92763e+06	1.5861e+07	9.5044e+06	1.04895e+07	1.56022e+07	1.30898e+07	2.01377e+07	1.31033e+07
PI(16:0/20:4)	PI	PI-H	857.498	355.858	0.100246	21433	6574.46	38344.2	34322.2	0.55897	-0.83917	0.834532	27122.2	10180.1	22432.3	24829.2	22601.5	19722.4	23206	99557.8	27080.9	22153.5
SM(d15:2/27:0)	SM	SM+HCOO	857.661	602.017	0.0529013	7.30759e+06	4.86702e+06	7.19113e+06	4.11279e+06	1.0162	0.023179	1	5.62699e+06	3.3891e+06	7.07694e+06	1.5678e+07	4.7669e+06	2.46026e+06	8.3517e+06	8.04859e+06	4.10248e+06	1.29926e+07
SM(d20:1/22:1)	SM	SM+HCOO	857.671	532.597	0.046907	95784.5	48866.7	107284	61431.3	0.89281	-0.16357	0.834532	78918.1	24931	106389	158438	110247	73556.2	157366	162503	125529	17465.6
PI(18:1/18:2)	PI	PI-H	859.52	286.07	0.198911	241725	109498	169153	123892	1.429	0.51504	0.29627	169011	139133	417024	268344	215114	37210.3	111328	250301	342122	104804
PI(16:0/20:3)	PI	PI-H	859.52	311.039	0.424208	137825	57567.1	339271	243373	0.40624	-1.2996	0.0601028	55036.6	199246	114651	136638	183552	177254	206623	754857	359600	198020
SM(d15:1/27:0)	SM	SM+HCOO	859.677	692.058	0.140887	4.22475e+06	2.76125e+06	3.99763e+06	2.00455e+06	1.0568	0.079721	1	4.90881e+06	2.32404e+06	6.17153e+06	515975	7.20342e+06	1.68148e+06	2.34391e+06	4.31522e+06	6.59934e+06	5.04821e+06
SM(d16:0/26:1)	SM	SM+HCOO	859.676	717.081	0.0305855	1.39104e+06	695510	1.36512e+06	638502	1.019	0.027138	0.834532	1.20572e+06	437865	1.43309e+06	2.38039e+06	1.49812e+06	894668	2.4142e+06	1.37362e+06	1.33268e+06	810401
PC(20:0/18:1)	PC	PC+HCOO	860.624	615.609	0.544252	1.18477e+06	475079	825511	147741	1.4352	0.52125	0.143672	1.04766e+06	492252	1.62952e+06	1.63465e+06	1.11976e+06	683504	1.0463e+06	864187	837507	696061
PI(18:1/18:1)	PI	PI-H	861.537	325.854	0.582102	2.92167e+06	418796	2.22948e+06	1.72666e+06	1.3105	0.39008	0.210075	2.35205e+06	3.03476e+06	3.51422e+06	2.89804e+06	2.80927e+06	280624	2.43727e+06	4.9677e+06	1.94207e+06	1.51975e+06
PG(22:0/20:0)	PG	PG-H	861.68	691.096	0.235422	691819	337036	547328	344453	1.264	0.33799	0.530869	715611	110508	830719	834158	968098	216003	1.07675e+06	268009	547902	627974
PC(O-18:2/22:5)	PC(O)	PC(O)+HCOO	862.578	482.778	0.223987	103282	75378.6	177600	108704	0.58154	-0.78205	0.210075	229301	43393.9	48270.7	88439.7	107003	362231	148289	165018	137638	74823.2
PC(18:0/20:0)	PC	PC+HCOO	862.667	637.911	0.360039	559423	173818	735807	223423	0.76028	-0.39539	0.29627	727135	395137	493567	763044	418233	795558	622049	698495	483476	1.07946e+06
PI(18:0/18:1)	PI	PI-H	863.553	369.439	1.89071	7.50778e+06	4.37447e+06	1.41777e+07	1.48591e+07	0.52955	-0.91717	0.676103	3.85019e+06	8.50844e+06	4.73775e+06	5.76223e+06	1.46803e+07	2.7879e+06	7.69604e+06	3.94259e+07	1.53243e+07	5.65451e+06
PC(O-20:2/20:4)	PC(O)	PC(O)+HCOO	864.595	516.749	0.337778	283618	117586	447579	255626	0.63367	-0.6582	0.29627	434123	121708	241791	350686	269780	839065	312931	549967	354514	181417
PC(24:4/15:1)	PC	PC+HCOO	866.576	447.294	0.339423	215396	98780.3	336158	93951.2	0.64076	-0.64215	0.0946929	325788	59860.2	197375	234075	259880	365393	243460	476624	337431	257880
PC(17:0/22:5)	PC	PC+HCOO	866.606	524.181	0.116386	133505	105260	177901	155844	0.75045	-0.41418	0.676103	295375	33783.5	64125.9	96297.7	177944	445544	126586	109599	164144	43631
PC(P-22:0/18:3)	PC(P)	PC(P)+HCOO	868.624	583.515	0.0620108	37016.8	11881.1	44936.8	16721.7	0.82375	-0.27972	0.676103	56116.1	24053	37958.6	35191	31765.5	31051.5	38187.8	55345.5	69016.6	31082.8
PC(22:1/17:2)	PC	PC+HCOO	870.605	526.806	0.108385	128916	65329.6	157890	63530.3	0.81649	-0.2925	0.834532	62061.8	56640.8	194013	151775	180087	75566.5	150944	156994	254224	151723
PI(17:0/20:4)	PI	PI-H	871.52	299.205	0.452676	114009	52345.6	371351	369353	0.30701	-1.7036	0.0946929	80694.1	131318	94976.9	66048.7	197005	107977	125208	998840	399066	225665
SM(d16:2/27:0)	SM	SM+HCOO	871.673	641.741	0.0490879	147047	181004	127874	85048.9	1.1499	0.20155	0.834532	86800.8	46313.3	99293.5	467293	35532.9	27449.5	102151	242827	83926.2	183019
PC(26:2/13:0)	PC	PC+HCOO	872.619	584.269	0.12681	48812.1	22209	72350.2	34821.2	0.67466	-0.56776	0.29627	60509.8	26455.3	42979.7	81206.3	32909.4	29406.8	63299.3	89151	121747	58147.3
PI(17:0/20:3)	PI	PI-H	873.534	337.264	0.367532	81715.2	33508.6	240289	207521	0.34007	-1.5561	0.0601028	47791.8	127171	53127.8	77760.4	102726	78268.7	144841	583349	285660	109328
SM(d17:0/26:1)	SM	SM+HCOO	873.689	719.925	0.020663	113664	64581.1	118845	51413.6	0.95641	-0.064302	0.676103	68965.4	46630.2	118121	214299	120306	52269.6	151753	75781.3	168609	145813
PC(P-20:0/20:0)	PC(P)	PC(P)+HCOO	874.692	719.643	0.0389423	116698	89570.1	106062	39069.7	1.1003	0.13787	1	67049.4	20276.7	253518	149313	93335	45824.5	123417	140695	88478.5	131895
PI(18:2/19:0)	PI	PI-H	875.549	373.939	0.209711	201770	94308	274152	111194	0.73598	-0.44226	0.210075	256343	82012	121172	250858	298466	305851	164191	316013	422632	162073
PC(22:4/18:3)	PC	PC+HCOO	876.561	402.069	0.860847	1.62391e+06	610593	2.55762e+06	1.2144e+06	0.63493	-0.65533	0.210075	1.60541e+06	781205	1.32187e+06	2.28615e+06	2.12492e+06	1.52285e+06	2.72179e+06	4.40907e+06	2.73523e+06	1.39917e+06
PI(24:1/13:0)	PI	PI-H	877.564	417.077	0.289504	316365	87053.8	462292	301172	0.68434	-0.54722	0.834532	338674	191325	266296	392446	393082	254448	507161	967515	334686	247650
PC(18:1/22:5)	PC	PC+HCOO	878.575	421.014	0.443238	911192	388292	1.19852e+06	320790	0.76026	-0.39543	0.29627	969056	269646	903621	1.28839e+06	1.12525e+06	929128	1.31428e+06	1.53538e+06	1.41948e+06	794349
PC(22:2/18:4)	PC	PC+HCOO	878.575	450.881	0.707688	965346	508737	1.53285e+06	504708	0.62977	-0.66709	0.210075	1.40636e+06	449567	451505	997474	1.52182e+06	2.11518e+06	1.48956e+06	1.96056e+06	1.16707e+06	931847
PC(22:4/18:2)	PC	PC+HCOO	878.575	436.809	0.312633	450909	154915	603695	244985	0.74691	-0.42098	0.403395	488611	209908	445989	641013	469025	330581	630646	991608	578815	486827
PC(24:4/16:1)	PC	PC+HCOO	880.59	469.985	0.808824	1.60063e+06	547761	2.51167e+06	1.40134e+06	0.63728	-0.65001	0.29627	1.85019e+06	1.03198e+06	1.09327e+06	1.68555e+06	2.34218e+06	2.52642e+06	1.49507e+06	4.89642e+06	2.11863e+06	1.52183e+06
PC(18:0/22:5)	PC	PC+HCOO	880.59	494.337	0.406028	546748	314622	786784	275954	0.69492	-0.52509	0.210075	615248	237766	262420	612645	1.00566e+06	943426	509132	1.18893e+06	675631	616797
PC(22:1/18:3)	PC	PC+HCOO	882.607	519.469	0.63928	770272	295878	1.14077e+06	147268	0.67522	-0.56657	0.0601028	931351	434232	510759	830067	1.14495e+06	1.25907e+06	1.16053e+06	1.27872e+06	1.09009e+06	915453
PC(20:1/20:3)	PC	PC+HCOO	882.604	538.339	0.172375	282162	99317	345469	138139	0.81675	-0.29204	0.676103	274334	185712	185120	368506	397136	390189	341152	543732	169029	283245
SM(d18:2/26:1)	SM	SM+HCOO	883.697	656.836	0.169435	24837.2	21533.9	75722.4	109454	0.328	-1.6082	0.530869	10306.2	62616.6	19855.5	19221.5	12186.2	21682.3	12581.5	70355.2	7620.94	266372
PC(26:2/14:1)	PC	PC+HCOO	884.622	573.419	0.300299	251655	166106	387340	181520	0.6497	-0.62215	0.29627	211179	102492	411423	440523	92659	142400	534401	324465	596753	338682
PI(18:0/20:4)	PI	PI-H	885.538	325.597	2.68437	6.04287e+06	3.6755e+06	1.51618e+07	1.28346e+07	0.39856	-1.3271	0.0601028	4.11572e+06	6.32697e+06	3.5074e+06	3.94382e+06	1.23205e+07	8.49033e+06	7.81358e+06	3.75464e+07	1.44687e+07	7.49024e+06
SM(d22:1/22:1)	SM	SM+HCOO	885.688	718.693	0.123441	84818	54796.5	57562.1	25331.7	1.4735	0.55925	0.530869	75264.8	20885.6	125849	154063	48027.1	39656.7	101247	52116.1	54516	40274.5
PC(26:1/14:1)	PC	PC+HCOO	886.636	615.478	0.0537453	159369	89960.8	143256	75561.6	1.1125	0.15377	1	126344	48887.9	279572	217684	124359	64796.4	227447	206778	148389	68872.7
PI(18:0/20:3)	PI	PI-H	887.553	360.437	3.27508	4.15709e+06	3.40226e+06	1.63677e+07	1.5141e+07	0.25398	-1.9772	0.0946929	760024	6.64339e+06	1.83083e+06	2.7815e+06	8.76969e+06	3.33792e+06	9.88994e+06	3.96837e+07	2.32493e+07	5.67759e+06
PC(22:0/18:1)	PC	PC+HCOO	888.652	696.542	0.0863122	105501	88225.9	81178.4	52410.9	1.2996	0.37809	1	108277	14949.2	248128	101325	54825.4	16433.6	131589	62406.1	138683	56780.2
PI(22:5/17:0)	PI	PI-H	897.571	355.798	0.0689158	37881.5	12999.3	47328	19634.6	0.8004	-0.3212	0.530869	46494.6	19198.4	35924.2	53290	34500.2	27890.1	48935.9	73086.8	58639.6	28087.8
PI(22:6/18:4)	PI	PI-H	901.479	381.128	0.0314189	28292.8	28944.4	22980.7	23604.2	1.2312	0.30001	0.676103	7665.48	20723.7	26256.6	78101.9	8716.34	8667.22	7580.95	23678.5	11362.1	63614.8
LacCer(d14:0/20:1)	LacCer	LacCer+HCOO	906.6	334.658	0.0327494	149077	74908.9	140352	55209.7	1.0622	0.087004	1	106721	69722.2	196784	254416	117743	67464.6	188920	201888	117170	126320
LacCer(d14:0/20:0)	LacCer	LacCer+HCOO	908.611	355.672	0.000872109	23768.9	8511.72	23849.6	7346.29	0.99662	-0.0048868	1	20486.5	13748	24143.7	37121.2	23345.2	16558.9	29181	33619.2	21987.3	17901.5
PI(18:0/22:5)	PI	PI-H	911.549	355.774	0.263026	84355.1	84779.8	200670	224640	0.42037	-1.2503	0.143672	23110.6	47884	37092.6	82930.6	230757	87330.4	96375.8	597711	157837	64092.7
PI(18:0/22:4)	PI	PI-H	913.567	360.255	0.63382	316474	305830	899557	965454	0.35181	-1.5071	0.0946929	159176	313980	99240.8	165052	844924	433330	433752	2.60787e+06	704341	318496
PG(28:0/18:2)	PG	PG-H	913.689	656.161	0.108832	17522.9	14736.1	36763.5	35216.4	0.47664	-1.069	0.676103	11149.3	42602.1	15190.6	14792.2	3880.25	14389.8	7415.24	71129	11772.2	79111.2
PG(28:0/18:1)	PG	PG-H	915.704	678.262	0.0442595	14463.1	3635.93	18844.5	11865.7	0.7675	-0.38177	0.834532	10730.1	14503.6	15037.9	20130	11913.8	18489.4	10069.8	37619.2	7424.26	20619.8
PA(18:2/34:0)	PA	PA-H	923.763	669.346	0.449488	67275.7	58429.8	261752	183097	0.25702	-1.96	0.0946929	16627.5	157988	42753.2	26793.3	92216.4	261879	70827.2	462595	87531.1	425930
PA(18:1/34:0)	PA	PA-H	925.764	679.001	0.388651	32503	24239.6	204787	218198	0.15872	-2.6555	0.0367139	15781.8	75292.2	21698.4	26674.5	23067.9	117595	53758.6	568535	42426.6	241619
PE(31:0/18:1)	PE	PE-H	926.772	679.112	0.351944	17859.4	12981.4	164778	197068	0.10838	-3.2058	0.0367139	13299.3	40787.1	8589.37	13677.9	12943	49989.6	35343.1	487315	29921	221321
PE(31:0/18:0)	PE	PE-H	928.784	701.535	0.168228	5154.58	2487.2	55805.2	112230	0.092367	-3.4365	0.403395	3034.86	9112.38	5959.37	4305.89	3360.37	5841.51	8215.09	256547	3744.26	4678.23
PI(20:5/22:4)	PI	PI-H	931.536	369.464	0.0752879	40091.8	24300.2	57868.9	67715.2	0.6928	-0.52948	1	19451.6	80850.4	26900.4	30434.8	42821.6	14126.9	27509.6	178012	37302.5	32393.2
LacCer(d14:0/22:1)	LacCer	LacCer+HCOO	934.632	387.257	0.101078	34676.6	11189.3	48111.9	17366.4	0.72075	-0.47243	0.210075	30400.2	21250.4	29535.8	48829.2	43367.3	28121	64217.6	66136.3	48868.7	33216
PG(30:0/18:2)	PG	PG-H	941.723	678.038	0.277873	32246.7	28078	108836	74313.6	0.29629	-1.7549	0.0367139	11984.2	78545.3	18966.2	12799.2	38938.7	91141.4	53344.2	226798	42973.9	129925
PE(34:0/16:0)	PE	PE-H	942.784	674.116	0.043692	21019	16080.1	26466	11852	0.79419	-0.33245	0.403395	18822.8	11252.2	14888	49207.2	10924.6	40898.5	13507.5	23546.7	17805.3	36572
LacCer(d14:0/24:1)	LacCer	LacCer+HCOO	962.661	434.076	0.0370015	14002.3	6695.23	17081.3	5668.8	0.81974	-0.28676	0.403395	9812.5	7714.72	10020.6	22188.6	20275.1	11200.6	16565.7	26143.5	17750.5	13746.4
PE(34:0/18:1)	PE	PE-H	968.799	674.776	0.0455686	26210.8	11883.5	21149.7	10286.4	1.2393	0.30952	0.403395	40963.4	7729.91	27180.5	28275.5	26904.7	37378.2	18980.8	9436.65	22735.2	17217.8
PG(32:0/18:2)	PG	PG-H	969.752	694.942	0.165582	27110.6	15407.9	52330.5	17186.7	0.51806	-0.9488	0.0601028	25084.2	21512.1	27001.1	9951.16	52004.5	38937.6	44302.8	78672.6	60633.3	39106.4
PA(18:0/37:0)	PA	PA-H	969.846	694.416	0.171241	13803.4	3641.38	38331.3	18394.9	0.36011	-1.4735	0.0215717	19810.2	13959.1	13105.2	11941.8	10200.7	32371.9	15444.2	65575.4	34101	44164
PG(32:0/18:1)	PG	PG-H	971.77	664.938	0.276332	27762.2	17884.5	96111.7	56838.6	0.28885	-1.7916	0.0367139	11071.2	48281.2	18040.9	46004.8	15412.8	92762.8	49675	161515	31931.9	144674
PG(33:0/18:1)	PG	PG-H	985.767	652.823	0.29829	13159.3	8422.88	95620.5	75994.6	0.13762	-2.8612	0.0215717	5830.96	13970.8	8750.7	9953.34	27290.9	98407.9	64578.1	223315	24932.8	66868.8
PG(33:0/18:0)	PG	PG-H	987.776	670.853	0.144318	23206	10519.9	48942.6	34981.2	0.47415	-1.0766	0.210075	15279	18866.9	18094.4	22306.2	41483.6	97563.9	18948.7	72800	36627.9	18772.5
LacCer(d14:0/26:1)	LacCer	LacCer+HCOO	990.69	473.503	0.119283	41516.3	26325.6	62971.4	28785.3	0.65929	-0.60102	0.143672	30471.6	24856.7	27479.6	87925.4	36848.1	33453.5	66283.3	109003	45422.3	60694.5
LacCer(d14:1/27:0)	LacCer	LacCer+HCOO	1004.7	491.842	0.0245662	15331.5	4980.76	17304.5	6684.12	0.88598	-0.17465	0.834532	20267.5	7080.79	17766.5	16259.9	15282.7	11490.2	14538.5	28805.8	16438.8	15249.1
PG(35:0/18:2)	PG	PG-H	1011.8	638.139	0.0131984	17170.3	9608.24	18583.3	11556.8	0.92396	-0.1141	1	9955.84	17774.5	18995.3	31852.6	7272.97	9521.12	15122.7	25082.9	7815.34	35374.6
LacCer(d20:1/22:1)	LacCer	LacCer+HCOO	1016.7	472.637	0.0119705	47156.9	34524.1	45162.7	11702.8	1.0442	0.062336	0.676103	60479.1	11861.5	37611.6	100042	25790.7	32229.5	43661.8	64217.4	41344.7	44360.1
LacCer(d16:1/27:0)	LacCer	LacCer+HCOO	1032.73	519.537	0.0560734	23678.4	22948.7	31590.4	10928.5	0.74954	-0.41591	0.210075	12646	5562.41	15994.3	63534.2	20655.1	19892.8	31646.3	37533.5	46467.5	22411.8
