# Supplementary material for: Cold exposure induces lipid dynamics and thermogenesis in brown adipose tissue of goats
Source: BMC Genomics. 2022 Jul 21;23:528. doi: 10.1186/s12864-022-08765-5 (PMC9306100; doi:10.1186/s12864-022-08765-5)
Supplement: Supplementary file 5 — Additional file 5: Table S5. Values for the significantly different lipid class [file 12864_2022_8765_MOESM5_ESM.xlsx]

## Sheet: Sheet1
Table S5 Values for the significantly different lipid class
name	Class	MainIon	mz	rt	VIP	mean_BATCold	sd_BATCold	mean_BATRT	sd_BATRT	Fold Change_BATCold/BATRT	log2(FC_BATCold/BATRT)	p.value	BATCold1	BATCold2	BATCold3	BATCold4	BATCold5	BATRT1	BATRT2	BATRT3	BATRT4	BATRT5
Cer(d18:2/18:1)	Cer	Cer+H	562.518	403.36	0.191811	69625.4	16011.9	38303.7	18962.3	1.8177	0.86213	0.0367139	75341.9	42600	68294.3	82431.1	79459.6	37710.9	59039.1	10656.4	52434.7	31677.5
Cer(d18:1/22:0)	Cer	Cer+H	622.615	558.269	3.73973	2.94238e+07	5.11926e+06	1.73011e+07	8.53322e+06	1.7007	0.76612	0.0215717	2.80094e+07	2.28107e+07	2.98107e+07	3.71012e+07	2.9387e+07	1.57176e+07	2.18395e+07	3.98544e+06	2.6793e+07	1.81698e+07
DG(16:0/22:6/0:0)	DG	DG+NH4	658.539	465.353	0.31808	82116	47800.6	166673	43353.3	0.49268	-1.0213	0.0367139	29177.4	94501.8	58463.3	72010.7	156427	163241	184112	147766	110675	227573
SM(d15:1/16:1)	SM	SM+H	659.515	220.835	0.104103	17039.7	4238.04	9047.22	1474.38	1.8834	0.91335	0.0121858	18641.9	17578.5	22984.1	13690.7	12303.1	10228.2	9988.96	6680.13	9794.09	8544.69
PC(3:0/24:1)	PC	PC+H	662.473	292.806	0.0734086	8288.85	2110.91	3459.68	3652.88	2.3958	1.2605	0.0367139	6070.91	10252.6	10273.6	8767.4	6079.77	128.386	8570.71	1485.9	6030.5	1082.92
LPC(29:0/0:0)	LPC	LPC+H	678.541	367.882	0.427693	332918	129230	168887	62325.1	1.9712	0.97911	0.0121858	234309	521532	414715	252191	241842	140556	231456	74552.5	206534	191335
LPC(31:0/0:0)	LPC	LPC+H	706.57	411.298	0.315244	221914	61624.1	131516	52756	1.6873	0.75476	0.0367139	239305	305163	241381	175377	148343	205749	132560	56872.1	126238	136163
PE(P-18:0/18:2)	PE(P)	PE(P)+H	728.556	464.531	1.18703	3.12072e+06	1.02002e+06	1.74187e+06	958393	1.7916	0.84124	0.0367139	2.29758e+06	3.33411e+06	3.9084e+06	4.21547e+06	1.84804e+06	836796	1.80027e+06	1.05277e+06	1.73604e+06	3.28349e+06
LPC(34:0/0:0)	LPC	LPC+H	748.621	486.011	0.981012	2.10492e+06	667640	1.18459e+06	603208	1.7769	0.82937	0.0367139	2.94791e+06	1.71343e+06	2.62276e+06	1.92117e+06	1.31933e+06	1.28423e+06	1.66351e+06	165539	1.60566e+06	1.20403e+06
SM(d14:0/24:1)	SM	SM+H	759.634	457.581	1.4638	4.24717e+06	2.29726e+06	2.03428e+06	831049	2.0878	1.062	0.0367139	3.24048e+06	2.66239e+06	2.89247e+06	8.21567e+06	4.22485e+06	1.62671e+06	2.58578e+06	1.04903e+06	1.75936e+06	3.15053e+06
SM(d15:0/23:0)	SM	SM+H	761.64	457.315	0.49661	482012	195313	250715	98792.6	1.9225	0.94302	0.0367139	336452	361386	412799	816765	482658	227028	312701	126953	204939	381956
SM(d16:1/24:4)	SM	SM+H	779.621	470.515	0.352914	217772	74536.6	114261	23253.8	1.9059	0.93048	0.0215717	182598	194721	134910	245678	330951	99931.8	154267	115073	99338	102695
SM(d14:1/26:1)	SM	SM+H	785.649	465.007	0.989321	1.26919e+06	405747	520919	226115	2.4364	1.2848	0.0215717	1.69837e+06	1.66402e+06	920328	1.23636e+06	826861	329446	620108	315780	480293	858970
PC(P-22:0/15:1)	PC(P)	PC(P)+H	786.652	458.167	0.659177	672935	279289	295522	136887	2.2771	1.1872	0.0367139	698427	803013	391958	1.05784e+06	413435	109984	347313	342973	212435	464903
PC(17:1/19:0)	PC	PC+H	788.609	424.353	5.45905	5.78268e+07	1.35219e+07	3.47593e+07	5.97509e+06	1.6636	0.73434	0.0121858	5.4245e+07	4.35922e+07	6.73128e+07	7.59782e+07	4.80058e+07	2.99706e+07	4.04753e+07	2.72652e+07	4.02197e+07	3.5866e+07
SM(d14:0/26:0)	SM	SM+H	789.682	514.246	0.84287	1.34158e+06	549159	657450	395177	2.0406	1.029	0.0367139	1.20991e+06	679857	1.31178e+06	2.2067e+06	1.29963e+06	506542	947896	92788.8	1.10273e+06	637288
PC(3:0/33:0)	PC	PC+H	790.627	463.305	3.75583	4.46127e+07	9.72688e+06	3.22365e+07	3.66994e+06	1.3839	0.46876	0.0367139	4.71006e+07	3.63302e+07	4.39363e+07	5.97281e+07	3.59683e+07	3.34833e+07	3.70632e+07	2.69221e+07	3.23528e+07	3.13612e+07
LPC(38:0/0:0)	LPC	LPC+H	804.69	518.661	0.294759	174759	65412.4	95796.4	26962.9	1.8243	0.86732	0.0367139	159034	107510	142971	280873	183406	98183.1	114481	49738.2	100555	116025
SM(d18:0/24:4)	SM	SM+H	809.649	499.997	0.568481	632565	148892	358993	154164	1.7621	0.81726	0.0215717	527023	680402	485102	862536	607764	400012	466271	144791	261906	521985
PC(O-22:2/17:2)	PC(O)	PC(O)+H	810.651	500.001	0.371987	296860	71473.1	176459	69306.8	1.6823	0.75045	0.0367139	254985	310147	223828	410941	284398	182398	234794	93944	119246	251914
TG(14:0/16:0/18:4)	TG	TG+NH4	816.705	656.192	1.46436	467090	219416	2.37643e+06	1.63388e+06	0.19655	-2.347	0.0121858	479345	297411	502298	249878	806519	4.64623e+06	1.13237e+06	1.68742e+06	895210	3.5209e+06
SM(d19:0/24:4)	SM	SM+H	823.662	518.589	0.346812	195856	57407.4	95106.5	51686.1	2.0593	1.0422	0.0367139	209868	149704	162008	290222	167476	82362.4	124375	34339.2	67250.9	167205
SM(d20:0/24:4)	SM	SM+H	837.68	536.22	0.807278	1.01007e+06	662651	359305	161799	2.8112	1.4912	0.0367139	1.15425e+06	430975	762251	2.09501e+06	607849	343435	383655	178735	277332	613365
PC(20:4/22:6)	PC	PC+H	854.564	364.271	0.804765	961264	312345	451053	137904	2.1312	1.0916	0.0215717	1.23568e+06	634384	900174	1.33261e+06	703476	406716	695488	358976	392375	401708
TG(16:0/20:4/17:1)	TG	TG+NH4	884.765	682.291	1.02214	593514	309856	1.57676e+06	883158	0.37641	-1.4096	0.0215717	523488	1.00706e+06	374805	254978	807236	1.60125e+06	1.15911e+06	1.21381e+06	830709	3.07893e+06
LacCer(d14:0/22:0)	LacCer	LacCer+H	892.658	409.231	0.123872	29073	7380.08	16665.1	4830.49	1.7445	0.80285	0.0215717	22687.3	20455.5	30388.6	33991.2	37842.5	21066.3	18775.9	13606.3	9733.2	20143.7
TG(18:1/18:1/18:3)	TG	TG+NH4	898.785	688.924	5.7096	2.73305e+07	1.43333e+07	5.74261e+07	2.37256e+07	0.47592	-1.0712	0.0367139	2.65119e+07	4.21071e+07	1.93161e+07	8.22082e+06	4.04965e+07	5.9091e+07	4.42544e+07	5.27686e+07	3.45003e+07	9.65165e+07
TG(17:1/22:5/20:1)	TG	TG+NH4	964.833	782.832	0.283158	253868	70124.4	171031	58785.7	1.4843	0.56982	0.0367139	270138	244566	340559	267939	146141	139298	114072	244352	223869	133564
LacCer(d18:1/25:0)	LacCer	LacCer+H	988.757	440.337	0.0350417	128.386	0	1692.02	2307.68	0.075877	-3.7202	0.0253699	128.386	128.386	128.386	128.386	128.386	1216.4	128.386	5754.92	874.819	485.599
LPE(20:5/0:0)	LPE	LPE-H	498.256	61.625	1.6398	1.80997e+06	617359	3.7316e+06	755663	0.48504	-1.0438	0.0121858	1.79657e+06	818928	2.19321e+06	1.80249e+06	2.43866e+06	3.19075e+06	3.54414e+06	3.66162e+06	5.03433e+06	3.22717e+06
LPE(22:2/0:0)	LPE	LPE-H	532.341	66.568	0.304527	81844.6	36963.7	161728	53203.2	0.50606	-0.98261	0.0367139	76581.9	38842.7	80034.1	72740	141024	100397	189923	215957	193624	108740
LPC(20:3/0:0)	LPC	LPC+HCOO	590.336	93.183	1.85757	3.23948e+06	1.05662e+06	7.19373e+06	4.96054e+06	0.45032	-1.151	0.0215717	2.54643e+06	1.82829e+06	4.35506e+06	3.37274e+06	4.09488e+06	4.13339e+06	4.46753e+06	4.90379e+06	1.59102e+07	6.55375e+06
Cer(t14:0/23:0)	PhytoCer	PhytoCer+HCOO	642.57	505.175	0.174164	29667.1	10322.8	55774.7	18446.8	0.53191	-0.91074	0.0215717	20840.1	28679.6	19516	34907.4	44392.7	54169.8	51612.3	86820.4	37754.6	48516.4
PE(18:1/11:0)	PE	PE-H	646.435	291.742	0.137777	9773.47	6372.27	26101.3	11564.3	0.37444	-1.4172	0.0367139	9400.35	3363.38	13372.2	18548.1	4183.3	30442.3	27462.1	11395.1	41948.7	19258.4
PA(18:1/17:0)	PA	PA-H	687.505	464.811	0.298554	52161.1	21588.9	123323	44143.8	0.42296	-1.2414	0.0215717	30214.9	40739.7	47588.6	55137.5	87124.9	81769.2	107072	198018	108479	121279
PE(14:1/20:4)	PE	PE-H	708.449	286.555	0.103448	7152.55	1679.7	14539.9	2832.68	0.49193	-1.0235	0.0121858	6074.63	4989.91	8589.48	8991.19	7117.56	10062.1	13890	16360.9	17385.1	15001.3
PA(17:1/20:0)	PA	PA-H	715.537	502.51	0.431397	53548.6	30886.5	258670	247197	0.20702	-2.2722	0.0215717	27432.2	40370	37480.4	57049.2	105411	168803	181809	695893	86726	160119
PE(P-18:0/17:0)	PE(P)	PE(P)-H	716.544	505.176	0.408034	62424.4	15916.7	195972	91850	0.31854	-1.6505	0.0121858	41830	62350	54975.8	68162.6	84803.5	168693	145256	279999	84904.4	301009
PE(18:0/16:0)	PE	PE-H	718.525	469.122	0.432633	283454	95257.7	438865	67930.6	0.64588	-0.63066	0.0367139	399694	149660	292127	336725	239065	461395	452194	486749	319619	474368
PE(18:0/17:0)	PE	PE-H	732.542	500.528	0.405195	72879.9	48334.5	234916	159568	0.31024	-1.6886	0.0367139	148289	22580.4	81771	71228.3	40530.4	347007	90340.3	151425	127547	458261
PE(16:1/20:5)	PE	PE-H	734.465	295.082	0.322466	74874.5	34084.4	158113	46718.9	0.47355	-1.0784	0.0215717	80171.6	23672.9	85268.1	117718	67542.3	97348.8	183187	184875	205318	119836
PE(18:0/18:0)	PE	PE-H	746.556	511.596	1.09053	915021	398186	1.8255e+06	404053	0.50125	-0.99641	0.0121858	1.45218e+06	359609	1.03485e+06	770250	958213	2.52991e+06	1.67194e+06	1.52454e+06	1.62486e+06	1.77622e+06
PG(16:0/18:1)	PG	PG-H	747.508	336.526	3.77112	2.03194e+07	5.76111e+06	3.1134e+07	3.25982e+06	0.65264	-0.61563	0.0121858	1.86608e+07	1.18053e+07	2.5966e+07	1.98083e+07	2.53568e+07	2.82523e+07	3.20375e+07	3.62342e+07	3.06911e+07	2.84549e+07
PE(19:0/18:1)	PE	PE-H	758.556	502.499	1.17751	1.085e+06	439052	2.31712e+06	964748	0.46825	-1.0946	0.0215717	1.51249e+06	576627	1.35186e+06	644623	1.33942e+06	1.69298e+06	1.50806e+06	3.65148e+06	1.69818e+06	3.03492e+06
PC(P-22:0/10:0)	PC(P)	PC(P)+HCOO	762.551	517.952	0.660101	554144	228094	908070	112003	0.61024	-0.71254	0.0367139	635599	216129	503928	570345	844719	830624	1.02525e+06	987768	756252	940454
PE(18:1/20:4)	PE	PE-H	764.532	445.011	0.533098	225565	47987.7	449923	143066	0.50134	-0.99614	0.0121858	235092	151822	274011	208841	258058	292485	350473	635958	414375	556326
PE(19:0/20:4)	PE	PE-H	780.55	457.876	0.599578	440563	132731	738227	178925	0.59679	-0.74472	0.0121858	565490	220048	505714	483425	428138	585003	584815	987409	673942	859964
PG(19:0/18:1)	PG	PG-H	789.547	406.407	0.790319	191205	18628.3	994412	1.20026e+06	0.19228	-2.3787	0.0215717	166012	180353	193820	213838	202001	214087	210645	2.94583e+06	1.37358e+06	227911
PC(29:0/4:0)	PC	PC+HCOO	792.56	502.62	1.23318	683592	352951	1.86182e+06	669555	0.36716	-1.4455	0.0215717	1.10344e+06	197746	827680	820856	468240	1.80744e+06	1.70458e+06	918848	2.1152e+06	2.76301e+06
PC(16:0/17:0)	PC	PC+HCOO	792.561	518.573	0.631393	297663	146844	619748	175084	0.4803	-1.058	0.0215717	501236	117290	359804	303847	206140	822873	394455	584535	530719	766156
PE(20:0/20:3)	PE	PE-H	796.571	503.896	1.38351	1.13374e+06	376624	2.77512e+06	1.2645e+06	0.40854	-1.2915	0.0121858	494979	1.29005e+06	1.34299e+06	1.10629e+06	1.4344e+06	1.4807e+06	2.28507e+06	3.06048e+06	2.245e+06	4.80434e+06
SM(d14:1/24:1)	SM	SM+HCOO	801.595	516.998	0.239564	40644.7	11705.3	83736.8	22630.3	0.48539	-1.0428	0.0215717	37702.1	24920.4	56799.3	38158	45643.4	47865.2	86326.3	95709	80523.5	108260
PC(16:0/18:2)	PC	PC+HCOO	802.548	426.524	2.49582	1.54675e+07	4.30933e+06	9.64609e+06	3.37827e+06	1.6035	0.68122	0.0367139	9.12336e+06	1.6408e+07	2.12168e+07	1.51632e+07	1.5426e+07	5.45008e+06	8.339e+06	1.35164e+07	1.27012e+07	8.2238e+06
PC(30:0/4:0)	PC	PC+HCOO	806.577	532.595	1.34312	1.77949e+06	446939	3.24736e+06	958970	0.54798	-0.86781	0.0121858	1.9542e+06	991134	1.87595e+06	2.08253e+06	1.99363e+06	4.51578e+06	2.41182e+06	4.00029e+06	2.87974e+06	2.42917e+06
PC(P-16:0/20:5)	PC(P)	PC(P)+HCOO	808.569	503.404	0.274915	109491	17898.2	182999	71680.9	0.59832	-0.74102	0.0215717	99839.7	91290.6	122971	133589	99766.1	132411	136457	302206	145756	198162
PE(21:0/20:4)	PE	PE-H	808.582	534.798	0.686501	282566	170354	671312	232973	0.42092	-1.2484	0.0215717	574309	148383	284067	190588	215480	970038	716023	619626	324640	726235
PC(P-18:0/18:4)	PC(P)	PC(P)+HCOO	810.585	506.985	0.350827	50512.6	9802.76	166434	110050	0.3035	-1.7202	0.0121858	40933.4	42098.4	64739	49912.8	54879.2	68551.2	91065.5	196390	133157	343006
PC(17:1/20:4)	PC	PC+HCOO	838.545	394.263	0.845908	223490	67100.8	853240	527846	0.26193	-1.9327	0.0121858	266928	206562	156882	316326	170750	488373	433894	1.67906e+06	1.08009e+06	584785
PC(17:0/20:4)	PC	PC+HCOO	840.56	442.023	1.08804	700757	449870	1.69062e+06	607810	0.4145	-1.2706	0.0215717	1.39824e+06	191265	475124	796550	642608	1.67757e+06	834583	1.51176e+06	2.50067e+06	1.92852e+06
PS(14:1/26:1)	PS	PS-H	842.575	483.03	0.592232	299619	110059	597301	206997	0.50162	-0.99533	0.0367139	199235	238494	245640	472585	342138	280501	503603	670714	761059	770628
PG(22:0/19:0)	PG	PG-H	847.64	603.767	0.669521	332287	126984	734449	328372	0.45243	-1.1442	0.0215717	262612	226534	350974	544502	276814	417788	594531	1.24962e+06	556247	854062
PI(17:0/18:1)	PI	PI-H	849.535	349.375	0.528699	217718	58420	480150	241833	0.45344	-1.141	0.0367139	149727	276698	160392	256521	245253	250541	352621	862896	372148	562545
PA(18:1/34:0)	PA	PA-H	925.764	679.001	0.388651	32503	24239.6	204787	218198	0.15872	-2.6555	0.0367139	15781.8	75292.2	21698.4	26674.5	23067.9	117595	53758.6	568535	42426.6	241619
PE(31:0/18:1)	PE	PE-H	926.772	679.112	0.351944	17859.4	12981.4	164778	197068	0.10838	-3.2058	0.0367139	13299.3	40787.1	8589.37	13677.9	12943	49989.6	35343.1	487315	29921	221321
PG(30:0/18:2)	PG	PG-H	941.723	678.038	0.277873	32246.7	28078	108836	74313.6	0.29629	-1.7549	0.0367139	11984.2	78545.3	18966.2	12799.2	38938.7	91141.4	53344.2	226798	42973.9	129925
PA(18:0/37:0)	PA	PA-H	969.846	694.416	0.171241	13803.4	3641.38	38331.3	18394.9	0.36011	-1.4735	0.0215717	19810.2	13959.1	13105.2	11941.8	10200.7	32371.9	15444.2	65575.4	34101	44164
PG(32:0/18:1)	PG	PG-H	971.77	664.938	0.276332	27762.2	17884.5	96111.7	56838.6	0.28885	-1.7916	0.0367139	11071.2	48281.2	18040.9	46004.8	15412.8	92762.8	49675	161515	31931.9	144674
PG(33:0/18:1)	PG	PG-H	985.767	652.823	0.29829	13159.3	8422.88	95620.5	75994.6	0.13762	-2.8612	0.0215717	5830.96	13970.8	8750.7	9953.34	27290.9	98407.9	64578.1	223315	24932.8	66868.8
