# Supplementary material for: Cold exposure induces lipid dynamics and thermogenesis in brown adipose tissue of goats
Source: BMC Genomics. 2022 Jul 21;23:528. doi: 10.1186/s12864-022-08765-5 (PMC9306100; doi:10.1186/s12864-022-08765-5)
Supplement: Supplementary file 6 — Additional file 6: Table S6. The length of fatty acyl chains associated with TG [file 12864_2022_8765_MOESM6_ESM.xlsx]

## Sheet: Sheet1
Table S6 The length of fatty acyl chains associated with TG
#Species	Cold1	Cold2	Cold3	Cold4	Cold5	RT1	RT2	RT3	RT4	RT5	Cold mean	RT mean	Log2FC	P value
C12:0	2.03477e+08	9.8582e+08	3.63122e+08	1.79163e+08	3.55224e+08	4.75429e+08	4.11123e+08	5.27519e+08	2.381e+08	9.36535e+08	4.17361e+08	5.17741e+08	-0.310934	0.605476
C14:0	4.53072e+08	1.21965e+09	5.82523e+08	3.93607e+08	5.57925e+08	8.39959e+08	7.1146e+08	1.0134e+09	5.045e+08	1.05323e+09	6.41356e+08	8.2451e+08	-0.362412	0.341282
C14:1	5.15558e+06	7.42602e+07	1.24907e+07	4.66339e+06	1.21268e+07	2.95347e+07	1.61836e+07	1.3084e+07	1.07293e+07	9.88097e+07	2.17393e+07	3.36683e+07	-0.631081	0.58968
C13:0	1.37117e+07	5.90268e+07	2.22191e+07	9.44927e+06	1.62281e+07	1.73078e+07	2.36801e+07	3.06328e+07	1.39326e+07	3.68552e+07	2.4127e+07	2.44817e+07	-0.021056	0.972311
C15:0	8.04155e+07	2.21822e+08	9.5451e+07	5.61655e+07	7.63758e+07	9.8691e+07	1.21212e+08	1.51511e+08	7.70749e+07	1.58154e+08	1.06046e+08	1.21328e+08	-0.194228	0.659862
C16:0	1.68254e+09	2.7507e+09	2.06058e+09	1.75066e+09	2.129e+09	2.26642e+09	2.37597e+09	3.04879e+09	1.80774e+09	2.03929e+09	2.0747e+09	2.30764e+09	-0.15352	0.42793
C15:1	5.16693e+06	1.55254e+07	4.65319e+06	2.66667e+06	4.39675e+06	1.00941e+07	5.17936e+06	6.83684e+06	4.55227e+06	2.03306e+07	6.48179e+06	9.39863e+06	-0.536058	0.453071
C17:0	5.79187e+08	8.63382e+08	5.99471e+08	4.43056e+08	6.427e+08	6.30778e+08	6.7525e+08	8.04086e+08	6.17121e+08	5.3409e+08	6.25559e+08	6.52265e+08	-0.0603123	0.750055
C17:2	1.36004e+06	2.34507e+06	1.52676e+06	1.33441e+06	1.67477e+06	3.51849e+06	2.67219e+06	2.77727e+06	2.23695e+06	4.63856e+06	1.64821e+06	3.16869e+06	-0.942988	0.0107801
C16:1	2.5535e+08	4.05425e+08	2.39278e+08	1.62727e+08	2.62975e+08	3.79364e+08	2.49953e+08	3.9427e+08	2.16069e+08	4.63312e+08	2.65151e+08	3.40594e+08	-0.361237	0.249749
C18:2	3.9295e+08	8.47312e+08	3.57883e+08	1.9604e+08	4.03951e+08	6.65896e+08	3.6367e+08	6.17726e+08	3.30694e+08	1.06869e+09	4.39627e+08	6.09335e+08	-0.470955	0.350183
C18:0	1.29672e+09	2.05995e+09	1.56327e+09	1.31036e+09	1.85961e+09	1.59008e+09	1.84321e+09	2.19949e+09	1.56139e+09	1.34369e+09	1.61798e+09	1.70757e+09	-0.0777513	0.686539
C18:1	6.19456e+09	7.8605e+09	6.01975e+09	5.05979e+09	6.28866e+09	6.83278e+09	5.71535e+09	1.00233e+10	5.2027e+09	6.13315e+09	6.28465e+09	6.78145e+09	-0.109761	0.622536
C17:1	3.79776e+08	6.59629e+08	3.01088e+08	1.83973e+08	2.81168e+08	4.29476e+08	3.32712e+08	5.36974e+08	2.8209e+08	6.24569e+08	3.61127e+08	4.41165e+08	-0.288812	0.458733
C20:2	3.46889e+07	5.05107e+07	4.13431e+07	3.43894e+07	6.23473e+07	4.92516e+07	4.70414e+07	5.05915e+07	4.709e+07	5.18831e+07	4.46559e+07	4.91715e+07	-0.138973	0.426541
C20:1	1.55394e+07	4.36499e+07	2.34917e+07	1.33767e+07	2.71252e+07	2.37604e+07	2.53705e+07	1.7618e+07	2.20022e+07	3.42835e+07	2.46366e+07	2.46069e+07	0.00173888	0.996199
C19:0	1.11123e+08	2.53003e+08	1.40893e+08	8.65205e+07	1.91577e+08	1.93328e+08	1.73493e+08	1.73687e+08	1.72898e+08	1.92884e+08	1.56623e+08	1.81258e+08	-0.210746	0.440805
C20:0	1.02362e+08	2.29853e+08	1.94383e+08	1.43917e+08	2.04901e+08	1.66481e+08	1.51791e+08	1.36563e+08	1.21376e+08	1.43753e+08	1.75083e+08	1.43993e+08	0.28204	0.235884
C21:0	1.25691e+07	5.81789e+07	2.67506e+07	1.05144e+07	2.64636e+07	1.47413e+07	2.24097e+07	1.16487e+07	1.67096e+07	3.55445e+07	2.68953e+07	2.02108e+07	0.41223	0.501954
C22:1	2.45678e+07	9.78038e+07	5.34428e+07	2.51627e+07	3.84713e+07	3.13221e+07	3.37676e+07	2.61847e+07	3.21767e+07	5.96195e+07	4.78897e+07	3.66142e+07	0.387313	0.467241
C22:0	6.7445e+06	3.15831e+07	2.02464e+07	8.68372e+06	1.67795e+07	9.27559e+06	1.61399e+07	6.53e+06	1.55682e+07	1.66238e+07	1.68075e+07	1.28275e+07	0.389863	0.441237
C22:2	4.49226e+06	1.1872e+07	8.67805e+06	4.69266e+06	8.87366e+06	9.45862e+06	6.90775e+06	5.46253e+06	6.7761e+06	1.26855e+07	7.72172e+06	8.2581e+06	-0.0968884	0.78451
C20:5	2.56112e+06	2.04014e+06	2.20854e+06	2.08887e+06	1.54277e+06	1.60755e+06	1.53344e+06	3.9357e+06	1.67993e+06	1.77679e+06	2.08829e+06	2.10668e+06	-0.0126513	0.970824
C18:4	1.30916e+06	1.1211e+06	1.27464e+06	1.15632e+06	1.28083e+06	5.52959e+06	1.93161e+06	2.85304e+06	1.54476e+06	4.2384e+06	1.22841e+06	3.21948e+06	-1.39004	0.0277233
C18:3	4.01274e+07	7.24651e+07	3.53396e+07	2.1315e+07	5.78495e+07	9.30066e+07	6.12394e+07	7.85688e+07	5.01435e+07	1.65368e+08	4.54193e+07	8.96653e+07	-0.981244	0.0807748
C22:6	7.60031e+06	8.23383e+06	6.83138e+06	7.59746e+06	1.95735e+07	9.85424e+06	1.57982e+07	1.46562e+07	8.7999e+06	9.61762e+06	9.96729e+06	1.17452e+07	-0.236802	0.544688
C22:5	3.37125e+07	6.12045e+07	3.03509e+07	2.57893e+07	1.09824e+08	6.18599e+07	8.05705e+07	8.19585e+07	4.9334e+07	7.25722e+07	5.21763e+07	6.9259e+07	-0.408608	0.341772
C20:4	9.38306e+06	1.08325e+07	8.4499e+06	1.11466e+07	1.4758e+07	1.28966e+07	1.14068e+07	1.68233e+07	1.04194e+07	1.91789e+07	1.0914e+07	1.4145e+07	-0.374108	0.142017
C20:3	1.42468e+07	1.64598e+07	1.47326e+07	1.31168e+07	2.91498e+07	2.83125e+07	2.21631e+07	1.94335e+07	2.21107e+07	1.7203e+07	1.75412e+07	2.18446e+07	-0.316531	0.25256
C22:4	1.43742e+07	2.38857e+07	1.24219e+07	1.14899e+07	7.17921e+07	3.28145e+07	4.33203e+07	3.12756e+07	2.19648e+07	2.75745e+07	2.67928e+07	3.13899e+07	-0.228459	0.71144
